# Supplementary material for: Mechanistic study of Jiawei Zicao Plaster in atopic dermatitis via IL-17 signaling pathway and skin microbiome modulation
Source: Front Microbiol. 2025 Sep 24;16:1668089. doi: 10.3389/fmicb.2025.1668089 (PMC12504314; doi:10.3389/fmicb.2025.1668089)
Supplement: Supplementary file 3 [file Data_Sheet_2.zip]

Archive with 57 entries (51 files):
- Source data/
- Source data/FIGURE 1/
- Source data/FIGURE 1/NETWORK.xls
- Source data/FIGURE 1/TYPE.xls
- Source data/FIGURE 1/复方与特应性皮炎交汇基因.xls
- Source data/FIGURE 2/
- Source data/FIGURE 2/Dermatitis scores.png
- Source data/FIGURE 2/Epidermal thickness.png
- Source data/FIGURE 2/lgE.png
- Source data/FIGURE 2/Lymph node index.png
- Source data/FIGURE 2/Mast cell number per demis.png
- Source data/FIGURE 2/Spleen index.png
- Source data/FIGURE 3/
- Source data/FIGURE 3/CAT.png
- Source data/FIGURE 3/GSH.png
- Source data/FIGURE 3/HSP90AA1.tif
- Source data/FIGURE 3/IL-10.png
- Source data/FIGURE 3/IL-1β.png
- Source data/FIGURE 3/IL-6.png
- Source data/FIGURE 3/IL1B.tif
- Source data/FIGURE 3/IL2.tif
- Source data/FIGURE 3/IL6.tif
- Source data/FIGURE 3/JUN.tif
- Source data/FIGURE 3/MDA.png
- Source data/FIGURE 3/NFKBIA.tif
- Source data/FIGURE 3/pH.png
- Source data/FIGURE 3/SOD.png
- Source data/FIGURE 3/STAT1.tif
- Source data/FIGURE 3/TEWL.png
- Source data/FIGURE 3/TGFB1.tif
- Source data/FIGURE 3/TNF-α.png
- Source data/FIGURE 4/
- Source data/FIGURE 4/C&M_down.xlsx
- Source data/FIGURE 4/C&M_up.xlsx
- Source data/FIGURE 4/GO.png
- Source data/FIGURE 4/kegg-go.xlsx
- Source data/FIGURE 4/KEGG.png
- Source data/FIGURE 4/LOG10 FPKM.jpeg
- Source data/FIGURE 4/M&J_down.xlsx
- Source data/FIGURE 4/M&J_up.xlsx
- Source data/FIGURE 4/PCA.png
- Source data/FIGURE 4/PPI.png
- Source data/FIGURE 4/result-c&m-chuli .jpeg
- Source data/FIGURE 4/result-m&j-chuli .jpeg
- Source data/FIGURE 4/交集.png
- Source data/FIGURE 4/柱状图汇总.png
- Source data/FIGURE 4/聚类图.png
- Source data/FIGURE 5/
- Source data/FIGURE 5/chao 1 index.png
- Source data/FIGURE 5/g 丰度.jpeg
- Source data/FIGURE 5/lefse.jpeg
- Source data/FIGURE 5/Observed_features.png
- Source data/FIGURE 5/p 丰度.jpeg
- Source data/FIGURE 5/PCoA.jpeg
- Source data/FIGURE 5/Shannon index.png
- Source data/FIGURE 5/Simpson index.png
- Source data/FIGURE 5/进化树.jpeg
