# Supplementary material for: Mechanistic study of Jiawei Zicao Plaster in atopic dermatitis via IL-17 signaling pathway and skin microbiome modulation
Source: Front Microbiol. 2025 Sep 24;16:1668089. doi: 10.3389/fmicb.2025.1668089 (PMC12504314; doi:10.3389/fmicb.2025.1668089)
Supplement: Supplementary file 3 [file Data_Sheet_2.zip › Source data/FIGURE 1/NETWORK.xls]

## Sheet: Sheet1
ID	Tar
RX1	CHRM3
RX1	CHRM2
RX2	IGHG1
RX3	CHRM3
RX3	CHRM1
RX3	PTGS2
RX3	ADRA1B
RX3	GABRA1
RX3	NCOA2
RX3	GABRA6
RX4	PTGS1
RX4	IGHG1
RX4	RXRA
RX5	camC
RX6	PGR
RX	RX1
RX	RX2
RX	RX3
RX	RX4
RX	RX5
RX	RX6
A	PTGS1
A	PTGS2
A	NCOA2
JYH1	PTGS1
JYH1	NCOA2
JYH2	PTGS1
JYH2	PTGS2
JYH2	PYGM
JYH2	HSP90AA1
JYH2	PIK3CG
JYH2	PRKACA
JYH2	NCOA2
JYH2	CALM1
JYH3	PTGS2
JYH3	CA2
JYH3	GABRA1
JYH3	DPP4
JYH4	F2
JYH4	ESR1
JYH4	PTGS2
JYH5	BCL2
JYH5	PTGS2
JYH5	MMP2
JYH5	MMP1
JYH5	JUN
JYH5	GJA1
JYH5	F3
JYH5	CYP3A4
JYH5	HMOX1
JYH5	CASP7
JYH5	CASP3
JYH5	CASP8
JYH5	CASP9
JYH5	CTNNB1
JYH5	CAV1
JYH5	CYP3A4
JYH5	MYC
JYH5	AKT1
JYH6	PGR
JYH6	NR3C2
JYH7	NCOA2
JYH7	NOS2
JYH7	PTGS1
JYH7	ESR1
JYH7	AR
JYH7	PPARG
JYH7	PTGS2
JYH7	DPP4
JYH7	MAPK14
JYH7	GSK3B
JYH7	HSP90AA1
JYH7	CDK2
JYH7	PIK3CG
JYH7	CHEK1
JYH7	PRKACA
JYH7	PRSS1
JYH7	NCOA2
JYH7	NCOA1
JYH7	CALM1
JYH8	F2
JYH8	PTGS2
JYH8	CA2
JYH8	DPP4
JYH9	F2
JYH9	ESR1
JYH9	AR
JYH9	CA2
JYH9	DPP4
JYH9	HSP90AA1
JYH9	PRSS1
JYH9	NCOA2
JYH9	NCOA1
JYH10	AR
JYH10	CA2
B	PTGS1
B	DRD1
B	CHRM3
B	KCNH2
B	CHRM1
B	SCN5A
B	BCL2
B	PTGS2
B	GABRA2
B	CHRM4
B	PDE3A
B	HTR2A
B	GABRA5
B	ADRA1A
B	GABRA3
B	PGR
B	CHRM2
B	ADRA1B
B	ADRB2
B	CHRNA2
B	SLC6A4
B	OPRM1
B	CHRNA2
B	PON1
B	CHRNA1
B	HSP90AA1
B	PIK3CG
B	CHRNA7
B	PRKACA
B	camC
B	NCOA2
B	MAP2
B	BAX
B	CASP3
B	CASP8
B	CASP9
B	PRKCA
JYH11	NOS2
JYH11	PTGS1
JYH11	INSR
JYH11	F2
JYH11	CHRM1
JYH11	AR
JYH11	PPARG
JYH11	BCL2
JYH11	ALOX5
JYH11	PTGS2
JYH11	NOS3
JYH11	F7
JYH11	GABRA2
JYH11	ACHE
JYH11	SLC6A2
JYH11	PGR
JYH11	CHRM2
JYH11	ADRA1B
JYH11	AKR1C3
JYH11	TNF
JYH11	TOP2A
JYH11	GABRA1
JYH11	DPP4
JYH11	MMP1
JYH11	JUN
JYH11	SELE
JYH11	CDK1
JYH11	VCAM1
JYH11	HSP90AA1
JYH11	PIK3CG
JYH11	XDH
JYH11	CYP3A4
JYH11	PRKACA
JYH11	MAPK8
JYH11	HMOX1
JYH11	PRSS1
JYH11	GSTM1
JYH11	AHR
JYH11	NCOA2
JYH11	GSTM2
JYH11	CALM1
JYH11	PPP3CA
JYH11	PSMD3
JYH11	AHSA1
JYH11	SLPI
JYH11	BAX
JYH11	CASP3
JYH11	CYP1A1
JYH11	CYP1B1
JYH11	HAS2
JYH11	IKBKB
JYH11	ICAM1
JYH11	NR1I2
JYH11	NR1I3
JYH11	PRXC1A
JYH11	PPARG
JYH11	AKT1
JYH11	STAT1
JYH11	SLC2A4
JYH11	RELA
JYH11	DIO1
C	PTGS1
C	CHRM3
C	CHRM1
C	ADRB1
C	SCN5A
C	PTGS2
C	ADRA2A
C	RXRA
C	HTR2A
C	SLC6A2
C	ADRA1A
C	GABRA3
C	PGR
C	CHRM2
C	ADRA1B
C	SLC6A3
C	NR3C2
C	ADRB2
C	AKR1B1
C	GABRA1
C	PLAU
C	LTA4H
C	MAOB
C	MAOA
C	CHRNA7
C	PRKACA
C	IGHG1
C	CTRB1
C	NCOA2
C	NCOA1
JYH12	PTGS1
JYH12	INSR
JYH12	AR
JYH12	PTGS2
JYH12	MMP2
JYH12	TNF
JYH12	EGFR
JYH12	DPP4
JYH12	MET
JYH12	IL6
JYH12	MMP1
JYH12	MAPK1
JYH12	IFNG
JYH12	JUN
JYH12	HSP90AA1
JYH12	PIK3CG
JYH12	XDH
JYH12	CDK4
JYH12	TP53
JYH12	PRKACA
JYH12	TOP1
JYH12	HMOX1
JYH12	RB1
JYH12	PRSS1
JYH12	NCOA2
JYH12	CASP7
JYH12	IL2
JYH12	ADCY2
JYH12	BIRC4
JYH12	BIRC5
JYH12	BCL2L1
JYH12	CASP3
JYH12	CASP9
JYH12	CD40LG
JYH12	CDKN1A
JYH12	TOP2A
JYH12	MDM2
JYH12	CCND1
JYH12	CCNB1
JYH12	MCL1
JYH12	ICAM1
JYH12	IL10
JYH12	IL4
JYH12	NUF2
JYH12	MMP9
JYH12	NFKBIA
JYH12	PPARG
JYH12	PCNA
JYH12	PTGES
JYH12	AKT1
JYH12	ERBB2
JYH12	SLC2A4
JYH12	RELA
JYH12	TYR
JYH	A
JYH	JYH1
JYH	JYH2
JYH	JYH3
JYH	JYH4
JYH	JYH5
JYH	JYH6
JYH	JYH7
JYH	JYH8
JYH	JYH9
JYH	JYH10
JYH	B
JYH	JYH11
JYH	C
JYH	JYH12
A	PTGS1
A	PTGS2
A	NCOA2
BZ1	PTGS1
BZ1	AR
BZ1	PTGS2
BZ1	RXRA
BZ1	HSP90AA1
BZ1	PIK3CG
D	F2
D	CHRM1
D	PTGS2
D	GABRA1
D	DPP4
D	PIK3CG
D	MAOB
D	PRKACA
E	PTGS2
BZ2	F2
BZ2	CHRM1
BZ2	SCN5A
BZ2	PTGS2
BZ2	RXRA
BZ2	PTPN1
BZ2	ADRB2
BZ2	GABRA1
BZ2	DPP4
BZ2	HSP90AA1
BZ2	PIK3CG
BZ2	CHRNA7
I	NCOA2
BZ3	PTGS1
BZ3	F2
BZ3	PTGS2
BZ3	PTPN1
BZ3	DPP4
BZ3	HSP90AA1
BZ3	PRKACA
BZ4	PTGS2
BZ4	GABRA1
BZ4	HSP90AA1
BZ4	PIK3CG
BZ4	PRKACA
BZ5	F2
BZ5	PTGS2
BZ5	DPP4
BZ6	PTGS2
BZ6	HSP90AA1
BZ7	PTGS2
B	PTGS1
B	DRD1
B	CHRM3
B	KCNH2
B	CHRM1
B	SCN5A
B	BCL2
B	PTGS2
B	GABRA2
B	CHRM4
B	PDE3A
B	HTR2A
B	GABRA5
B	ADRA1A
B	GABRA3
B	PGR
B	CHRM2
B	ADRA1B
B	ADRB2
B	CHRNA2
B	SLC6A4
B	OPRM1
B	CHRNA2
B	PON1
B	CHRNA1
B	HSP90AA1
B	PIK3CG
B	CHRNA7
B	PRKACA
B	camC
B	NCOA2
B	MAP2
B	BAX
B	CASP3
B	CASP8
B	CASP9
B	PRKCA
C	PTGS1
C	CHRM3
C	CHRM1
C	ADRB1
C	SCN5A
C	PTGS2
C	ADRA2A
C	RXRA
C	HTR2A
C	SLC6A2
C	ADRA1A
C	GABRA3
C	PGR
C	CHRM2
C	ADRA1B
C	SLC6A3
C	NR3C2
C	ADRB2
C	AKR1B1
C	GABRA1
C	PLAU
C	LTA4H
C	MAOB
C	MAOA
C	CHRNA7
C	PRKACA
C	IGHG1
C	CTRB1
C	NCOA2
C	NCOA1
BZ8	PGR
BZ8	NR3C2
BZ8	camC
BZ8	NCOA2
BZ9	CHRM3
BZ9	CHRM1
BZ9	SCN5A
BZ9	ADRB2
F	F2
F	CHRM1
F	SCN5A
F	PTGS2
F	RXRA
F	ADRA1B
F	PTPN1
F	ADRB2
F	GABRA1
F	DPP4
F	HSP90AA1
F	GABRA7
G	PTGS1
G	F2
G	ESR1
G	AR
G	PTGS2
G	RXRA
G	GABRA1
G	DPP4
G	HSP90AA1
G	CDK2
G	PIK3CG
G	CHEK1
G	PRKACA
G	PIM1
G	CCNA2
BZ10	PTGS2
H	NCOA2
BZ11	F2
BZ11	PTGS2
BZ11	DPP4
BZ	A
BZ	BZ1
BZ	D
BZ	E
BZ	BZ2
BZ	I
BZ	BZ3
BZ	BZ4
BZ	BZ5
BZ	BZ6
BZ	BZ7
BZ	B
BZ	C
BZ	BZ8
BZ	BZ9
BZ	F
BZ	G
BZ	BZ10
BZ	H
BZ	BZ11
MY1	NOS2
MY1	F2
MY1	PTGS2
MY1	DPP4
MY1	PRSS1
MY2	ESR1
MY2	AR
MY2	PGR
MY2	MMP2
MY2	HSP90AA1
MY2	CDK2
MY2	GSTM1
MY2	GSTA2
MY2	GSTM2
MY2	IGF2
MY2	CXCL8
MY2	MMP9
MY2	NFKBIA
MY2	PRKCB
MY3	NOS2
MY3	PTGS1
MY3	AR
MY3	PPARG
MY3	PTGS2
MY3	CA2
MY3	RXRA
MY3	ACHE
MY3	PGR
MY3	NR3C2
MY3	NR3C1
MY3	HSP90AA1
MY3	PRKACA
MY3	NCOA2
MY3	NCOA1
MY4	PGR
MY4	NR3C2
MY4	NCOA2
MY5	NR3C2
MY6	NR3C1
MY7	PTPN1
MY7	TOP2A
MY8	PTGS1
MY8	PTGS2
MY8	PGR
MY8	PTPN1
MY8	HSP90AA1
MY8	PRKACA
MY8	NCOA2
MY9	TOP2A
MY10	PGR
MY10	NR3C2
MY11	PGR
MY11	NR3C2
MY12	PGR
MY12	NR3C2
MY12	NR3C1
MY12	NCOA1
MY13	RXRA
MY13	PGR
MY13	NR3C2
MY13	NR3C1
MY13	NCOA1
MY14	PTGS1
MY14	ESR1
MY14	PTGS2
MY14	PGR
MY14	NR3C2
MY14	NR3C1
MY14	HSP90AA1
MY14	ampC
MY14	PRKACA
MY15	PGR
MY15	NCOA2
MY16	NR3C2
MY16	NR3C1
MY17	CHRM3
MY17	CHRM1
MY17	GABRA2
MY17	GABRA3
MY17	CHRM2
MY17	ADRA1B
MY17	GABRA1
MY17	GRIA2
MY17	GABRA6
MY18	RXRA
MY18	PGR
MY18	NR3C2
MY18	NCOA2
MY18	NCOA1
MY19	PGR
MY19	NR3C2
MY19	NR3C1
MY19	IGHG1
MY19	NCOA2
MY19	NCOA1
MY20	PGR
MY20	NR3C2
MY20	NCOA2
MY20	NCOA1
MY21	PGR
MY21	NR3C2
MY22	CHRM3
MY22	CHRM1
MY22	ESR1
MY22	ADRB1
MY22	ADRA2A
MY22	ADRA2C
MY22	CHRM4
MY22	RXRA
MY22	HTR2A
MY22	SLC6A2
MY22	ADRA1A
MY22	CHRM2
MY22	ADRA2B
MY22	ADRA1B
MY22	SLC6A3
MY22	ADRB2
MY22	SLC6A4
MY23	ESR1
MY23	F10
MY23	PTGS2
MY23	F7
MY23	PDE3A
MY23	TOP2A
MY23	NR3C1
MY23	HSP90AA1
MY23	NCOA2
MY23	CALM1
MY24	CHRM1
MY24	PTGS2
MY24	SLC6A2
MY24	SLC6A3
MY24	ADRB2
MY24	SLC6A4
MY24	HSP90AA1
MY25	cobT
MY26	PTGS1
MY26	CHRM3
MY26	F2
MY26	CHRM1
MY26	AR
MY26	PTGS2
MY26	CA2
MY26	GABRA2
MY26	RXRA
MY26	ACHE
MY26	GABRA1
MY26	DPP4
MY26	NCOA2
MY26	GABRA6
MY27	RXRA
MY27	PGR
MY27	NR3C2
MY27	NCOA2
MY27	NCOA1
B	PTGS1
B	DRD1
B	CHRM3
B	KCNH2
B	CHRM1
B	SCN5A
B	BCL2
B	PTGS2
B	GABRA2
B	CHRM4
B	PDE3A
B	HTR2A
B	GABRA5
B	ADRA1A
B	GABRA3
B	PGR
B	CHRM2
B	ADRA1B
B	ADRB2
B	CHRNA2
B	SLC6A4
B	OPRM1
B	CHRNA2
B	PON1
B	CHRNA1
B	HSP90AA1
B	PIK3CG
B	CHRNA7
B	PRKACA
B	camC
B	NCOA2
B	MAP2
B	BAX
B	CASP3
B	CASP8
B	CASP9
B	PRKCA
C	PTGS1
C	CHRM3
C	CHRM1
C	ADRB1
C	SCN5A
C	PTGS2
C	ADRA2A
C	RXRA
C	HTR2A
C	SLC6A2
C	ADRA1A
C	GABRA3
C	PGR
C	CHRM2
C	ADRA1B
C	SLC6A3
C	NR3C2
C	ADRB2
C	AKR1B1
C	GABRA1
C	PLAU
C	LTA4H
C	MAOB
C	MAOA
C	CHRNA7
C	PRKACA
C	IGHG1
C	CTRB1
C	NCOA2
C	NCOA1
MY28	NOS2
MY28	PTGS1
MY28	PTGS2
MY28	ESR2
MY28	MAPK14
MY28	GSK3B
MY28	HSP90AA1
MY28	NCOA2
MY29	PTGS1
MY29	INSR
MY29	F2
MY29	KCNH2
MY29	AR
MY29	SCN5A
MY29	PPARG
MY29	F10
MY29	BCL2
MY29	ALOX5
MY29	PTGS2
MY29	NOS3
MY29	F7
MY29	ODC1
MY29	RXRA
MY29	ACHE
MY29	ACACA
MY29	MMP2
MY29	ADRB2
MY29	TNF
MY29	TOP2A
MY29	AKR1B1
MY29	EGFR
MY29	GABRA1
MY29	MGAM
MY29	DPP4
MY29	PLAU
MY29	IL6
MY29	MMP1
MY29	MAPK1
MY29	PON1
MY29	CTSD
MY29	IFNG
MY29	CHRNA1
MY29	CCL2
MY29	IL1B
MY29	SELE
MY29	MPO
MY29	CDK1
MY29	PLAT
MY29	GJA1
MY29	VCAM1
MY29	MMP3
MY29	HSP90AA1
MY29	THBD
MY29	F3
MY29	NQO1
MY29	PIK3CG
MY29	MAOB
MY29	XDH
MY29	PTGER3
MY29	SOD1
MY29	CYP3A4
MY29	TP53
MY29	PRKACA
MY29	TOP1
MY29	gyrB
MY29	HMOX1
MY29	COL3A1
MY29	RB1
MY29	PRSS1
MY29	GSTM1
MY29	HSPA5
MY29	ACP3
MY29	AHR
MY29	NCOA2
MY29	GSTM2
MY29	IL2
MY29	PSMD3
MY29	AHSA1
MY29	BAX
MY29	BIRC5
MY29	BCL2L1
MY29	CASP3
MY29	CASP8
MY29	CASP9
MY29	CD40LG
MY29	CLDN4
MY29	CXCL10
MY29	CXCL11
MY29	CXCL2
MY29	CDKN1A
MY29	CYP1A1
MY29	CYP1B1
MY29	DCAF5
MY29	TOP2A
MY29	DUOX2
MY29	EIF6
MY29	CCND1
MY29	HSF1
MY29	HSPB1
MY29	HK2
MY29	NKX3-1
MY29	HAS2
MY29	HIF1A
MY29	CHUK
MY29	IGFBP3
MY29	IGF2
MY29	ICAM1
MY29	IRF1
MY29	IL10
MY29	IL1A
MY29	CXCL8
MY29	MMP9
MY29	MYC
MY29	NCF1
MY29	NFKBIA
MY29	NOS3
MY29	NFE2L2
MY29	NR1I2
MY29	NR1I3
MY29	SPP1
MY29	PRXC1A
MY29	PPARA
MY29	PPARD
MY29	PPARG
MY29	SERPINE1
MY29	PARP1
MY29	PCOLCE
MY29	RUNX1T1
MY29	PRKCA
MY29	PRKCB
MY29	NPEPPS
MY29	AKT1
MY29	RAF1
MY29	RASSF1
MY29	RASA1
MY29	ERBB2
MY29	ERBB3
MY29	RUNX2
MY29	CHEK2
MY29	STAT1
MY29	SLC2A4
MY29	E2F1
MY29	E2F2
MY29	RELA
MY29	TGFB1
MY29	DIO1
MY29	PTEN
MY30	PTGS2
MY30	NCOA2
MY31	SCN5A
MY31	F10
MY31	PTGS2
MY31	RXRA
MY31	PTPN1
MY31	CALM1
MY	MY1
MY	MY2
MY	MY3
MY	MY4
MY	MY5
MY	MY6
MY	MY7
MY	MY8
MY	MY9
MY	MY10
MY	MY11
MY	MY12
MY	MY13
MY	MY14
MY	MY15
MY	MY16
MY	MY17
MY	MY18
MY	MY19
MY	MY20
MY	MY21
MY	MY22
MY	MY23
MY	MY24
MY	MY25
MY	MY26
MY	MY27
MY	B
MY	C
MY	MY28
MY	MY29
MY	MY30
MY	MY31
ZC1	PTGS1
ZC1	CHRM1
ZC1	PTGS2
ZC1	GABRA2
ZC1	RXRA
ZC1	SLC6A2
ZC1	CHRM2
ZC1	GABRA1
ZC1	TRPV1
ZC1	camC
ZC1	E
ZC1	IGHG1
ZC1	cobT
ZC1	NCOA2
ZC1	GABRA6
A	PTGS1
A	PTGS2
A	NCOA2
I	NCOA2
ZC2	PGR
ZC2	NR3C2
ZC2	NCOA2
ZC3	PTGS1
ZC3	KCNH2
ZC3	ESR1
ZC3	SCN5A
ZC3	F10
ZC3	PTGS2
ZC3	NOS3
ZC3	KDR
ZC3	PTPN1
ZC3	TOP2A
ZC3	HSP90AA1
ZC3	ampC
ZC3	NCOA1
ZC3	KCNMA1
ZC4	PTGS1
ZC4	ESR1
ZC4	AR
ZC4	PPARG
ZC4	F10
ZC4	PTGS2
ZC4	CA2
ZC4	KDR
ZC4	TOP2A
ZC4	HSP90AA1
ZC4	CDK2
ZC4	ampC
ZC4	PIM1
ZC4	CCNA2
ZC4	NCOA1
ZC4	CALM1
ZC5	PTGS1
ZC5	ESR1
ZC5	AR
ZC5	SCN5A
ZC5	PPARG
ZC5	F10
ZC5	PTGS2
ZC5	NOS3
ZC5	CA2
ZC5	TOP2A
ZC5	HSP90AA1
ZC5	CDK2
ZC5	PIK3CG
ZC5	ampC
ZC5	PIM1
ZC5	CCNA2
ZC5	NCOA2
ZC5	NCOA1
ZC5	CALM1
ZC6	PTGS1
ZC6	ESR1
ZC6	AR
ZC6	PPARG
ZC6	PTGS2
ZC6	CA2
ZC6	ampC
ZC7	ESR1
ZC7	AR
ZC7	F10
ZC7	PTGS2
ZC7	CA2
ZC7	TOP2A
ZC7	HSP90AA1
ZC7	CDK2
ZC7	NCOA1
ZC8	F2
ZC8	AR
ZC8	PTGS2
ZC8	PDE3A
ZC8	DPP4
ZC9	ESR1
ZC9	AR
ZC9	F10
ZC9	PTGS2
ZC9	CA2
ZC9	TOP2A
ZC	ZC1
ZC	A
ZC	I
ZC	ZC2
ZC	ZC3
ZC	ZC4
ZC	ZC5
ZC	ZC6
ZC	ZC7
ZC	ZC8
ZC	ZC9
B	PTGS1
B	CHRM3
B	CHRM1
B	PTGS2
B	GABRA2
B	RXRA
B	SLC6A2
B	GABRA3
B	CHRM2
B	ADRA1B
B	GABRA1
B	NCOA2
B	GABRA6
C	PTGS1
C	CHRM3
C	CHRM1
C	ADRB1
C	SCN5A
C	PTGS2
C	ADRA2A
C	RXRA
C	HTR2A
C	SLC6A2
C	ADRA1A
C	GABRA3
C	PGR
C	CHRM2
C	ADRA1B
C	SLC6A3
C	NR3C2
C	ADRB2
C	AKR1B1
C	GABRA1
C	PLAU
C	LTA4H
C	MAOB
C	MAOA
C	CHRNA7
C	PRKACA
C	IGHG1
C	CTRB1
C	NCOA2
C	NCOA1
DG	B
DG	C
J	PGR
J	NR3C2
J	NCOA2
C	PTGS1
C	CHRM3
C	CHRM1
C	ADRB1
C	SCN5A
C	PTGS2
C	ADRA2A
C	RXRA
C	HTR2A
C	SLC6A2
C	ADRA1A
C	GABRA3
C	PGR
C	CHRM2
C	ADRA1B
C	SLC6A3
C	NR3C2
C	ADRB2
C	AKR1B1
C	GABRA1
C	PLAU
C	LTA4H
C	MAOB
C	MAOA
C	CHRNA7
C	PRKACA
C	IGHG1
C	CTRB1
C	NCOA2
C	NCOA1
DH	J
DH	C
FF1	NOS2
FF1	F2
FF1	KCNH2
FF1	ESR1
FF1	AR
FF1	SCN5A
FF1	F10
FF1	PTGS2
FF1	NOS3
FF1	F7
FF1	KDR
FF1	TOP2A
FF1	DPP4
FF1	HSP90AA1
FF1	PRSS1
FF1	NCOA1
FF1	KCNMA1
FF1	CALM1
FF2	F2
FF2	KCNH2
FF2	F10
FF2	PTGS2
FF2	TOP2A
FF2	PRSS1
FF2	CALM1
FF3	NOS2
FF3	F2
FF3	AR
FF3	PTGS2
FF3	DPP4
FF4	NOS2
FF4	F2
FF4	ESR1
FF4	AR
FF4	SCN5A
FF4	PPARG
FF4	PTGS2
FF4	ACHE
FF4	PTPN1
FF4	TOP2A
FF4	ESR2
FF4	DPP4
FF4	GSK3B
FF4	CDK2
FF4	PRSS1
FF4	PIM1
D	F2
D	CHRM1
D	PTGS2
D	GABRA1
D	DPP4
D	PIK3CG
D	MAOB
D	PRKACA
FF5	NOS2
FF5	F2
FF5	ESR1
FF5	AR
FF5	PPARG
FF5	F10
FF5	PTGS2
FF5	ACHE
FF5	TOP2A
FF5	ESR2
FF5	DPP4
FF5	CDK2
FF5	PRSS1
FF5	PIM1
FF6	F2
FF6	PTGS2
FF6	RXRA
FF6	PTPN1
FF6	DPP4
FF7	NOS2
FF7	PTGS1
FF7	DRD1
FF7	F2
FF7	CHRM1
FF7	ESR1
FF7	AR
FF7	SCN5A
FF7	PTGS2
FF7	NOS3
FF7	RXRA
FF7	ACHE
FF7	PDE3A
FF7	ADRA1A
FF7	ADRA1B
FF7	ADRB2
FF7	OPRM1
FF7	ESR2
FF7	GABRA1
FF7	DPP4
FF7	GSK3B
FF7	CDK2
FF7	CHRNA7
FF7	PIM1
F	F2
F	CHRM1
F	SCN5A
F	PTGS2
F	RXRA
F	ADRA1B
F	PTPN1
F	ADRB2
F	GABRA1
F	DPP4
F	HSP90AA1
F	CHRNA7
J	PGR
J	NR3C2
J	NCOA2
FF8	NOS2
FF9	PTGS1
FF9	ESR1
FF9	AR
FF9	SCN5A
FF9	PPARG
FF9	BCL2
FF9	PTGS2
FF9	KDR
FF9	RXRA
FF9	PDE3A
FF9	ADRB2
FF9	TNF
FF9	GABRA1
FF9	DPP4
FF9	IL6
FF9	MMP1
FF9	MAPK14
FF9	JUN
FF9	CCL2
FF9	GSK3B
FF9	HSP90AA1
FF9	CDK2
FF9	PIK3CG
FF9	PTGER3
FF9	TP53
FF9	CHEK1
FF9	PRKACA
FF9	PRSS1
FF9	CALM1
FF9	AHSA1
FF9	BAX
FF9	CASP3
FF9	CASP9
FF9	CDKN1A
FF9	EIF6
FF9	FN1
FF9	CCND1
FF9	MCL1
FF9	CXCL8
FF9	PRKCD
FF9	AKT1
FF9	TEP1
FF9	RELA
B	PTGS1
B	DRD1									12
B	CHRM3
B	KCNH2
B	CHRM1
B	SCN5A
B	BCL2
B	PTGS2
B	GABRA2
B	CHRM4
B	PDE3A
B	HTR2A
B	GABRA5
B	ADRA1A
B	GABRA3
B	PGR
B	CHRM2
B	ADRA1B
B	ADRB2
B	CHRNA2
B	SLC6A4
B	OPRM1
B	GABRA1
B	PON1
B	JUN
B	HSP90AA1
B	PIK3CG
B	CHRNA7
B	PRKACA
B	camC
B	NCOA2
B	MAP2
B	BAX
B	CASP3
B	CASP8
B	CASP9
B	PRKCA
A	PTGS1
A	PTGS2
A	NCOA2
E	PTGS2
G	PTGS1
G	F2
G	ESR1
G	AR
G	PTGS2
G	RXRA
G	GABRA1
G	DPP4
G	HSP90AA1
G	CDK2
G	PIK3CG
G	CHEK1
G	PRKACA
G	PIM1
G	CCNA2
H	NCOA2
FF9	CHRM3
FF9	F2
FF9	CHRM1
FF9	ESR1
FF9	SCN5A
FF9	PTGS2
FF9	CA2
FF9	ACHE
FF9	PDE3A
FF9	PTPN1
FF9	ADRB2
FF9	DPP4
FF9	HSP90AA1
FF9	CDK2
FF9	PIM1
FF9	CALM1
FF	FF1
FF	FF2
FF	FF3
FF	FF4
FF	D
FF	FF5
FF	FF6
FF	FF7
FF	F
FF	J
FF	FF8
FF	B
FF	A
FF	E
FF	G
FF	H
FF	FF9
