# Supplementary material for: Mechanistic study of Jiawei Zicao Plaster in atopic dermatitis via IL-17 signaling pathway and skin microbiome modulation
Source: Front Microbiol. 2025 Sep 24;16:1668089. doi: 10.3389/fmicb.2025.1668089 (PMC12504314; doi:10.3389/fmicb.2025.1668089)
Supplement: Supplementary file 3 [file Data_Sheet_2.zip › Source data/FIGURE 1/TYPE.xls]

## Sheet: Sheet1
ID	TYPE
CHRM3	gene
CHRM2	gene
IGHG1	gene
CHRM1	gene
PTGS2	gene
ADRA1B	gene
GABRA1	gene
NCOA2	gene
GABRA6	gene
PTGS1	gene
RXRA	gene
camC	gene
PGR	gene
PYGM	gene
HSP90AA1	gene
PIK3CG	gene
PRKACA	gene
CALM1	gene
CA2	gene
DPP4	gene
F2	gene
ESR1	gene
BCL2	gene
MMP2	gene
MMP1	gene
JUN	gene
GJA1	gene
F3	gene
CYP3A4	gene
HMOX1	gene
CASP7	gene
CASP3	gene
CASP8	gene
CASP9	gene
CTNNB1	gene
CAV1	gene
MYC	gene
AKT1	gene
NR3C2	gene
NOS2	gene
AR	gene
PPARG	gene
MAPK14	gene
GSK3B	gene
CDK2	gene
CHEK1	gene
PRSS1	gene
NCOA1	gene
DRD1	gene
KCNH2	gene
SCN5A	gene
GABRA2	gene
CHRM4	gene
PDE3A	gene
HTR2A	gene
GABRA5	gene
ADRA1A	gene
GABRA3	gene
ADRB2	gene
CHRNA2	gene
SLC6A4	gene
OPRM1	gene
PON1	gene
CHRNA1	gene
CHRNA7	gene
MAP2	gene
BAX	gene
PRKCA	gene
INSR	gene
ALOX5	gene
NOS3	gene
F7	gene
ACHE	gene
SLC6A2	gene
AKR1C3	gene
TNF	gene
TOP2A	gene
SELE	gene
CDK1	gene
VCAM1	gene
XDH	gene
MAPK8	gene
GSTM1	gene
AHR	gene
GSTM2	gene
PPP3CA	gene
PSMD3	gene
AHSA1	gene
SLPI	gene
CYP1A1	gene
CYP1B1	gene
HAS2	gene
IKBKB	gene
ICAM1	gene
NR1I2	gene
NR1I3	gene
PRXC1A	gene
STAT1	gene
SLC2A4	gene
RELA	gene
DIO1	gene
ADRB1	gene
ADRA2A	gene
SLC6A3	gene
AKR1B1	gene
PLAU	gene
LTA4H	gene
MAOB	gene
MAOA	gene
CTRB1	gene
EGFR	gene
MET	gene
IL6	gene
MAPK1	gene
IFNG	gene
CDK4	gene
TP53	gene
TOP1	gene
RB1	gene
IL2	gene
ADCY2	gene
BIRC4	gene
BIRC5	gene
BCL2L1	gene
CD40LG	gene
CDKN1A	gene
MDM2	gene
CCND1	gene
CCNB1	gene
MCL1	gene
IL10	gene
IL4	gene
NUF2	gene
MMP9	gene
NFKBIA	gene
PCNA	gene
PTGES	gene
ERBB2	gene
TYR	gene
PTPN1	gene
GABRA7	gene
PIM1	gene
CCNA2	gene
GSTA2	gene
IGF2	gene
CXCL8	gene
PRKCB	gene
NR3C1	gene
ampC	gene
GRIA2	gene
ADRA2C	gene
ADRA2B	gene
F10	gene
cobT	gene
ESR2	gene
ODC1	gene
ACACA	gene
MGAM	gene
CTSD	gene
CCL2	gene
IL1B	gene
MPO	gene
PLAT	gene
MMP3	gene
THBD	gene
NQO1	gene
PTGER3	gene
SOD1	gene
gyrB	gene
COL3A1	gene
HSPA5	gene
ACP3	gene
CLDN4	gene
CXCL10	gene
CXCL11	gene
CXCL2	gene
DCAF5	gene
DUOX2	gene
EIF6	gene
HSF1	gene
HSPB1	gene
HK2	gene
NKX3-1	gene
HIF1A	gene
CHUK	gene
IGFBP3	gene
IRF1	gene
IL1A	gene
NCF1	gene
NFE2L2	gene
SPP1	gene
PPARA	gene
PPARD	gene
SERPINE1	gene
PARP1	gene
PCOLCE	gene
RUNX1T1	gene
NPEPPS	gene
RAF1	gene
RASSF1	gene
RASA1	gene
ERBB3	gene
RUNX2	gene
CHEK2	gene
E2F1	gene
E2F2	gene
TGFB1	gene
PTEN	gene
TRPV1	gene
E	gene
KDR	gene
KCNMA1	gene
FN1	gene
PRKCD	gene
TEP1	gene
RX1	drug1
RX2	drug1
RX3	drug1
RX4	drug1
RX5	drug1
RX6	drug1
A	GT
JYH1	drug2
JYH2	drug2
JYH3	drug2
JYH4	drug2
JYH5	drug2
JYH6	drug2
JYH7	drug2
JYH8	drug2
JYH9	drug2
JYH10	drug2
B	GT
JYH11	drug2
C	GT
JYH12	drug2
A	GT
BZ1	drug3
D	GT
E	GT
BZ2	drug3
I	GT
BZ3	drug3
BZ4	drug3
BZ5	drug3
BZ6	drug3
BZ7	drug3
B	GT
C	GT
BZ8	drug3
BZ9	drug3
F	GT
G	GT
BZ10	drug3
H	GT
BZ11	drug3
MY1	drug4
MY2	drug4
MY3	drug4
MY4	drug4
MY5	drug4
MY6	drug4
MY7	drug4
MY8	drug4
MY9	drug4
MY10	drug4
MY11	drug4
MY12	drug4
MY13	drug4
MY14	drug4
MY15	drug4
MY16	drug4
MY17	drug4
MY18	drug4
MY19	drug4
MY20	drug4
MY21	drug4
MY22	drug4
MY23	drug4
MY24	drug4
MY25	drug4
MY26	drug4
MY27	drug4
B	GT
C	GT
MY28	drug4
MY29	drug4
MY30	drug4
MY31	drug4
ZC1	drug5
A	GT
I	GT
ZC2	drug5
ZC3	drug5
ZC4	drug5
ZC5	drug5
ZC6	drug5
ZC7	drug5
ZC8	drug5
ZC9	drug5
B	GT
C	GT
DH1	drug7
C	GT
FF1	drug8
FF2	drug8
FF3	drug8
FF4	drug8
D	GT
FF5	drug8
FF6	drug8
FF7	drug8
F	GT
J	GT
FF8	drug8
B	GT
A	GT
E	GT
G	GT
H	GT
FF9	drug8
RX	drug0
JYH	drug0
BZ	drug0
MY	drug0
ZC	drug0
DG	drug0
DH	drug0
FF	drug0
