# Supplementary material for: Mechanistic study of Jiawei Zicao Plaster in atopic dermatitis via IL-17 signaling pathway and skin microbiome modulation
Source: Front Microbiol. 2025 Sep 24;16:1668089. doi: 10.3389/fmicb.2025.1668089 (PMC12504314; doi:10.3389/fmicb.2025.1668089)
Supplement: Supplementary file 3 [file Data_Sheet_2.zip › Source data/FIGURE 1/复方与特应性皮炎交汇基因.xls]

## Sheet: Sheet1
加味紫草软膏		疾病交集		特应性皮炎所有基因	CHGA		复方与交集的交集	CHRM3		复方与皮炎所有基因的交集	CHRM3
CHRM3		HAVCR1			CMA1			CHRM2			CHRM2
CHRM2		CD14			FLG			PTGS2			CHRM1
IGHG1		SETDB2			IL4R			PTGS1			PTGS2
CHRM1		POSTN			IL13			CA2			PTGS1
PTGS2		TLR2			PHF11			CYP3A4			RXRA
ADRA1B		TLR4			POSTN			CTNNB1			HSP90AA1
GABRA1		PHF11			TIMELESS			NOS2			PIK3CG
NCOA2		TIMELESS			SETDB2			SLC6A4			PRKACA
GABRA6		STAT6			ARHGEF5			TNF			CA2
PTGS1		TNF			TPI1			GSTM1			DPP4
RXRA		CHGA			TNF			AHR			ESR1
camC		TACR2			TLR4			NR1I2			BCL2
PGR		TACR1			TLR2			NR3C1			MMP2
PYGM		IL31RA			STAT6			TRPV1			MMP1
HSP90AA1		IL7R			HAVCR1						JUN
PIK3CG		TNFRSF4			CD14						GJA1
PRKACA		TRPV1			PPP3CA						CYP3A4
CALM1		AHR			TACR1						HMOX1
CA2		IL31			TRPV1						CASP7
DPP4		C5AR1			AHR						CASP3
F2		PLA2G4A			ESRRA						CASP8
ESR1		IL4R			CYP3A4						CTNNB1
BCL2		IL13			HRH4						MYC
MMP2		CMA1			OPRL1						AKT1
MMP1		ATOD9			C5AR1						NOS2
JUN		ATOD8			PLA2G4A						AR
GJA1		ATOD3			IL7R						PPARG
F3		ATOD1			TNFRSF4						MAPK14
CYP3A4		ATOD7			NR 1H 2						GSK3B
HMOX1		ATOD6			IRAK—4						KCNH2
CASP7		ATOD5			TACR2						CHRM4
CASP3		CARD11			IL31RA						HTR2A
CASP8		ZNF750			IL31						ADRB2
CASP9		MSMO1			ATOD1						SLC6A4
CTNNB1		FLG			ATOD2						OPRM1
CAV1		PTGS2			ATOD3						PON1
MYC		PTGS1			ATOD4						CHRNA7
AKT1		ARG1			ATOD5						PRKCA
NR3C2		NOS2			ATOD6						ALOX5
NOS2		BCHE			ATOD7						NOS3
AR		CRH			ATOD8						SLC6A2
PPARG		MARCO			ATOD9						AKR1C3
MAPK14		SERPINA6			BENTA						TNF
GSK3B		SLC6A4			BIMP3						TOP2A
CDK2		HRH2			CARD11						SELE
CHEK1		CYP27B1			CARMA1						VCAM1
PRSS1		HRH1			ERG25						XDH
NCOA1		NR3C1			FLJ13841						MAPK8
DRD1		RAC1			IMD11A						GSTM1
KCNH2		CTNNB1			MCCPD						AHR
SCN5A		TPMT			MSMO1						PPP3CA
GABRA2		CHRM3			PPBL						SLPI
CHRM4		CHRM2			SC4MOL						CYP1A1
PDE3A		CYP3A5			SLDPE						CYP1B1
HTR2A		CYP1A2			ZNF750						HAS2
GABRA5		CA2			CCDST						IKBKB
ADRA1A		GSTM1			SPINK5						ICAM1
GABRA3		NR1I2			MIR155						NR1I2
ADRB2		PPIA			IL4						NR1I3
CHRNA2		HRH4			KCNJ11						STAT1
SLC6A4		CYP3A4			IFNG						RELA
OPRM1					IGHE						PLAU
PON1					IL5						LTA4H
CHRNA1					SOCS3						MAOA
CHRNA7					IL10						EGFR
MAP2					JAK1						IL6
BAX					CCL11						MAPK1
PRKCA					TSLP						IFNG
INSR					RNASE3						TP53
ALOX5					CCL17						IL2
NOS3					MS4A2						BCL2L1
F7					CARD11-AS1						CD40LG
ACHE					DSG1						CDKN1A
SLC6A2					DOCK8						CCND1
AKR1C3					FLG2						MCL1
TNF					CXCL8						IL10
TOP2A					CCL22						IL4
SELE					STAT3						MMP9
CDK1					NOD2						NFKBIA
VCAM1					IL6						ERBB2
XDH					IL2						GSTA2
MAPK8					IL17A						IGF2
GSTM1					NLRP3						CXCL8
AHR					FOXP3						PRKCB
GSTM2					CCR4						NR3C1
PPP3CA					IL1B						ESR2
PSMD3					IL18						CTSD
AHSA1					CTLA4						CCL2
SLPI					SELP						IL1B
CYP1A1					CCL5						MPO
CYP1B1					IL6R						MMP3
HAS2					ICAM1						THBD
IKBKB					IL1A						NQO1
ICAM1					IL33						PTGER3
NR1I2					CCL27						SOD1
NR1I3					TGFB1						CLDN4
PRXC1A					LORICRIN						CXCL10
STAT1					DEFB4A						CXCL11
SLC2A4					IL22						CXCL2
RELA					KLK7						HSPB1
DIO1					CXCR3						HIF1A
ADRB1					CSF2						CHUK
ADRA2A					FCER2						IGFBP3
SLC6A3					IL2RA						IRF1
AKR1B1					PGM3						IL1A
PLAU					IVL						NCF1
LTA4H					IGES						NFE2L2
MAOB					HLA-DRB1						SPP1
MAOA					IL9						PPARA
CTRB1					IL3						PPARD
EGFR					GATA3						SERPINE1
MET					IL6ST						PARP1
IL6					CAMP						RAF1
MAPK1					SELE						ERBB3
IFNG					CXCL10						TGFB1
CDK4					IL2RB						PTEN
TP53					IL21R						TRPV1
TOP1					IL16						FN1
RB1					IL12B						PRKCD
IL2					FAF2
ADCY2					CDSN
BIRC4					NGF
BIRC5					CCL18
BCL2L1					CCL2
CD40LG					TAC1
CDKN1A					VCAM1
MDM2					CXCL9
CCND1					CD8A
CCNB1					CCR3
MCL1					EPX
IL10					CRLF2
IL4					TGM3
NUF2					CD4
MMP9					BDNF
NFKBIA					HRH1
PCNA					CCL26
PTGES					TMEM79
ERBB2					HLA-DQB1
TYR					OSMR
PTPN1					CSN1S1
GABRA7					PLA2G7
PIM1					SELL
CCNA2					PRG2
GSTA2					LTA
IGF2					FCER1A
CXCL8					HLA-G
PRKCB					IL12RB1
NR3C1					TNFSF4
ampC					RNASE2
GRIA2					PDE4A
ADRA2C					NPSR1
ADRA2B					S100A7
F10					CCL20
cobT					LALBA
ESR2					IL1RL1
ODC1					ITGAM
ACACA					MIF
MGAM					CHI3L1
CTSD					MIR21
CCL2					FOXN1
IL1B					PTGDR2
MPO					DEFB103B
PLAT					F2RL1
MMP3					TLR9
THBD					TMPO
NQO1					TNFRSF18
PTGER3					ZNF341
SOD1					TIMP1
gyrB					NAT2
COL3A1					IRAK3
HSPA5					IL5RA
ACP3					PF4
CLDN4					TNFRSF8
CXCL10					IL13RA1
CXCL11					PTGDR
CXCL2					DSG1-AS1
DCAF5					CSTA
DUOX2					PSIP1
EIF6					SYK
HSF1					CYSLTR1
HSPB1					FCGR3A
HK2					CCL7
NKX3-1					CD40
HIF1A					CD69
CHUK					PPBP
IGFBP3					CCL4
IRF1					CLDN1
IL1A					DSP
NCF1					LOC126805749
NFE2L2					IL10RA
SPP1					DOP1A
PPARA					TPMT
PPARD					CBS
SERPINE1					DPP4
PARP1					IL17F
PCOLCE					KITLG
RUNX1T1					CX3CR1
NPEPPS					CARMIL2
RAF1					NTF3
RASSF1					CX3CL1
RASA1					NGFR
ERBB3					CCL13
RUNX2					VIP
CHEK2					PSMB9
E2F1					ALOX5
E2F2					CCL1
TGFB1					KRT10
PTEN					LINC02605
TRPV1					STAT1
E					MIR142
KDR					CD1C
KCNMA1					REL
FN1					IL17D
PRKCD					BTD
TEP1					JAK3
					CTSE
					LGALS3
					MRGPRX2
					TBX21
					CSN3
					RNASE7
					CD40LG
					HLCS
					NTF4
					KLK5
					CXCR1
					CD86
					ITGAL
					CD79A
					FCGR1A
					ITGAX
					TRPA1
					TXK
					TYK2
					HNMT
					HLA-B
					CXCL11
					IL1RN
					BCL7B
					CD83
					PI3
					CFTR
					BRAF
					IL7
					TBC1D2B
					CCL3
					LRRC32
					POMC
					GSTM1
					NACA
					HLA-DQA1
					KRT1
					ICAM3
					COL6A5
					CERNA3
					IFNGR1
					TBC1D4
					PEDS1
					GSTP1
					LINC01672
					ADRB2
					ASAH2
					DEFB103A
					KRT16
					TAP1
					LBR
					CCL19
					EMSY
					MC1R
					CCR10
					GHITM
					MPO
					GBA1
					MMP9
					CYP4F22
					COL7A1
					GZMB
					TAP2
					VNN3P
					GSTT1
					IL15
					HLA-A
					CARD14
					DEFB1
					CCR5
					SOCS1
					TGM1
					NELL2
					CCL24
					EGFR
					IFIH1
					BDNF-AS
					KIF3A
					MIR148B
					HRNR
					LYN
					TLR7
					HLA-C
					IL1R1
					ALB
					CSF1
					NPSR1-AS1
					CCR7
					MBL2
					IL21
					CD28
					CAT
					ICOS
					SERPINB4
					ACE
					NLRP1
					PPARA
					FCGR3B
					C4A
					S100A8
					CASP1
					IL25
					TOM1
					IL12RB2
					HAVCR2
					MIR152
					SCGB3A2
					PSMB8
					NOD1
					OVOL1
					ITGB2
					NCF4
					HR
					IL23A
					CD80
					UROD
					EDN1
					IL18R1
					CD1D
					CARD9
					PNPLA1
					NLRC4
					MIR146A
					ENSG00000237975
					TGM2
					NFKB1
					LRBA
					CALCA
					AOC3
					STAT4
					DDX39B
					TNFAIP3
					SCNN1A
					CRP
					MALT1
					ELANE
					HLA-DPA1
					ADAM33
					TLR6
					SCGB1A1
					FCGR2A
					CST6
					AMBP
					LAMA3
					IGKC
					IGHG2
					HLA-DMA
					HLA-DMB
					NOS2
					HMOX1
					KRT74
					PTPRC
					WAS
					DPP9
					BTK
					MBP
					ACER1
					TBXA2R
					IL12A
					TLR1
					IDO1
					IFNA1
					CYLD-AS1
					TPT1
					RRAS2
					ABCC9
					KARS1
					DSC1
					PDCD1
					ARHGEF40
					DOLK
					SCNN1B
					HSPA9
					SCNN1G
					NEK9
					IPO8
					MORC2
					VEGFA
					CD1A
					SPINK9
					TNFSF13B
					LINC-ROR
					MIR126
					NPY
					IKBKG
					ASRT3
					ASRT4
					ASRT6
					CIITA
					HSPD1
					ORMDL3
					DCLRE1C
					NLRP12
					LEP
					CRH
					CYP24A1
					CSF3
					S100A9
					MMP13
					MAD1L1
					GNA12
					MRM2
					SDK1
					TCF25
					SNX8
					NCR2
					MUC7
					SMAD5-AS1
					TLR3
					SRCAP
					BCL11B
					CDH1
					TP63
					ELOVL1
					CERS4
					ASAH2B
					CCR8
					IL37
					TNIP1
					GPT
					GNB2
					TMEM232
					FAS
					HMGB1
					SMAD3
					ENTPD1
					MIR144
					NR3C1
					S1PR1
					INS
					IRAK1
					IL1RAPL2
					MMP1
					TRAF6
					CD207
					CASP3
					TMX2-CTNND1
					VDR
					PTGS2
					PIK3CA
					BRCA2
					FKBP5
					TOR1B
					MMP3
					CYSLTR2
					ITGA2
					IFNA2
					TNFRSF1B
					MMP10
					CTRL
					MMP12
					DCD
					KRT5
					HLA-DPB1
					ITGA6
					SPP1
					STAT5B
					ACTL9
					RAD50
					LCE5A
					ADCY10
					IL13RA2
					SPRR1B
					CLEC16A
					IL18RAP
					IL17RE
					ELN
					NOS3
					C4B
					IL32
					FASLG
					TGM5
					KNG1
					ADIPOQ
					IRF2
					KRT17
					PVT1
					MIR148A
					TGFB2
					SERPINB7
					SPRR1A
					SEMA3A
					TNFSF18
					LOC126862720
					ITGA4
					TSBP1
					SLC27A4
					PLAU
					MMP8
					BCL2
					CXCL12
					FABP5
					C3
					GPR15LG
					TLX1NB
					PTPN22
					MTOR
					LRP1
					PWAR1
					FBN1
					CXCR4
					RETN
					PACRG
					HAO1
					CD209
					AQP3
					GLB1
					IL19
					FADS2
					EDNRA
					MICU1
					PLA2G4D
					GPSM3
					H19
					CCL28
					CCR6
					FCER1G
					TFRC
					LELP1
					ANXA5
					ENO1
					ETS1
					HFE
					TRPV3
					CXCR2
					NFKBIA
					CYP1A1
					NCKAP1L
					MIR26A1
					XDH
					TLR10
					C3AR1
					LCE3C
					LCE3B
					SOD2-OT1
					IRF1
					SLC6A4
					PXDN
					PXDNL
					CD7
					IL17RD
					SST
					CD5
					TIRAP
					APOC1
					CLEC7A
					TNXB
					RAG1
					ATF6B
					PPARG
					TNFSF13
					MIR223
					NAMPT
					DSG2
					EGR2
					SHARPIN
					GUSB
					BCL2A1
					S100A2
					NRAS
					NCF1
					CCDC80
					IL2RG
					IKZF2
					MAPK1
					TNFSF14
					ORAI1
					ERAP1
					ACKR1
					CYP27A1
					ZAP70
					BZX
					ATP2A2
					TNFRSF1A
					DNMT1
					TP53
					KLK6
					DLX3
					MYD88
					RAF1
					LCN2
					AOC1
					CASP14
					PMM2
					LTA4H
					PDYN
					TOLLIP
					IGF1
					HTR1A
					TCHHL1
					FADS1
					TECR
					DOP1B
					RPL39L
					KIT
					GPI
					SPHK2
					S1PR3
					S1PR5
					S1PR4
					GIP
					SKIC8
					S100A10
					S100A3
					PGLYRP3
					LCE3A
					CASP8
					ATP12A
					ATP4A
					SOD2
					AIRE
					PDE3B
					CD160
					ALG3
					IL11
					ARTN
					CRHR1
					BGLAP
					MIR125A
					SMPD2
					ARG1
					CD19
					IFNGR2
					PWAR4
					C5
					JUP
					ANOS1
					PPP4C
					LTF
					ITGB4
					ADH1B
					CTSS
					PBX2
					ADO
					MIR4435-2HG
					AICDA
					FOXC1
					DEFA5
					ANXA2
					SERPINB3
					KLRB1
					MEFV
					IRF3
					RPTN
					MIRLET7I
					MIR181B1
					MIR130B
					FECH
					EDA
					CRNN
					NLRP10
					AP5B1
					ZBTB10
					ST2
					PTGS1
					SLC25A46
					CP
					CCL21
					APOA1
					AREG
					SMPD1
					PFDN4
					ZNF365
					GSDMA
					S100A14
					ADM2
					TNFSF12
					TMEM165
					BCL10
					KLRG1
					GJB2
					YAP1
					SART1
					FGFBP2
					ALDH1A1
					ENO2
					ERBB2
					SLCO2A1
					IL9R
					KLRK1
					FLI1
					RELA
					TRAF3IP2
					LGALS9
					HRAS
					ITCH
					KRT19
					CSF2RA
					CTSG
					GRP
					MIR133B
					HPGD
					HDC
					S100A4
					PIGO
					FAF1
					FUT7
					OR10A3
					APOE
					RORC
					MMP7
					MTHFR
					AP1S3
					ALG6
					NCR3
					CYP2E1
					DOCK8-AS1
					LOC126860552
					LOC130001437
					MIR193A
					MIR4497
					S100A6
					S100A1
					S100A5
					MIR215
					LOC130058479
					ITK
					MEG3
					KRT14
					FLT4
					TH
					GSN
					LGALS7
					PLAUR
					MAP2K1
					PSENEN
					BLMH
					F2R
					LTC4S
					PGM1
					ALG1
					MPI
					GNE
					MOGS
					NANS
					ALG13
					SLC35C1
					SLC35D1
					ALG11
					ALG12
					FCGR2B
					MCCC2
					IKBKB
					KYNU
					CD3G
					ERCC2
					TIMD4
					DEFA4
					DEFA6
					KIR2DS1
					GRB7
					CD2
					HSPB2
					IQGAP1
					DSC2
					IL17C
					JAZF1
					SLC39A10
					LINC00824
					MIR1208
					MIR98
					SP1
					MICA
					CCR1
					COL6A6
					OSM
					LAMB3
					SATB1
					EDNRB
					GNA11
					TRPC6
					DSG4
					ADAMTS10
					ATP6V1G2-DDX39B
					GNAI1
					SPRR3
					RIPK2
					IL36A
					IL36B
					COIL
					IL26
					TXN
					CHIA
					MIR146B
					EPO
					MIR22
					ADAM17
					CD63
					TLR8
					NAT1
					NTS
					MIR203A
					HRH2
					TNFSF15
					AR
					MUC5AC
					MIR519D
					ELP1
					HTR2A
					SGSH
					MBTPS2
					IL24
					LINC02676
					KRAS
					CRISP3
					IRF5
					PECAM1
					IRF7
					PRL
					OXA1L
					FKBP1A
					ENPP3
					LGALS1
					SPI1
					SLC7A9
					MIR324
					BHLHE40
					CLIC4
					PPARD
					LINC00709
					MUC1
					MIR147A
					LAMC2
					DNAJB6
					ITGB3
					BANCR
					CD36
					LGMN
					APC
					HSD11B1
					CCR2
					HNF1A-AS1
					SELPLG
					ERAP2
					F2RL2
					EBP
					NR4A2
					GAL
					RELB
					BMP6
					PTK2
					CD180
					VTRNA1-1
					RAG2
					MME
					PRKCA
					DOK3
					CLDN4
					MIR151A
					IL36G
					IL17RA
					SLC26A2
					SGPL1
					PKP2
					BTNL2
					MC5R
					MIR17
					SMARCA2
					MALAT1
					MIR628
					TIMP2
					UBASH3A
					PTAFR
					JUN
					NR4A1
					VPS50
					SSTR5
					JAK2
					STAT5A
					ADA
					PIP
					MIR211
					MIR24-1
					LOC126862662
					HBEGF
					OPRK1
					IFNK
					CABIN1
					CASR
					DNAJC21
					NPM1
					SLC2A2
					AVP
					CD163
					RAC1
					THY1
					CTSL
					NFATC2
					IL10RB
					BACH2
					IL20
					PNMT
					THORLNC
					MMP2
					ABCB1
					DMRTA1
					XIRP2
					KLKB1
					ROCR
					ST14
					AKR1C3
					CD247
					OPRM1
					MDH2
					ADM
					FUT4
					PLS1
					DDX39A
					WFDC12
					KPRP
					MIRLET7A1
					MIR409
					RPS5P5
					ITGB1
					CA3
					TNFRSF6B
					PGR-AS1
					HLA-DRB5
					CATSPER1
					MIR342
					MIR4492
					CD5L
					MAPK14
					PCCB
					CARS1
					RNU4ATAC
					TSPO
					IGFBP3
					MIR483
					PSORS1C1
					S100A11
					STK4
					PPL
					IL17RB
					PHB1
					MIR33B
					EHMT2
					SRC
					RAB7A
					SLC2A3
					MCC
					CLDN3
					CTSV
					LECT2
					JCHAIN
					CKLF
					LOC110806262
					STIN2-VNTR
					TNFRSF14
					HLA-DRA
					HLA-DQA2
					AZU1
					ITSN2
					TNC
					NEAT1
					UROS
					PTGDS
					CHIT1
					DPEP1
					PRMT7
					EMSLR
					MC3R
					CLDN7
					HAS1
					HAS2
					SPINT2
					VAMP3
					KRT75
					RNU1-1
					IL18BP
					CLEC4E
					ALOX12B
					RUNX1
					PPIA
					PDGFRA
					CBL
					LPIN2
					GSDMB
					CA2
					NOTCH4
					MICB
					ASPRV1
					MAF
					ANXA1
					UCHL1
					NTRK1
					STIM1
					ENPP2
					TP73
					UGT1A9
					VDAC2
					AZGP1
					ESD
					FLII
					SDC4
					FKBP8
					HAS3
					SRR
					KIR3DL1
					TIGIT
					TTF2
					ITLN1
					ORM1
					PITPNB
					CALML5
					HS3ST2
					KATNAL1
					TIMP4
					APLN
					CRISP2
					ESM1
					NAT9
					RABGAP1
					ACKR4
					ADGRE1
					ADGRE3
					LILRA6
					NAP1L2
					VSTM1
					SBSN
					OR10G7
					MIR191
					MIRLET7D
					MIR193B
					KIR2DL5A
					KIR2DS5
					SNORA73B
					CHKB-CPT1B
					HCCAT5
					MIR194-1
					MIR1294
					LINC00302
					TRL-AAG2-3
					GATA1
					BLTP1
					IFNB1
					NFE2L2
					CD151
					AGT
					LTB4R
					XIST
					IL1RL2
					CELA2A
					KLK14
					RORA
					ADH1C
					CNTF
					CNFN
					LCK
					PIK3CD
					CCDC40
					THEMIS
					SLC17A5
					SERPINE1
					CLC
					BCR
					HLA-DQB2
					MIR4508
					HSPA1A
					PEPD
					ABCG2
					LTB4R2
					ERCC3
					AARS1
					SBDS
					TARS1
					GTF2E2
					SRP54
					TBCK
					EFL1
					GTF2H5
					RNF113A
					MPLKIP
					ARRB2
					PSAP
					CHD7
					ENSG00000223808
					RTEL1
					CDKN1A
					ALOX12
					PTGER4
					ARNT
					LDHA
					HSPG2
					MIR122
					NEU1
					SKIC2
					RIGI
					NACA2
					LOC129935461
					PON1
					HSPA4
					RARRES2
					CTNNA2
					DUSP1
					ALDH2
					VIM
					DES
					VEGFC
					NEFL
					NLRP2
					CARD8
					NELFCD
					PCCA
					CD27
					B2M
					AIF1
					CM034951-362
					S100A12
					CAPN14
					LMBRD2
					FIP1L1
					GSDMD
					HCG27
					MIR498
					ACKR2
					PHYH
					ALOX5AP
					NFATC1
					MIR124-1
					ACP1
					B4GALT3
					MIR199A1
					SERPINA1
					ACADS
					PLEC
					TTR
					ACE2
					ERBB3
					TUG1
					ASGR1
					PCA3
					MIR125B1
					SLC29A3
					KNSTRN
					ITGA1
					ST7-OT3
					CYP21A1P
					TPSAB1
					WDR11
					IL23R
					AKT1
					IGK
					CCND1
					TRPV4
					MIR501
					FAS-AS1
					ACY1
					PTPN11
					GJA1
					EGR1
					CISH
					LIF
					PSORS1C2
					ERBB4
					SIGLEC8
					ADAM10
					NOS1
					PIK3CG
					CLIC1
					PROC
					LIFR
					MIRLET7C
					CTNNB1
					ABL2
					TNFSF8
					SERPINA3
					CAMK4
					LSM2
					ATP6V1G2
					PRKCQ
					HSP90AA1
					CXCL1
					IKZF3
					GJC2
					TJP1
					SEMA4F
					MIR199B
					MIR551A
					MIR124-3
					MDC1
					RUNX3
					PRKCD
					TCHH
					AQP5
					IL1F10
					CHUK
					KMT2D
					CMKLR1
					EMCN
					ESR1
					PFKFB3
					MUC5B
					IFN1@
					MIP
					HNF1A
					MAP3K7
					NECTIN1
					ASXL1
					RFX5
					PTGER2
					IL15RA
					SERPINB2
					LOC126861358
					MSH5
					LOC102723407
					TRE-TTC3-1
					CTSD
					DEL18Q
					PVALB
					FOS
					DPP9-AS1
					LOC130005368
					LOC126862841
					KONDS
					SOS1
					PRKCB
					CXCR5
					ADA2
					SLC39A13
					NBAS
					PCDH9
					SCAPER
					UNC5B
					LINC02622
					STARP1
					LGMNP1
					CASP7
					MAOA
					ELOVL5
					CD53
					TSPAN32
					CTCF
					CLEC6A
					PTEN
					D2HGDH
					RMRP
					ALOXE3
					IFNL1
					ERV9-1
					RHOA
					FURIN
					NQO1
					PRDX5
					HOXC13
					ULBP3
					IKZF4
					STX17
					RAET1L
					SFTPD
					SMARCA4
					RASIP1
					PCDH1
					TBXT
					PRDM1
					GPX3
					NCF4-AS1
					WIF1
					COL10A1
					COL8A1
					CRY2
					SETBP1
					EGF
					TET2
					FERMT3
					SDHC
					FUT2
					TAGAP
					ADAD1
					POU2F1
					CALB2
					CHRM3
					FYN
					TNFRSF13B
					LPP
					TCF19
					SOD1
					OCLN
					CXCL16
					CYP1A2
					DPP10
					CCHCR1
					CPA3
					SLC22A5
					MIR140
					CPOX
					FGA
					RARA
					FN1
					CREB1
					TLR5
					PLCD1
					MIR100HG
					EHMT1
					THAP4
					PLA2G2A
					HACE1
					LIN28B
					CLEC4D
					ABCA12
					PRRC2A
					SNRNP70
					PARP1
					AKT3
					BCL3
					SMAD2
					SMAD7
					H2AX
					MAP3K11
					TUBB4A
					GALR1
					SERPINB8
					TSHZ1
					HDHD2
					ZNF407
					SALL3
					ZNF236
					ZNF516
					ARK2C
					ARK2N
					ELOA3BP
					LINC00907
					ELOA3DP
					KLK11
					H2AC20
					H2AC18
					MAP2K2
					AGER
					KIR2DL3
					KIR2DL2
					KDSR
					TRB
					ALAS2
					HLX
					IL1RAP
					NR1I2
					CD38
					STX5
					RPS5
					ARMC9
					NAT10
					NLN
					SH3TC2
					SH2D3C
					ASZ1
					CTTNBP2
					SH2D3A
					GCC1
					GCC2
					GNG12
					MORC1
					SHKBP1
					PRSS57
					YIPF2
					ZNF2
					CWC15
					MORC4
					SLC35G5
					SLC39A1
					SH3PXD2B
					KMO
					MUC2
					SQSTM1
					SEMA4D
					MAFB
					ALOX15
					CHST8
					NDUFAF1
					GPNMB
					MIR221
					HAMP
					PTGER3
					GAPDH
					CEBPA
					PDE4D
					HSD11B2
					ELAC2
					MIR149
					MIR27A
					MIR183
					MIR30A
					CDHR3
					TERT
					PTPN2
					CYP21A2
					TREH
					ABCF1
					BAG6
					PUS10
					STK19
					DXO
					OTULINL
					MPL
					SLPI
					GNRH1
					CEBPB
					CXCL5
					BCL6
					NCR3LG1
					NIPAL4
					SLC22A4
					TEC
					HBB
					VWF
					S100A7A
					RAC2
					MYLK
					ARG2
					SLC7A8
					CD200R1
					POLR3A
					MAPK3
					TNFRSF9
					ICAM2
					CCN2
					SAA4
					ITGA2B
					RNASEH2C
					MIR19A
					MFN2
					TPD52
					SLC6A15
					PRORP
					SENCR
					PLCG1
					SLC7A7
					CDH5
					MIR143
					LOC130001438
					LOC130001439
					LOC130001440
					TGFA
					DENND1B
					MYB
					SRP19
					FGFR2
					TRAF1
					FOXF2
					FOXCUT
					CD44
					TERC
					MIR200A
					MIR106A
					CNTNAP2
					AIM2
					CXCR6
					BSG
					LGALS13
					SNORD15A
					CYP27B1
					SFTA3
					PRKACA
					RAP1B
					SF3B4
					PURA
					F2RL3
					PER2
					IRAK2
					SMOC1
					UCN
					CCL23
					GZMK
					DUSP8
					UCN2
					MIR424
					BCHE
					RAD51
					CDKN3
					MTPAP
					CFC1
					GSR
					HDAC1
					HSP90AB1
					VTN
					APCS
					GHRL
					CD48
					CXCL2
					GNAS
					ERCC4
					COX4I2
					GFI1
					FLT1
					ANGPT1
					MIR145
					ADORA3
					TAGLN
					PTDSS1
					CCN6
					SLC39A14
					SLC39A8
					FCGR2C
					PTGER1
					XIAP
					PTPN6
					MX1
					LINC00702
					TGIF1
					USP8
					STS
					GGT1
					DOCK2
					ATG5
					PTPRK
					HSPA1B
					CCDC69
					MIR28
					HCG26
					STEAP2-AS1
					SPN
					NOX5
					MAPK10
					NOTCH1
					ZMPSTE24
					HMGCR
					NCSTN
					UBAC2
					GATA4
					CDKN2B
					DDOST
					LZTR1
					UBA2
					RECQL4
					GCM2
					COG1
					GTF2IRD2
					MAPK8
					GSK3B
					FASN
					YWHAE
					MCL1
					PARK7
					CD81
					CST3
					CTNND1
					CD9
					SCN7A
					SEMA4A
					TCF7
					CLCA2
					SLC25A17
					MARCO
					PLXNB2
					PADI1
					C1orf220
					MIR31
					ERVK13-1
					LOC107880064
					MYC
					GLDC
					LIG1
					NDUFS2
					HAX1
					RPS27
					COQ5
					LYRM7
					NDUFB6
					RSL24D1
					SLC36A1
					ARFRP1
					UTP4
					R3HCC1L
					ABCC6
					WAKMAR2
					CREBBP
					MYBPC3
					CHRNB1
					KAT6B
					ADNP
					MIPEP
					RPS7
					H2AZ1
					PEX16
					FIGN
					CFDP1
					EP400
					H2AZ2
					ZNHIT1
					TENM4
					EID3
					STPG2
					HSPB1
					HJV
					BDKRB1
					ALRH
					TOP2A
					CACNA1B
					RET
					HDAC2
					HDAC9
					ADORA1
					ADORA2B
					CHRM2
					FOLH1
					TMPRSS2
					ADORA2A
					KLK3
					AMACR
					KLK2
					SERPINA6
					TGFBI
					CYP3A5
					EPHX1
					EPRS1
					PDE4B
					SPOP
					ADCY9
					SFTPB
					ADAM8
					HRH3
					HOXB13
					SFTPC
					SLC7A2
					CLCA1
					CSAD
					RASGRP4
					SCIN
					GLCCI1
					COL26A1
					METRNL
					LGALS7B
					GSG1L2
					LSAMP-AS1
					ASRT8
					GPR132
					ATM
					EFHD2
					SLURP1
					SRF
					FBLN5
					SAT1
					CYP2D6
					CEACAM3
					BRCA1
					GATA2
					FMR1
					AANAT
					PRKAR1A
					CDKN1B
					WRN
					SEMA3E
					STX3
					PIGT
					ZFPM2
					PIGY
					CDC42
					S100B
					RNF39
					MIR7-3HG
					SH3KBP1
					TTN
					CASP6
					CETP
					SH2B3
					COL1A1
					POLG
					IARS2
					NDUFAF6
					BCL2L1
					ELOVL2
					MIR30E
					MIR141
					MIR100
					MIR326
					MIR10A
					MIR20A
					MIR99B
					MIR197
					MIR381
					MIRLET7E
					MIR518B
					SAG
					CYP19A1
					LBP
					BIRC2
					NR1H2
					HIF1A
					CADM1
					DDT
					TEK
					MPZ
					PRKRA
					LAG3
					RABGEF1
					GLI2
					MITF
					PRLR
					FSHR
					NF1
					TCF4
					SERPINH1
					SOX10
					OCA2
					SNRPN
					TNPO3
					MRC1
					SERPINB1
					ENPP1
					POLE
					SLC4A1
					ACP5
					ATRX
					CDH23
					NAE1
					TCIRG1
					CLPB
					AIP
					LEMD3
					ATP8B1
					SRSF2
					USP48
					FAT4
					ARMC5
					USB1
					RNU7-1
					PDGFRB
					FANCA
					FZD4
					LRP5
					SLC25A4
					TNFSF11
					BRIP1
					FGF8
					RRM2B
					GALNS
					KCNJ1
					LRP6
					RPL11
					SLC12A1
					STX1A
					TNFRSF11B
					WT1
					DKC1
					DVL1
					FANCD2
					AGXT
					ERCC6
					LARS2
					NHP2
					FANCG
					HGD
					KIF1A
					RPL10
					SLC25A19
					EHHADH
					SLC37A4
					AP2S1
					ERCC8
					MRPS22
					NOP10
					NPHP4
					POLG2
					POLR1D
					TCOF1
					TINF2
					TWNK
					FANCB
					POLRMT
					ANKH
					SLC6A14
					FAM111A
					DNAJC30
					BUD23
					BIRC3
					KLHDC1
					PAPPA-AS1
					PRF1
					TOP3A
					COL18A1
					COL6A1
					DNAH8
					ESR2
					WWOX
					EPHB2
					PROS1
					KLB
					KIR2DS2
					IGHV1OR21-1
					RNASE2CP
					IGF2
					THBD
					SOAT1
					SPINK6
					SNORD118
					LRP2
					PRKCH
					CPQ
					STARD7
					CXCL17
					ABCB7
					LMAN1
					MADCAM1
					RPLP2
					VNN1
					LCP1
					RBBP7
					PLA2G2E
					PLA2G2F
					PADI3
					BMP4
					OGG1
					CSF3R
					COX5A
					RNF2
					EXOSC10
					IL3RA
					CSN2
					NR1H3
					DANCR
					TYMS
					LY96
					SERPINB13
					MIRLET7B
					GLI3
					CEACAM1
					COL6A3
					EPS15
					DNAH5
					GRHL2
					VNN2
					ENTPD6
					TMEM184B
					GAS5
					COL6A4P1
					SNORD44
					ANPEP
					SPTLC2
					SPTLC1
					MIR1248
					CDH3
					CNR1
					MAG
					TYRP1
					UBE2D3
					PDE7A
					ADPRH
					RXRA
					CHRNA7
					MANF
					IL27
					MIR29A
					SETDB2-PHF11
					BACE1
					PEBP1
					BID
					CANX
					FAP
					FMO3
					FZD5
					GLO1
					ABHD5
					UGCG
					FZD10
					FZD9
					PPM1A
					PPP3CB
					CRABP2
					S1PR2
					ABCC11
					ANKRD1
					CD164
					CHSY1
					DDX17
					ETS2
					PLSCR1
					THBS4
					GOLPH3
					NPTN
					SEMA6A
					UBR5
					TOX
					CDX1
					CD300A
					CD300C
					ELOF1
					RGCC
					SYTL4
					CROCC
					UCN3
					CD300E
					MAP6
					SENP5
					CD300LB
					NOL8
					PDZK1IP1
					CD300LD
					DHRS7
					SDAD1
					TMEM108
					NWD1
					MIR34A
					MIR34C
					MIR155HG
					MIR210
					MIR375
					MIR18A
					MIR323A
					NPHP3-AS1
					RNF217-AS1
					RAB4B-EGLN2
					NIFK-AS1
					TRP-AGG2-5
					TRP-AGG2-6
					RPL21P119
					RPS14P8
					RPL17P2
					TRG-GCC3-1
					TRN-GTT2-1
					TRV-CAC11-2
					GSTA1
					GSTA2
					HPRT1
					NUDT15
					SLC29A2
					SLC28A3
					IMPDH1
					IMPDH2
					GMPS
					ITPA
					CYP3A7
					CYP2A6
					CYP1B1
					CYP2B6
					CYP2C8
					CYP2C9
					CYP2C19
					MC2R
					HSD3B2
					CYP3A43
					CYP4A11
					SLC10A2
					SLC16A1
					CHRM1
					CHRM4
					CHRM5
					NR0B1
					NR1I3
					PPIF
					PLA2G1B
					KCNH2
					SHBG
					SLC6A2
					SLC22A10
					SLC22A11
					SLCO2B1
					SLC22A7
					SLC14A2
					SLC14A1
					DHFR

## Sheet: kegg-120
ID	Description	GeneRatio	BgRatio	pvalue	p.adjust	qvalue	geneID	Count	one_type	two_type
hsa05200	Pathways in cancer	54/114	530/7914	9.58623e-34	2.26235e-31	6.15537e-32	PTGS2/RXRA/HSP90AA1/PRKACA/ESR1/BCL2/MMP2/MMP1/JUN/HMOX1/CASP7/CASP3/CASP8/CTNNB1/MYC/AKT1/NOS2/AR/PPARG/GSK3B/PRKCA/MAPK8/GSTM1/IKBKB/STAT1/RELA/EGFR/IL6/MAPK1/IFNG/TP53/IL2/BCL2L1/CDKN1A/CCND1/IL4/MMP9/NFKBIA/ERBB2/GSTA2/IGF2/CXCL8/PRKCB/ESR2/NQO1/PTGER3/HIF1A/CHUK/NFE2L2/PPARD/RAF1/TGFB1/PTEN/FN1	54	Human Diseases	Cancer: overview
hsa04151	PI3K-Akt signaling pathway	31/114	354/7914	1.08701e-16	1.60334e-15	4.36233e-16	CHRM2/CHRM1/RXRA/HSP90AA1/PIK3CG/BCL2/MYC/AKT1/GSK3B/PRKCA/NOS3/IKBKB/RELA/EGFR/IL6/MAPK1/TP53/IL2/BCL2L1/CDKN1A/CCND1/MCL1/IL4/ERBB2/IGF2/CHUK/SPP1/RAF1/ERBB3/PTEN/FN1	31	Environmental Information Processing	Signal transduction
hsa05418	Fluid shear stress and atherosclerosis	29/114	139/7914	1.80509e-26	1.42e-24	3.86352e-25	HSP90AA1/BCL2/MMP2/JUN/HMOX1/CTNNB1/AKT1/MAPK14/NOS3/TNF/SELE/VCAM1/MAPK8/GSTM1/IKBKB/ICAM1/RELA/IFNG/TP53/MMP9/GSTA2/CCL2/IL1B/THBD/NQO1/CHUK/IL1A/NCF1/NFE2L2	29	Human Diseases	Cardiovascular disease
hsa04933	AGE-RAGE signaling pathway in diabetic complications	28/114	100/7914	1.79223e-29	2.11483e-27	5.75401e-28	BCL2/MMP2/JUN/CASP3/AKT1/MAPK14/PRKCA/NOS3/TNF/SELE/VCAM1/MAPK8/ICAM1/STAT1/RELA/IL6/MAPK1/CCND1/CXCL8/PRKCB/CCL2/IL1B/THBD/IL1A/SERPINE1/TGFB1/FN1/PRKCD	28	Human Diseases	Endocrine and metabolic disease
hsa05163	Human cytomegalovirus infection	28/114	225/7914	3.86357e-19	1.04233e-17	2.83594e-18	PTGS2/PRKACA/CASP3/CASP8/CTNNB1/MYC/AKT1/MAPK14/GSK3B/PRKCA/TNF/PPP3CA/IKBKB/RELA/EGFR/IL6/MAPK1/TP53/CDKN1A/CCND1/NFKBIA/CXCL8/PRKCB/CCL2/IL1B/PTGER3/CHUK/RAF1	28	Human Diseases	Infectious disease: viral
hsa05167	Kaposi sarcoma-associated herpesvirus infection	27/114	186/7914	3.00417e-20	1.18164e-18	3.21499e-19	PTGS2/PIK3CG/JUN/CASP3/CASP8/CTNNB1/MYC/AKT1/MAPK14/GSK3B/MAPK8/PPP3CA/IKBKB/ICAM1/STAT1/RELA/IL6/MAPK1/TP53/CDKN1A/CCND1/NFKBIA/CXCL8/CXCL2/HIF1A/CHUK/RAF1	27	Human Diseases	Infectious disease: viral
hsa04657	IL-17 signaling pathway	25/114	93/7914	7.92904e-26	4.67813e-24	1.27282e-24	PTGS2/HSP90AA1/MMP1/JUN/CASP3/CASP8/MAPK14/GSK3B/TNF/MAPK8/IKBKB/RELA/IL6/MAPK1/IFNG/IL4/MMP9/NFKBIA/CXCL8/CCL2/IL1B/MMP3/CXCL10/CXCL2/CHUK	25	Organismal Systems	Immune system
hsa04668	TNF signaling pathway	25/114	112/7914	1.2922e-23	6.0992e-22	1.65946e-22	PTGS2/JUN/CASP7/CASP3/CASP8/AKT1/MAPK14/TNF/SELE/VCAM1/MAPK8/IKBKB/ICAM1/RELA/IL6/MAPK1/MMP9/NFKBIA/CCL2/IL1B/MMP3/CXCL10/CXCL2/CHUK/IRF1	25	Environmental Information Processing	Signal transduction
hsa05205	Proteoglycans in cancer	25/114	204/7914	5.92393e-17	9.32031e-16	2.53586e-16	PRKACA/ESR1/MMP2/CASP3/CTNNB1/MYC/AKT1/MAPK14/PRKCA/TNF/PLAU/EGFR/MAPK1/TP53/CDKN1A/CCND1/MMP9/ERBB2/IGF2/PRKCB/HIF1A/RAF1/ERBB3/TGFB1/FN1	25	Human Diseases	Cancer: overview
hsa04010	MAPK signaling pathway	25/114	295/7914	3.52793e-13	2.60185e-12	7.07907e-13	PRKACA/JUN/CASP3/MYC/AKT1/MAPK14/PRKCA/TNF/MAPK8/PPP3CA/IKBKB/RELA/EGFR/MAPK1/TP53/ERBB2/IGF2/PRKCB/IL1B/HSPB1/CHUK/IL1A/RAF1/ERBB3/TGFB1	25	Environmental Information Processing	Signal transduction
hsa05161	Hepatitis B	24/114	162/7914	3.01741e-18	6.14188e-17	1.67107e-17	BCL2/JUN/CASP3/CASP8/MYC/AKT1/MAPK14/PRKCA/TNF/MAPK8/IKBKB/STAT1/RELA/IL6/MAPK1/TP53/CDKN1A/MMP9/NFKBIA/CXCL8/PRKCB/CHUK/RAF1/TGFB1	24	Human Diseases	Infectious disease: viral
hsa05160	Hepatitis C	23/114	155/7914	1.59629e-17	2.89787e-16	7.88449e-17	RXRA/CASP3/CASP8/CTNNB1/MYC/AKT1/GSK3B/TNF/IKBKB/STAT1/RELA/EGFR/MAPK1/IFNG/TP53/CDKN1A/CCND1/NFKBIA/CLDN4/CXCL10/CHUK/PPARA/RAF1	23	Human Diseases	Infectious disease: viral
hsa05165	Human papillomavirus infection	22/114	330/7914	1.20638e-09	4.74509e-09	1.29104e-09	PTGS2/PRKACA/CASP3/CASP8/CTNNB1/AKT1/GSK3B/TNF/IKBKB/STAT1/RELA/EGFR/MAPK1/TP53/CDKN1A/CCND1/CHUK/IRF1/SPP1/RAF1/PTEN/FN1	22	Human Diseases	Infectious disease: viral
hsa05215	Prostate cancer	21/114	97/7914	1.29445e-19	4.36416e-18	1.18739e-18	HSP90AA1/BCL2/CTNNB1/AKT1/AR/GSK3B/IKBKB/RELA/PLAU/EGFR/MAPK1/TP53/CDKN1A/CCND1/MMP9/NFKBIA/ERBB2/MMP3/CHUK/RAF1/PTEN	21	Human Diseases	Cancer: specific types
hsa05142	Chagas disease (American trypanosomiasis)	21/114	102/7914	3.97497e-19	1.04233e-17	2.83594e-18	JUN/CASP8/AKT1/NOS2/MAPK14/TNF/MAPK8/IKBKB/RELA/IL6/MAPK1/IFNG/IL2/IL10/NFKBIA/CXCL8/CCL2/IL1B/CHUK/SERPINE1/TGFB1	21	Human Diseases	Infectious disease: parasitic
hsa04625	C-type lectin receptor signaling pathway	21/114	104/7914	6.11519e-19	1.44318e-17	3.9266e-18	PTGS2/JUN/CASP8/AKT1/MAPK14/TNF/MAPK8/PPP3CA/IKBKB/STAT1/RELA/IL6/MAPK1/IL2/IL10/NFKBIA/IL1B/CHUK/IRF1/RAF1/PRKCD	21	Organismal Systems	Immune system
hsa05145	Toxoplasmosis	21/114	112/7914	3.12299e-18	6.14188e-17	1.67107e-17	PIK3CG/BCL2/CASP3/CASP8/AKT1/NOS2/MAPK14/ALOX5/TNF/MAPK8/IKBKB/STAT1/RELA/MAPK1/IFNG/BCL2L1/CD40LG/IL10/NFKBIA/CHUK/TGFB1	21	Human Diseases	Infectious disease: parasitic
hsa05225	Hepatocellular carcinoma	21/114	168/7914	1.64786e-14	1.85188e-13	5.03857e-14	HMOX1/CTNNB1/MYC/AKT1/GSK3B/PRKCA/GSTM1/EGFR/MAPK1/TP53/BCL2L1/CDKN1A/CCND1/GSTA2/IGF2/PRKCB/NQO1/NFE2L2/RAF1/TGFB1/PTEN	21	Human Diseases	Cancer: specific types
hsa05164	Influenza A	21/114	170/7914	2.09818e-14	2.25077e-13	6.12387e-14	CASP3/CASP8/AKT1/PRKCA/TNF/IKBKB/ICAM1/STAT1/RELA/IL6/MAPK1/IFNG/NFKBIA/CXCL8/PRKCB/CCL2/IL1B/CXCL10/CHUK/IL1A/RAF1	21	Human Diseases	Infectious disease: viral
hsa05166	Human T-cell leukemia virus 1 infection	21/114	219/7914	3.2837e-12	1.89013e-11	5.14263e-12	PRKACA/JUN/MYC/AKT1/TNF/MAPK8/PPP3CA/IKBKB/ICAM1/RELA/IL6/MAPK1/TP53/IL2/BCL2L1/CDKN1A/CCND1/NFKBIA/CHUK/TGFB1/PTEN	21	Human Diseases	Infectious disease: viral
hsa05206	MicroRNAs in cancer	21/114	310/7914	2.27678e-09	8.39564e-09	2.28427e-09	PTGS2/BCL2/HMOX1/CASP3/MYC/PRKCA/CYP1B1/IKBKB/PLAU/EGFR/MAPK1/TP53/CDKN1A/CCND1/MCL1/MMP9/ERBB2/PRKCB/RAF1/ERBB3/PTEN	21	Human Diseases	Cancer: overview
hsa04659	Th17 cell differentiation	20/114	107/7914	2.27829e-17	3.84054e-16	1.04493e-16	RXRA/HSP90AA1/JUN/MAPK14/MAPK8/AHR/PPP3CA/IKBKB/STAT1/RELA/IL6/MAPK1/IFNG/IL2/IL4/NFKBIA/IL1B/HIF1A/CHUK/TGFB1	20	Organismal Systems	Immune system
hsa05152	Tuberculosis	20/114	179/7914	6.46183e-13	4.62119e-12	1.25733e-12	BCL2/CASP3/CASP8/AKT1/NOS2/MAPK14/TNF/MAPK8/PPP3CA/STAT1/RELA/IL6/MAPK1/IFNG/IL10/CTSD/IL1B/IL1A/RAF1/TGFB1	20	Human Diseases	Infectious disease: bacterial
hsa04621	NOD-like receptor signaling pathway	20/114	181/7914	7.98556e-13	5.38455e-12	1.46502e-12	HSP90AA1/BCL2/JUN/CASP8/MAPK14/TNF/MAPK8/IKBKB/STAT1/RELA/IL6/MAPK1/BCL2L1/NFKBIA/CXCL8/CCL2/IL1B/CXCL2/CHUK/PRKCD	20	Organismal Systems	Immune system
hsa05169	Epstein-Barr virus infection	20/114	201/7914	5.76395e-12	3.23879e-11	8.81206e-12	BCL2/JUN/CASP3/CASP8/MYC/AKT1/MAPK14/TNF/MAPK8/IKBKB/ICAM1/STAT1/RELA/IL6/TP53/CDKN1A/CCND1/NFKBIA/CXCL10/CHUK	20	Human Diseases	Infectious disease: viral
hsa04210	Apoptosis	19/114	136/7914	4.20154e-14	4.13152e-13	1.1241e-13	BCL2/JUN/CASP7/CASP3/CASP8/AKT1/TNF/MAPK8/IKBKB/RELA/MAPK1/TP53/BCL2L1/MCL1/NFKBIA/CTSD/CHUK/PARP1/RAF1	19	Cellular Processes	Cell growth and death
hsa05162	Measles	19/114	138/7914	5.52696e-14	5.01678e-13	1.36496e-13	BCL2/JUN/CASP3/CASP8/AKT1/GSK3B/MAPK8/IKBKB/STAT1/RELA/IL6/TP53/IL2/BCL2L1/CCND1/NFKBIA/IL1B/CHUK/IL1A	19	Human Diseases	Infectious disease: viral
hsa04062	Chemokine signaling pathway	19/114	189/7914	1.72632e-11	9.47471e-11	2.57786e-11	PIK3CG/PRKACA/AKT1/GSK3B/IKBKB/STAT1/RELA/MAPK1/NFKBIA/CXCL8/PRKCB/CCL2/CXCL10/CXCL11/CXCL2/CHUK/NCF1/RAF1/PRKCD	19	Organismal Systems	Immune system
hsa04620	Toll-like receptor signaling pathway	18/114	104/7914	4.30721e-15	5.35e-14	1.45562e-14	JUN/CASP8/AKT1/MAPK14/TNF/MAPK8/IKBKB/STAT1/RELA/IL6/MAPK1/NFKBIA/CXCL8/IL1B/CXCL10/CXCL11/CHUK/SPP1	18	Organismal Systems	Immune system
hsa04660	T cell receptor signaling pathway	18/114	104/7914	4.30721e-15	5.35e-14	1.45562e-14	JUN/AKT1/MAPK14/GSK3B/TNF/MAPK8/PPP3CA/IKBKB/RELA/MAPK1/IFNG/IL2/CD40LG/IL10/IL4/NFKBIA/CHUK/RAF1	18	Organismal Systems	Immune system
hsa05135	Yersinia infection	18/114	120/7914	5.8481e-14	5.11167e-13	1.39078e-13	JUN/AKT1/MAPK14/GSK3B/TNF/MAPK8/IKBKB/RELA/IL6/MAPK1/IL2/IL10/NFKBIA/CXCL8/CCL2/IL1B/CHUK/FN1	18	Human Diseases	Infectious disease: bacterial
hsa04380	Osteoclast differentiation	18/114	128/7914	1.85853e-13	1.46204e-12	3.9779e-13	JUN/AKT1/PPARG/MAPK14/TNF/MAPK8/PPP3CA/IKBKB/STAT1/RELA/MAPK1/IFNG/NFKBIA/IL1B/CHUK/IL1A/NCF1/TGFB1	18	Organismal Systems	Development and regeneration
hsa05170	Human immunodeficiency virus 1 infection	18/114	212/7914	1.01723e-09	4.13907e-09	1.12615e-09	BCL2/JUN/CASP3/CASP8/AKT1/MAPK14/PRKCA/TNF/MAPK8/PPP3CA/IKBKB/RELA/MAPK1/BCL2L1/NFKBIA/PRKCB/CHUK/RAF1	18	Human Diseases	Infectious disease: viral
hsa05140	Leishmaniasis	17/114	76/7914	2.75206e-16	3.82051e-15	1.03948e-15	PTGS2/JUN/NOS2/MAPK14/TNF/STAT1/RELA/MAPK1/IFNG/IL10/IL4/NFKBIA/PRKCB/IL1B/IL1A/NCF1/TGFB1	17	Human Diseases	Infectious disease: parasitic
hsa05222	Small cell lung cancer	17/114	92/7914	8.41166e-15	9.92576e-14	2.70059e-14	PTGS2/RXRA/BCL2/CASP3/MYC/AKT1/NOS2/IKBKB/RELA/TP53/BCL2L1/CDKN1A/CCND1/NFKBIA/CHUK/PTEN/FN1	17	Human Diseases	Cancer: specific types
hsa01522	Endocrine resistance	17/114	98/7914	2.54264e-14	2.60897e-13	7.09844e-14	PRKACA/ESR1/BCL2/MMP2/JUN/AKT1/MAPK14/MAPK8/EGFR/MAPK1/TP53/CDKN1A/CCND1/MMP9/ERBB2/ESR2/RAF1	17	Human Diseases	Drug resistance: antineoplastic
hsa04064	NF-kappa B signaling pathway	17/114	102/7914	5.09146e-14	4.80634e-13	1.3077e-13	PTGS2/BCL2/TNF/VCAM1/IKBKB/ICAM1/RELA/PLAU/BCL2L1/CD40LG/NFKBIA/CXCL8/PRKCB/IL1B/CXCL2/CHUK/PARP1	17	Environmental Information Processing	Signal transduction
hsa04926	Relaxin signaling pathway	17/114	129/7914	2.73581e-12	1.61413e-11	4.3917e-12	PRKACA/MMP2/MMP1/JUN/AKT1/NOS2/MAPK14/PRKCA/NOS3/MAPK8/RELA/EGFR/MAPK1/MMP9/NFKBIA/RAF1/TGFB1	17	Organismal Systems	Endocrine system
hsa04932	Non-alcoholic fatty liver disease (NAFLD)	17/114	149/7914	2.92215e-11	1.53251e-10	4.16962e-11	RXRA/JUN/CASP7/CASP3/CASP8/AKT1/GSK3B/TNF/MAPK8/IKBKB/RELA/IL6/CXCL8/IL1B/IL1A/PPARA/TGFB1	17	Human Diseases	Endocrine and metabolic disease
hsa04218	Cellular senescence	17/114	160/7914	9.21676e-11	4.35031e-10	1.18363e-10	MYC/AKT1/MAPK14/PPP3CA/RELA/IL6/MAPK1/TP53/CDKN1A/CCND1/CXCL8/IGFBP3/IL1A/SERPINE1/RAF1/TGFB1/PTEN	17	Cellular Processes	Cell growth and death
hsa05146	Amoebiasis	16/114	102/7914	7.96418e-13	5.38455e-12	1.46502e-12	PRKACA/CASP3/NOS2/PRKCA/TNF/RELA/IL6/IFNG/IL10/CXCL8/PRKCB/IL1B/CXCL2/HSPB1/TGFB1/FN1	16	Human Diseases	Infectious disease: parasitic
hsa04066	HIF-1 signaling pathway	16/114	109/7914	2.30589e-12	1.43208e-11	3.89638e-12	BCL2/HMOX1/AKT1/NOS2/PRKCA/NOS3/RELA/EGFR/IL6/MAPK1/IFNG/CDKN1A/ERBB2/PRKCB/HIF1A/SERPINE1	16	Environmental Information Processing	Signal transduction
hsa04915	Estrogen signaling pathway	16/114	138/7914	9.17987e-11	4.35031e-10	1.18363e-10	HSP90AA1/PRKACA/ESR1/BCL2/MMP2/JUN/AKT1/OPRM1/NOS3/EGFR/MAPK1/MMP9/ESR2/CTSD/RAF1/PRKCD	16	Organismal Systems	Endocrine system
hsa04020	Calcium signaling pathway	16/114	193/7914	1.33366e-08	4.37144e-08	1.18938e-08	CHRM3/CHRM2/CHRM1/PRKACA/NOS2/HTR2A/ADRB2/CHRNA7/PRKCA/NOS3/PPP3CA/EGFR/ERBB2/PRKCB/PTGER3/ERBB3	16	Environmental Information Processing	Signal transduction
hsa04510	Focal adhesion	16/114	199/7914	2.06709e-08	6.59235e-08	1.79364e-08	BCL2/JUN/CTNNB1/AKT1/GSK3B/PRKCA/MAPK8/EGFR/MAPK1/CCND1/ERBB2/PRKCB/SPP1/RAF1/PTEN/FN1	16	Cellular Processes	Cellular community - eukaryotes
hsa05130	Pathogenic Escherichia coli infection	16/114	201/7914	2.38372e-08	7.40208e-08	2.01395e-08	JUN/CASP7/CASP3/CASP8/MAPK14/TNF/MAPK8/IKBKB/RELA/IL6/MAPK1/NFKBIA/CXCL8/IL1B/CLDN4/CHUK	16	Human Diseases	Infectious disease: bacterial
hsa05168	Herpes simplex virus 1 infection	16/114	491/7914	0.00169979	0.00301617	0.000820635	BCL2/CASP3/CASP8/AKT1/TNF/IKBKB/STAT1/RELA/IL6/IFNG/TP53/BCL2L1/NFKBIA/CCL2/IL1B/CHUK	16	Human Diseases	Infectious disease: viral
hsa05212	Pancreatic cancer	15/114	75/7914	1.0341e-13	8.71596e-13	2.37143e-13	AKT1/MAPK8/IKBKB/STAT1/RELA/EGFR/MAPK1/TP53/BCL2L1/CDKN1A/CCND1/ERBB2/CHUK/RAF1/TGFB1	15	Human Diseases	Cancer: specific types
hsa05133	Pertussis	15/114	76/7914	1.27318e-13	1.03611e-12	2.81902e-13	JUN/CASP7/CASP3/NOS2/MAPK14/TNF/MAPK8/RELA/IL6/MAPK1/IL10/CXCL8/IL1B/IRF1/IL1A	15	Human Diseases	Infectious disease: bacterial
hsa05210	Colorectal cancer	15/114	86/7914	8.67038e-13	5.68392e-12	1.54647e-12	BCL2/JUN/CASP3/CTNNB1/MYC/AKT1/GSK3B/MAPK8/EGFR/MAPK1/TP53/CDKN1A/CCND1/RAF1/TGFB1	15	Human Diseases	Cancer: specific types
hsa05235	PD-L1 expression and PD-1 checkpoint pathway in cancer	15/114	89/7914	1.46577e-12	9.34923e-12	2.54372e-12	JUN/AKT1/MAPK14/PPP3CA/IKBKB/STAT1/RELA/EGFR/MAPK1/IFNG/NFKBIA/HIF1A/CHUK/RAF1/PTEN	15	Human Diseases	Cancer: overview
hsa04919	Thyroid hormone signaling pathway	15/114	119/7914	1.11274e-10	5.05011e-10	1.37403e-10	RXRA/PRKACA/ESR1/CTNNB1/MYC/AKT1/GSK3B/PRKCA/STAT1/MAPK1/TP53/CCND1/PRKCB/HIF1A/RAF1	15	Organismal Systems	Endocrine system
hsa05224	Breast cancer	15/114	147/7914	2.27458e-09	8.39564e-09	2.28427e-09	ESR1/JUN/CTNNB1/MYC/AKT1/GSK3B/EGFR/MAPK1/TP53/CDKN1A/CCND1/ERBB2/ESR2/RAF1/PTEN	15	Human Diseases	Cancer: specific types
hsa04630	Jak-STAT signaling pathway	15/114	162/7914	8.76602e-09	2.99823e-08	8.15754e-09	BCL2/MYC/AKT1/STAT1/EGFR/IL6/IFNG/IL2/BCL2L1/CDKN1A/CCND1/MCL1/IL10/IL4/RAF1	15	Environmental Information Processing	Signal transduction
hsa04060	Cytokine-cytokine receptor interaction	15/114	294/7914	1.86632e-05	4.2351e-05	1.15228e-05	TNF/IL6/IFNG/IL2/CD40LG/IL10/IL4/CXCL8/CCL2/IL1B/CXCL10/CXCL11/CXCL2/IL1A/TGFB1	15	Environmental Information Processing	Signaling molecules and interaction
hsa04071	Sphingolipid signaling pathway	14/114	119/7914	1.23307e-09	4.77058e-09	1.29797e-09	BCL2/AKT1/MAPK14/PRKCA/NOS3/TNF/MAPK8/RELA/MAPK1/TP53/PRKCB/CTSD/RAF1/PTEN	14	Environmental Information Processing	Signal transduction
hsa04068	FoxO signaling pathway	14/114	131/7914	4.42169e-09	1.55749e-08	4.2376e-09	AKT1/MAPK14/MAPK8/IKBKB/EGFR/IL6/MAPK1/CDKN1A/CCND1/IL10/CHUK/RAF1/TGFB1/PTEN	14	Environmental Information Processing	Signal transduction
hsa05226	Gastric cancer	14/114	149/7914	2.36469e-08	7.40208e-08	2.01395e-08	RXRA/BCL2/CTNNB1/MYC/AKT1/GSK3B/EGFR/MAPK1/TP53/CDKN1A/CCND1/ERBB2/RAF1/TGFB1	14	Human Diseases	Cancer: specific types
hsa05202	Transcriptional misregulation in cancer	14/114	186/7914	3.85017e-07	1.05656e-06	2.87467e-07	RXRA/MYC/PPARG/RELA/PLAU/IL6/TP53/BCL2L1/CDKN1A/MMP9/CXCL8/MPO/MMP3/IGFBP3	14	Human Diseases	Cancer: overview
hsa05220	Chronic myeloid leukemia	13/114	76/7914	4.101e-11	2.10399e-10	5.72451e-11	MYC/AKT1/IKBKB/RELA/MAPK1/TP53/BCL2L1/CDKN1A/CCND1/NFKBIA/CHUK/RAF1/TGFB1	13	Human Diseases	Cancer: specific types
hsa01521	EGFR tyrosine kinase inhibitor resistance	13/114	79/7914	6.83681e-11	3.36143e-10	9.14574e-11	BCL2/AKT1/GSK3B/PRKCA/EGFR/IL6/MAPK1/BCL2L1/ERBB2/PRKCB/RAF1/ERBB3/PTEN	13	Human Diseases	Drug resistance: antineoplastic
hsa04012	ErbB signaling pathway	13/114	85/7914	1.78102e-10	7.93057e-10	2.15774e-10	JUN/MYC/AKT1/GSK3B/PRKCA/MAPK8/EGFR/MAPK1/CDKN1A/ERBB2/PRKCB/RAF1/ERBB3	13	Environmental Information Processing	Signal transduction
hsa04658	Th1 and Th2 cell differentiation	13/114	92/7914	4.94929e-10	2.08577e-09	5.67494e-10	JUN/MAPK14/MAPK8/PPP3CA/IKBKB/STAT1/RELA/MAPK1/IFNG/IL2/IL4/NFKBIA/CHUK	13	Organismal Systems	Immune system
hsa05323	Rheumatoid arthritis	13/114	93/7914	5.68497e-10	2.35378e-09	6.40412e-10	MMP1/JUN/TNF/ICAM1/IL6/IFNG/CXCL8/CCL2/IL1B/MMP3/CXCL2/IL1A/TGFB1	13	Human Diseases	Immune disease
hsa04931	Insulin resistance	13/114	108/7914	3.7676e-09	1.3472e-08	3.66545e-09	AKT1/GSK3B/NOS3/TNF/MAPK8/IKBKB/RELA/IL6/NFKBIA/PRKCB/PPARA/PTEN/PRKCD	13	Human Diseases	Endocrine and metabolic disease
hsa04722	Neurotrophin signaling pathway	13/114	119/7914	1.25213e-08	4.162e-08	1.13239e-08	BCL2/JUN/AKT1/MAPK14/GSK3B/MAPK8/IKBKB/RELA/MAPK1/TP53/NFKBIA/RAF1/PRKCD	13	Organismal Systems	Nervous system
hsa04921	Oxytocin signaling pathway	13/114	153/7914	2.55047e-07	7.08131e-07	1.92667e-07	PTGS2/PIK3CG/PRKACA/JUN/PRKCA/NOS3/PPP3CA/EGFR/MAPK1/CDKN1A/CCND1/PRKCB/RAF1	13	Organismal Systems	Endocrine system
hsa04024	cAMP signaling pathway	13/114	216/7914	1.23582e-05	2.86081e-05	7.78365e-06	CHRM2/CHRM1/PRKACA/JUN/AKT1/ADRB2/MAPK8/RELA/MAPK1/NFKBIA/PTGER3/PPARA/RAF1	13	Environmental Information Processing	Signal transduction
hsa04014	Ras signaling pathway	13/114	232/7914	2.64783e-05	5.78601e-05	1.57425e-05	PRKACA/AKT1/PRKCA/MAPK8/IKBKB/RELA/EGFR/MAPK1/BCL2L1/IGF2/PRKCB/CHUK/RAF1	13	Environmental Information Processing	Signal transduction
hsa05219	Bladder cancer	12/114	41/7914	2.46535e-13	1.87685e-12	5.1065e-13	MMP2/MMP1/MYC/EGFR/MAPK1/TP53/CDKN1A/CCND1/MMP9/ERBB2/CXCL8/RAF1	12	Human Diseases	Cancer: specific types
hsa05144	Malaria	12/114	49/7914	2.61608e-12	1.58306e-11	4.30718e-12	TNF/SELE/VCAM1/ICAM1/IL6/IFNG/CD40LG/IL10/CXCL8/CCL2/IL1B/TGFB1	12	Human Diseases	Infectious disease: parasitic
hsa05213	Endometrial cancer	12/114	58/7914	2.2696e-11	1.21733e-10	3.3121e-11	CTNNB1/MYC/AKT1/GSK3B/EGFR/MAPK1/TP53/CDKN1A/CCND1/ERBB2/RAF1/PTEN	12	Human Diseases	Cancer: specific types
hsa05321	Inflammatory bowel disease (IBD)	12/114	65/7914	9.42404e-11	4.36093e-10	1.18652e-10	JUN/TNF/STAT1/RELA/IL6/IFNG/IL2/IL10/IL4/IL1B/IL1A/TGFB1	12	Human Diseases	Immune disease
hsa04917	Prolactin signaling pathway	12/114	70/7914	2.3441e-10	1.02446e-09	2.78733e-10	ESR1/AKT1/MAPK14/GSK3B/MAPK8/STAT1/RELA/MAPK1/CCND1/ESR2/IRF1/RAF1	12	Organismal Systems	Endocrine system
hsa01524	Platinum drug resistance	12/114	73/7914	3.90751e-10	1.67668e-09	4.56187e-10	BCL2/CASP3/CASP8/AKT1/TOP2A/GSTM1/MAPK1/TP53/BCL2L1/CDKN1A/ERBB2/GSTA2	12	Human Diseases	Drug resistance: antineoplastic
hsa05132	Salmonella infection	12/114	80/7914	1.17711e-09	4.70845e-09	1.28107e-09	JUN/NOS2/MAPK14/MAPK8/RELA/IL6/MAPK1/IFNG/CXCL8/IL1B/CXCL2/IL1A	12	Human Diseases	Infectious disease: bacterial
hsa04725	Cholinergic synapse	12/114	112/7914	5.87299e-08	1.73253e-07	4.71384e-08	CHRM3/CHRM2/CHRM1/PIK3CG/PRKACA/BCL2/AKT1/CHRM4/CHRNA7/PRKCA/MAPK1/PRKCB	12	Organismal Systems	Nervous system
hsa04726	Serotonergic synapse	12/114	115/7914	7.90865e-08	2.24873e-07	6.1183e-08	PTGS2/PTGS1/PRKACA/CASP3/HTR2A/SLC6A4/PRKCA/ALOX5/MAOA/MAPK1/PRKCB/RAF1	12	Organismal Systems	Nervous system
hsa04310	Wnt signaling pathway	12/114	160/7914	2.87225e-06	7.44892e-06	2.02669e-06	PRKACA/JUN/CTNNB1/MYC/GSK3B/PRKCA/MAPK8/PPP3CA/TP53/CCND1/PRKCB/PPARD	12	Environmental Information Processing	Signal transduction
hsa05223	Non-small cell lung cancer	11/114	66/7914	1.87961e-09	7.15464e-09	1.94662e-09	RXRA/AKT1/PRKCA/EGFR/MAPK1/TP53/CDKN1A/CCND1/ERBB2/PRKCB/RAF1	11	Human Diseases	Cancer: specific types
hsa05120	Epithelial cell signaling in Helicobacter pylori infection	11/114	70/7914	3.60864e-09	1.31021e-08	3.56481e-09	JUN/CASP3/MAPK14/MAPK8/IKBKB/RELA/EGFR/NFKBIA/CXCL8/CXCL2/CHUK	11	Human Diseases	Infectious disease: bacterial
hsa04662	B cell receptor signaling pathway	11/114	82/7914	2.02107e-08	6.53385e-08	1.77772e-08	JUN/AKT1/GSK3B/PPP3CA/IKBKB/RELA/MAPK1/NFKBIA/PRKCB/CHUK/RAF1	11	Organismal Systems	Immune system
hsa04912	GnRH signaling pathway	11/114	93/7914	7.70742e-08	2.21823e-07	6.03533e-08	PRKACA/MMP2/JUN/MAPK14/PRKCA/MAPK8/EGFR/MAPK1/PRKCB/RAF1/PRKCD	11	Organismal Systems	Endocrine system
hsa04140	Autophagy - animal	11/114	137/7914	3.93925e-06	1.0105e-05	2.74936e-06	PRKACA/BCL2/AKT1/MAPK8/MAPK1/BCL2L1/CTSD/HIF1A/RAF1/PTEN/PRKCD	11	Cellular Processes	Transport and catabolism
hsa04080	Neuroactive ligand-receptor interaction	11/114	340/7914	0.00964634	0.0148793	0.00404834	CHRM3/CHRM2/CHRM1/CHRM4/HTR2A/ADRB2/OPRM1/CHRNA7/NR3C1/PTGER3/TRPV1	11	Environmental Information Processing	Signaling molecules and interaction
hsa05143	African trypanosomiasis	10/114	37/7914	6.48656e-11	3.25708e-10	8.86182e-11	PRKCA/TNF/SELE/VCAM1/ICAM1/IL6/IFNG/IL10/PRKCB/IL1B	10	Human Diseases	Infectious disease: parasitic
hsa05134	Legionellosis	10/114	56/7914	5.27498e-09	1.83073e-08	4.98102e-09	CASP7/CASP3/CASP8/TNF/RELA/IL6/NFKBIA/CXCL8/IL1B/CXCL2	10	Human Diseases	Infectious disease: bacterial
hsa04370	VEGF signaling pathway	10/114	59/7914	8.97749e-09	3.0267e-08	8.23499e-09	PTGS2/AKT1/MAPK14/PRKCA/NOS3/PPP3CA/MAPK1/PRKCB/HSPB1/RAF1	10	Environmental Information Processing	Signal transduction
hsa05221	Acute myeloid leukemia	10/114	67/7914	3.21818e-08	9.86353e-08	2.68365e-08	MYC/AKT1/IKBKB/RELA/MAPK1/CCND1/MPO/CHUK/PPARD/RAF1	10	Human Diseases	Cancer: specific types
hsa04622	RIG-I-like receptor signaling pathway	10/114	70/7914	4.96534e-08	1.48332e-07	4.03579e-08	CASP8/MAPK14/TNF/MAPK8/IKBKB/RELA/NFKBIA/CXCL8/CXCL10/CHUK	10	Organismal Systems	Immune system
hsa04115	p53 signaling pathway	10/114	72/7914	6.5518e-08	1.90892e-07	5.19376e-08	BCL2/CASP3/CASP8/TP53/BCL2L1/CDKN1A/CCND1/IGFBP3/SERPINE1/PTEN	10	Cellular Processes	Cell growth and death
hsa05214	Glioma	10/114	75/7914	9.76913e-08	2.74466e-07	7.46763e-08	AKT1/PRKCA/EGFR/MAPK1/TP53/CDKN1A/CCND1/PRKCB/RAF1/PTEN	10	Human Diseases	Cancer: specific types
hsa04670	Leukocyte transendothelial migration	10/114	112/7914	4.27215e-06	1.07892e-05	2.93551e-06	MMP2/CTNNB1/MAPK14/PRKCA/VCAM1/ICAM1/MMP9/PRKCB/CLDN4/NCF1	10	Organismal Systems	Immune system
hsa04371	Apelin signaling pathway	10/114	137/7914	2.56193e-05	5.65061e-05	1.53741e-05	PIK3CG/PRKACA/AKT1/NOS2/NOS3/MAPK1/CCND1/SPP1/SERPINE1/RAF1	10	Environmental Information Processing	Signal transduction
hsa04150	mTOR signaling pathway	10/114	153/7914	6.61104e-05	0.00013567	3.69129e-05	AKT1/GSK3B/PRKCA/TNF/IKBKB/MAPK1/PRKCB/CHUK/RAF1/PTEN	10	Environmental Information Processing	Signal transduction
hsa04217	Necroptosis	10/114	162/7914	0.000106876	0.000213753	5.81575e-05	HSP90AA1/BCL2/CASP8/TNF/MAPK8/STAT1/IFNG/IL1B/IL1A/PARP1	10	Cellular Processes	Cell growth and death
hsa05203	Viral carcinogenesis	10/114	201/7914	0.000611422	0.00111857	0.000304339	PRKACA/JUN/CASP3/CASP8/RELA/MAPK1/TP53/CDKN1A/CCND1/NFKBIA	10	Human Diseases	Cancer: overview
hsa04664	Fc epsilon RI signaling pathway	9/114	68/7914	4.7043e-07	1.27611e-06	3.47202e-07	AKT1/MAPK14/PRKCA/ALOX5/TNF/MAPK8/MAPK1/IL4/RAF1	9	Organismal Systems	Immune system
hsa04920	Adipocytokine signaling pathway	9/114	69/7914	5.34533e-07	1.41741e-06	3.85648e-07	RXRA/AKT1/TNF/MAPK8/IKBKB/RELA/NFKBIA/CHUK/PPARA	9	Organismal Systems	Endocrine system
hsa05230	Central carbon metabolism in cancer	9/114	69/7914	5.34533e-07	1.41741e-06	3.85648e-07	MYC/AKT1/EGFR/MAPK1/TP53/ERBB2/HIF1A/RAF1/PTEN	9	Human Diseases	Cancer: overview
hsa05231	Choline metabolism in cancer	9/114	98/7914	1.04774e-05	2.49764e-05	6.79554e-06	JUN/AKT1/PRKCA/MAPK8/EGFR/MAPK1/PRKCB/HIF1A/RAF1	9	Human Diseases	Cancer: overview
hsa04061	Viral protein interaction with cytokine and cytokine receptor	9/114	100/7914	1.23645e-05	2.86081e-05	7.78365e-06	TNF/IL6/IL2/IL10/CXCL8/CCL2/CXCL10/CXCL11/CXCL2	9	Environmental Information Processing	Signaling molecules and interaction
hsa04750	Inflammatory mediator regulation of TRP channels	9/114	100/7914	1.23645e-05	2.86081e-05	7.78365e-06	PRKACA/MAPK14/HTR2A/PRKCA/MAPK8/PRKCB/IL1B/TRPV1/PRKCD	9	Organismal Systems	Sensory system
hsa04928	Parathyroid hormone synthesis, secretion and action	9/114	106/7914	1.9862e-05	4.46422e-05	1.21462e-05	RXRA/PRKACA/BCL2/PRKCA/EGFR/MAPK1/CDKN1A/PRKCB/RAF1	9	Organismal Systems	Endocrine system
hsa04650	Natural killer cell mediated cytotoxicity	9/114	131/7914	0.00010594	0.000213692	5.81409e-05	CASP3/PRKCA/TNF/PPP3CA/ICAM1/MAPK1/IFNG/PRKCB/RAF1	9	Organismal Systems	Immune system
hsa04728	Dopaminergic synapse	9/114	131/7914	0.00010594	0.000213692	5.81409e-05	PRKACA/AKT1/MAPK14/GSK3B/PRKCA/MAPK8/PPP3CA/MAOA/PRKCB	9	Organismal Systems	Nervous system
hsa05216	Thyroid cancer	8/114	37/7914	3.94714e-08	1.19426e-07	3.24933e-08	RXRA/CTNNB1/MYC/PPARG/MAPK1/TP53/CDKN1A/CCND1	8	Human Diseases	Cancer: specific types
hsa05014	Amyotrophic lateral sclerosis (ALS)	8/114	51/7914	5.50552e-07	1.44367e-06	3.92792e-07	BCL2/CASP3/MAPK14/TNF/PPP3CA/TP53/BCL2L1/SOD1	8	Human Diseases	Neurodegenerative disease
hsa05131	Shigellosis	8/114	67/7914	4.65705e-06	1.15691e-05	3.1477e-06	MAPK14/MAPK8/IKBKB/RELA/MAPK1/NFKBIA/CXCL8/CHUK	8	Human Diseases	Infectious disease: bacterial
hsa05218	Melanoma	8/114	72/7914	8.05022e-06	1.95861e-05	5.32896e-06	AKT1/EGFR/MAPK1/TP53/CDKN1A/CCND1/RAF1/PTEN	8	Human Diseases	Cancer: specific types
hsa04540	Gap junction	8/114	88/7914	3.57105e-05	7.59251e-05	2.06576e-05	PRKACA/GJA1/HTR2A/PRKCA/EGFR/MAPK1/PRKCB/RAF1	8	Cellular Processes	Cellular community - eukaryotes
hsa04261	Adrenergic signaling in cardiomyocytes	8/114	149/7914	0.00133708	0.00240878	0.000655376	PIK3CG/PRKACA/BCL2/AKT1/MAPK14/ADRB2/PRKCA/MAPK1	8	Organismal Systems	Circulatory system
hsa04934	Cushing syndrome	8/114	155/7914	0.00172045	0.00303005	0.000824413	PRKACA/CTNNB1/GSK3B/AHR/EGFR/MAPK1/CDKN1A/CCND1	8	Human Diseases	Endocrine and metabolic disease
hsa05010	Alzheimer disease	8/114	171/7914	0.0031777	0.00547399	0.00148936	CASP7/CASP3/CASP8/GSK3B/TNF/PPP3CA/MAPK1/IL1B	8	Human Diseases	Neurodegenerative disease
hsa04015	Rap1 signaling pathway	8/114	210/7914	0.0106956	0.0161145	0.0043844	CTNNB1/AKT1/MAPK14/PRKCA/EGFR/MAPK1/PRKCB/RAF1	8	Environmental Information Processing	Signal transduction
hsa04810	Regulation of actin cytoskeleton	8/114	213/7914	0.0115867	0.0171979	0.00467918	CHRM3/CHRM2/CHRM1/CHRM4/EGFR/MAPK1/RAF1/FN1	8	Cellular Processes	Cell motility
hsa04623	Cytosolic DNA-sensing pathway	7/114	63/7914	3.04152e-05	6.5853e-05	1.79172e-05	IKBKB/RELA/IL6/NFKBIA/IL1B/CXCL10/CHUK	7	Organismal Systems	Immune system
hsa04929	GnRH secretion New!	7/114	64/7914	3.37481e-05	7.24049e-05	1.96998e-05	AKT1/PRKCA/MAPK1/PRKCB/ESR2/SPP1/RAF1	7	Organismal Systems	Endocrine system
hsa05211	Renal cell carcinoma	7/114	69/7914	5.52412e-05	0.000116401	3.16702e-05	JUN/AKT1/MAPK1/CDKN1A/HIF1A/RAF1/TGFB1	7	Human Diseases	Cancer: specific types
hsa05204	Chemical carcinogenesis	7/114	82/7914	0.0001669	0.000328236	8.93059e-05	PTGS2/CYP3A4/CHRNA7/GSTM1/CYP1A1/CYP1B1/GSTA2	7	Human Diseases	Cancer: overview
hsa04666	Fc gamma R-mediated phagocytosis	7/114	93/7914	0.000365203	0.000700714	0.000190649	AKT1/PRKCA/MAPK1/PRKCB/NCF1/RAF1/PRKCD	7	Organismal Systems	Immune system
hsa04914	Progesterone-mediated oocyte maturation	7/114	98/7914	0.00050274	0.000934226	0.000254183	HSP90AA1/PRKACA/AKT1/MAPK14/MAPK8/MAPK1/RAF1	7	Organismal Systems	Endocrine system
hsa04916	Melanogenesis	7/114	101/7914	0.000603293	0.00111232	0.000302639	PRKACA/CTNNB1/GSK3B/PRKCA/MAPK1/PRKCB/RAF1	7	Organismal Systems	Endocrine system
hsa04611	Platelet activation	7/114	124/7914	0.00201376	0.00352035	0.000957812	PTGS1/PIK3CG/PRKACA/AKT1/MAPK14/NOS3/MAPK1	7	Organismal Systems	Immune system
hsa04910	Insulin signaling pathway	7/114	137/7914	0.00353177	0.00603984	0.00164331	PRKACA/AKT1/GSK3B/MAPK8/IKBKB/MAPK1/RAF1	7	Organismal Systems	Endocrine system
hsa04550	Signaling pathways regulating pluripotency of stem cells	7/114	140/7914	0.00398135	0.0067597	0.00183917	CTNNB1/MYC/AKT1/MAPK14/GSK3B/MAPK1/RAF1	7	Cellular Processes	Cellular community - eukaryotes
hsa04072	Phospholipase D signaling pathway	7/114	148/7914	0.00539343	0.00877827	0.00238838	PIK3CG/AKT1/PRKCA/EGFR/MAPK1/CXCL8/RAF1	7	Environmental Information Processing	Signal transduction
hsa04723	Retrograde endocannabinoid signaling	7/114	148/7914	0.00539343	0.00877827	0.00238838	PTGS2/PRKACA/MAPK14/PRKCA/MAPK8/MAPK1/PRKCB	7	Organismal Systems	Nervous system
hsa04022	cGMP-PKG signaling pathway	7/114	167/7914	0.0102267	0.0156721	0.00426405	PIK3CG/AKT1/ADRB2/NOS3/PPP3CA/MAPK1/RAF1	7	Environmental Information Processing	Signal transduction
hsa01523	Antifolate resistance	6/114	31/7914	4.2974e-06	1.07892e-05	2.93551e-06	TNF/IKBKB/RELA/IL6/IL1B/CHUK	6	Human Diseases	Drug resistance: antineoplastic
hsa04215	Apoptosis - multiple species	6/114	32/7914	5.22742e-06	1.28507e-05	3.49641e-06	BCL2/CASP7/CASP3/CASP8/MAPK8/BCL2L1	6	Cellular Processes	Cell growth and death
hsa05020	Prion diseases	6/114	35/7914	9.03956e-06	2.17687e-05	5.9228e-06	PRKACA/IL6/MAPK1/IL1B/SOD1/IL1A	6	Human Diseases	Neurodegenerative disease
hsa05330	Allograft rejection	6/114	38/7914	1.48432e-05	3.40097e-05	9.25331e-06	TNF/IFNG/IL2/CD40LG/IL10/IL4	6	Human Diseases	Immune disease
hsa05332	Graft-versus-host disease	6/114	41/7914	2.33404e-05	5.19655e-05	1.41387e-05	TNF/IL6/IFNG/IL2/IL1B/IL1A	6	Human Diseases	Immune disease
hsa04672	Intestinal immune network for IgA production	6/114	49/7914	6.60993e-05	0.00013567	3.69129e-05	IL6/IL2/CD40LG/IL10/IL4/TGFB1	6	Organismal Systems	Immune system
hsa04913	Ovarian steroidogenesis	6/114	49/7914	6.60993e-05	0.00013567	3.69129e-05	PTGS2/PRKACA/ALOX5/AKR1C3/CYP1A1/CYP1B1	6	Organismal Systems	Endocrine system
hsa04923	Regulation of lipolysis in adipocytes	6/114	55/7914	0.000127745	0.000253343	6.89292e-05	PTGS2/PTGS1/PRKACA/AKT1/ADRB2/PTGER3	6	Organismal Systems	Endocrine system
hsa04137	Mitophagy - animal	6/114	65/7914	0.000323863	0.000631667	0.000171863	JUN/MAPK8/RELA/TP53/BCL2L1/HIF1A	6	Cellular Processes	Transport and catabolism
hsa04720	Long-term potentiation	6/114	67/7914	0.000382268	0.000727541	0.000197948	PRKACA/PRKCA/PPP3CA/MAPK1/PRKCB/RAF1	6	Organismal Systems	Nervous system
hsa05031	Amphetamine addiction	6/114	68/7914	0.0004144	0.000782388	0.000212871	PRKACA/JUN/PRKCA/PPP3CA/MAOA/PRKCB	6	Human Diseases	Substance dependence
hsa04110	Cell cycle	6/114	124/7914	0.0088317	0.0138952	0.00378059	MYC/GSK3B/TP53/CDKN1A/CCND1/TGFB1	6	Cellular Processes	Cell growth and death
hsa04270	Vascular smooth muscle contraction	6/114	132/7914	0.0118094	0.0174189	0.00473931	PRKACA/PRKCA/MAPK1/PRKCB/RAF1/PRKCD	6	Organismal Systems	Circulatory system
hsa04390	Hippo signaling pathway	6/114	154/7914	0.023525	0.033047	0.00899139	CTNNB1/MYC/GSK3B/CCND1/SERPINE1/TGFB1	6	Environmental Information Processing	Signal transduction
hsa04530	Tight junction	6/114	169/7914	0.0349292	0.0482613	0.0131309	PRKACA/JUN/MAPK8/CCND1/ERBB2/CLDN4	6	Cellular Processes	Cellular community - eukaryotes
hsa04940	Type I diabetes mellitus	5/114	43/7914	0.000353291	0.000683415	0.000185943	TNF/IFNG/IL2/IL1B/IL1A	5	Human Diseases	Endocrine and metabolic disease
hsa04930	Type II diabetes mellitus	5/114	46/7914	0.000486116	0.000910503	0.000247728	TNF/MAPK8/IKBKB/MAPK1/PRKCD	5	Human Diseases	Endocrine and metabolic disease
hsa05416	Viral myocarditis	5/114	60/7914	0.00165077	0.00295138	0.000803008	CASP3/CASP8/ICAM1/CD40LG/CCND1	5	Human Diseases	Cardiovascular disease
hsa00590	Arachidonic acid metabolism	5/114	63/7914	0.00205315	0.00356282	0.000969368	PTGS2/PTGS1/ALOX5/AKR1C3/LTA4H	5	Metabolism	Lipid metabolism
hsa04971	Gastric acid secretion	5/114	75/7914	0.00439888	0.00741525	0.00201753	CHRM3/PRKACA/CA2/PRKCA/PRKCB	5	Organismal Systems	Digestive system
hsa00980	Metabolism of xenobiotics by cytochrome P450	5/114	76/7914	0.00465555	0.0077374	0.00210518	CYP3A4/GSTM1/CYP1A1/CYP1B1/GSTA2	5	Metabolism	Xenobiotics biodegradation and metabolism
hsa03320	PPAR signaling pathway	5/114	76/7914	0.00465555	0.0077374	0.00210518	RXRA/MMP1/PPARG/PPARA/PPARD	5	Organismal Systems	Endocrine system
hsa00983	Drug metabolism - other enzymes	5/114	79/7914	0.00548945	0.00887336	0.00241425	CYP3A4/XDH/GSTM1/GSTA2/MPO	5	Metabolism	Xenobiotics biodegradation and metabolism
hsa04211	Longevity regulating pathway	5/114	89/7914	0.00902867	0.014111	0.00383931	PRKACA/AKT1/PPARG/RELA/TP53	5	Organismal Systems	Aging
hsa04970	Salivary secretion	5/114	90/7914	0.00945243	0.0146761	0.00399306	CHRM3/PRKACA/ADRB2/PRKCA/PRKCB	5	Organismal Systems	Digestive system
hsa04350	TGF-beta signaling pathway	5/114	94/7914	0.0112847	0.0168557	0.00458607	MYC/TNF/MAPK1/IFNG/TGFB1	5	Environmental Information Processing	Signal transduction
hsa04640	Hematopoietic cell lineage	5/114	98/7914	0.0133461	0.0194425	0.00528987	TNF/IL6/IL4/IL1B/IL1A	5	Organismal Systems	Immune system
hsa04724	Glutamatergic synapse	5/114	114/7914	0.0241051	0.0336616	0.00915859	PRKACA/PRKCA/PPP3CA/MAPK1/PRKCB	5	Organismal Systems	Nervous system
hsa04114	Oocyte meiosis	5/114	127/7914	0.0361007	0.04902	0.0133373	PRKACA/AR/MAPK14/PPP3CA/MAPK1	5	Cellular Processes	Cell growth and death
hsa05310	Asthma	4/114	31/7914	0.000951823	0.00172793	0.000470131	TNF/CD40LG/IL10/IL4	4	Human Diseases	Immune disease
hsa05030	Cocaine addiction	4/114	49/7914	0.00525492	0.00867246	0.00235959	PRKACA/JUN/RELA/MAOA	4	Human Diseases	Substance dependence
hsa04340	Hedgehog signaling pathway	4/114	50/7914	0.00564945	0.00906987	0.00246772	PRKACA/BCL2/GSK3B/CCND1	4	Environmental Information Processing	Signal transduction
hsa04961	Endocrine and other factor-regulated calcium reabsorption	4/114	53/7914	0.00695052	0.0110089	0.00299528	PRKACA/ESR1/PRKCA/PRKCB	4	Organismal Systems	Excretory system
hsa05320	Autoimmune thyroid disease	4/114	53/7914	0.00695052	0.0110089	0.00299528	IL2/CD40LG/IL10/IL4	4	Human Diseases	Immune disease
hsa00140	Steroid hormone biosynthesis	4/114	60/7914	0.0107202	0.0161145	0.0043844	CYP3A4/AKR1C3/CYP1A1/CYP1B1	4	Metabolism	Lipid metabolism
hsa04730	Long-term depression	4/114	60/7914	0.0107202	0.0161145	0.0043844	PRKCA/MAPK1/PRKCB/RAF1	4	Organismal Systems	Nervous system
hsa05217	Basal cell carcinoma	4/114	63/7914	0.0126728	0.0185762	0.0050542	CTNNB1/GSK3B/TP53/CDKN1A	4	Human Diseases	Cancer: specific types
hsa04520	Adherens junction	4/114	71/7914	0.0189451	0.0272625	0.00741755	CTNNB1/EGFR/MAPK1/ERBB2	4	Cellular Processes	Cellular community - eukaryotes
hsa00982	Drug metabolism - cytochrome P450	4/114	72/7914	0.0198425	0.0282099	0.0076753	CYP3A4/GSTM1/MAOA/GSTA2	4	Metabolism	Xenobiotics biodegradation and metabolism
hsa04976	Bile secretion	4/114	72/7914	0.0198425	0.0282099	0.0076753	RXRA/PRKACA/CA2/CYP3A4	4	Organismal Systems	Digestive system
hsa04911	Insulin secretion	4/114	86/7914	0.0351911	0.0482855	0.0131374	CHRM3/PRKACA/PRKCA/PRKCB	4	Organismal Systems	Endocrine system
hsa05032	Morphine addiction	4/114	91/7914	0.0419652	0.056593	0.0153978	PRKACA/OPRM1/PRKCA/PRKCB	4	Human Diseases	Substance dependence
hsa04960	Aldosterone-regulated sodium reabsorption	3/114	37/7914	0.0158496	0.022948	0.00624365	PRKCA/MAPK1/PRKCB	3	Organismal Systems	Excretory system
hsa00380	Tryptophan metabolism	3/114	42/7914	0.0222384	0.0314267	0.00855053	CYP1A1/CYP1B1/MAOA	3	Metabolism	Amino acid metabolism
hsa00330	Arginine and proline metabolism	3/114	50/7914	0.034969	0.0482613	0.0131309	NOS2/NOS3/MAOA	3	Metabolism	Amino acid metabolism
hsa00220	Arginine biosynthesis	2/114	21/7914	0.0361419	0.04902	0.0133373	NOS2/NOS3	2	Metabolism	Amino acid metabolism

## Sheet: go-120
ID	Description	GeneRatio	BgRatio	pvalue	p.adjust	qvalue	geneID	Count	ONT
GO:0010033	response to organic substance	106/120	3138/17910	7.50364e-65	3.88163e-61	1.32696e-61	CHRM3/CHRM2/CHRM1/PTGS2/RXRA/HSP90AA1/PIK3CG/PRKACA/CA2/ESR1/BCL2/MMP2/MMP1/JUN/GJA1/HMOX1/CASP7/CASP3/CASP8/CTNNB1/MYC/AKT1/NOS2/AR/PPARG/MAPK14/GSK3B/CHRM4/HTR2A/ADRB2/SLC6A4/OPRM1/PON1/CHRNA7/PRKCA/ALOX5/NOS3/AKR1C3/TNF/SELE/VCAM1/XDH/MAPK8/AHR/PPP3CA/SLPI/CYP1A1/CYP1B1/HAS2/IKBKB/ICAM1/NR1I2/NR1I3/STAT1/RELA/MAOA/EGFR/IL6/MAPK1/IFNG/TP53/IL2/BCL2L1/CD40LG/CDKN1A/CCND1/MCL1/IL10/IL4/MMP9/NFKBI…	106	BP
GO:0070887	cellular response to chemical stimulus	105/120	3100/17910	7.31335e-64	1.8916e-60	6.46654e-61	CHRM3/CHRM2/CHRM1/PTGS2/PTGS1/RXRA/HSP90AA1/PIK3CG/PRKACA/CA2/ESR1/BCL2/MMP2/MMP1/JUN/GJA1/CYP3A4/HMOX1/CASP7/CASP3/CASP8/CTNNB1/MYC/AKT1/NOS2/AR/PPARG/MAPK14/GSK3B/KCNH2/CHRM4/ADRB2/SLC6A4/OPRM1/CHRNA7/PRKCA/ALOX5/NOS3/AKR1C3/TNF/VCAM1/XDH/MAPK8/GSTM1/AHR/PPP3CA/CYP1A1/CYP1B1/HAS2/IKBKB/ICAM1/NR1I2/NR1I3/STAT1/RELA/MAOA/EGFR/IL6/MAPK1/IFNG/TP53/IL2/BCL2L1/CD40LG/CDKN1A/CCND1/MCL1/IL10/IL4/MMP9/N…	105	BP
GO:0071310	cellular response to organic substance	98/120	2564/17910	9.16089e-62	1.57964e-58	5.4001e-59	CHRM3/CHRM2/CHRM1/PTGS2/RXRA/HSP90AA1/PIK3CG/PRKACA/CA2/ESR1/BCL2/MMP2/MMP1/JUN/GJA1/HMOX1/CASP7/CASP3/CASP8/CTNNB1/MYC/AKT1/NOS2/AR/PPARG/MAPK14/GSK3B/CHRM4/ADRB2/SLC6A4/OPRM1/CHRNA7/PRKCA/ALOX5/NOS3/AKR1C3/TNF/VCAM1/XDH/MAPK8/AHR/PPP3CA/CYP1A1/CYP1B1/HAS2/IKBKB/ICAM1/NR1I2/NR1I3/STAT1/RELA/MAOA/EGFR/IL6/MAPK1/IFNG/TP53/IL2/BCL2L1/CD40LG/CDKN1A/CCND1/MCL1/IL10/IL4/MMP9/NFKBIA/ERBB2/GSTA2/IGF2/CX…	98	BP
GO:1901700	response to oxygen-containing compound	83/120	1551/17910	4.48729e-60	5.80318e-57	1.98385e-57	CHRM3/CHRM2/CHRM1/PTGS2/RXRA/PIK3CG/PRKACA/CA2/ESR1/BCL2/MMP2/JUN/GJA1/HMOX1/CASP3/CASP8/CTNNB1/AKT1/NOS2/AR/PPARG/MAPK14/GSK3B/CHRM4/HTR2A/ADRB2/SLC6A4/OPRM1/PON1/CHRNA7/PRKCA/NOS3/AKR1C3/TNF/SELE/VCAM1/MAPK8/AHR/PPP3CA/SLPI/CYP1A1/CYP1B1/ICAM1/STAT1/RELA/EGFR/IL6/MAPK1/TP53/IL2/BCL2L1/CDKN1A/CCND1/IL10/MMP9/NFKBIA/IGF2/CXCL8/PRKCB/NR3C1/CCL2/IL1B/MPO/MMP3/THBD/NQO1/SOD1/CLDN4/CXCL10/HIF1A/CHUK/…	83	BP
GO:0042221	response to chemical	112/120	4520/17910	3.33656e-57	3.452e-54	1.18009e-54	CHRM3/CHRM2/CHRM1/PTGS2/PTGS1/RXRA/HSP90AA1/PIK3CG/PRKACA/CA2/ESR1/BCL2/MMP2/MMP1/JUN/GJA1/CYP3A4/HMOX1/CASP7/CASP3/CASP8/CTNNB1/MYC/AKT1/NOS2/AR/PPARG/MAPK14/GSK3B/KCNH2/CHRM4/HTR2A/ADRB2/SLC6A4/OPRM1/PON1/CHRNA7/PRKCA/ALOX5/NOS3/AKR1C3/TNF/SELE/VCAM1/XDH/MAPK8/GSTM1/AHR/PPP3CA/SLPI/CYP1A1/CYP1B1/HAS2/IKBKB/ICAM1/NR1I2/NR1I3/STAT1/RELA/PLAU/MAOA/EGFR/IL6/MAPK1/IFNG/TP53/IL2/BCL2L1/CD40LG/CDKN1A/…	112	BP
GO:1901701	cellular response to oxygen-containing compound	66/120	1068/17910	5.40752e-49	4.66219e-46	1.5938e-46	CHRM3/CHRM2/CHRM1/PTGS2/PIK3CG/PRKACA/CA2/ESR1/MMP2/JUN/CTNNB1/AKT1/NOS2/AR/PPARG/MAPK14/GSK3B/CHRM4/ADRB2/SLC6A4/OPRM1/CHRNA7/PRKCA/NOS3/AKR1C3/TNF/VCAM1/MAPK8/AHR/PPP3CA/CYP1B1/ICAM1/STAT1/RELA/EGFR/IL6/MAPK1/TP53/BCL2L1/IL10/MMP9/NFKBIA/IGF2/CXCL8/PRKCB/NR3C1/CCL2/IL1B/MPO/MMP3/NQO1/SOD1/CXCL10/HIF1A/CHUK/NCF1/NFE2L2/SPP1/PPARD/SERPINE1/PARP1/RAF1/TGFB1/PTEN/TRPV1/PRKCD	66	BP
GO:0033993	response to lipid	56/120	883/17910	4.34404e-41	3.21024e-38	1.09744e-38	PTGS2/RXRA/CA2/ESR1/BCL2/GJA1/CASP3/CASP8/CTNNB1/AKT1/NOS2/AR/PPARG/MAPK14/SLC6A4/OPRM1/PON1/PRKCA/NOS3/AKR1C3/TNF/SELE/VCAM1/MAPK8/AHR/SLPI/CYP1A1/ICAM1/NR1I2/NR1I3/RELA/EGFR/IL6/MAPK1/CDKN1A/CCND1/IL10/NFKBIA/CXCL8/NR3C1/ESR2/CCL2/IL1B/MPO/THBD/NQO1/CLDN4/CXCL10/CHUK/SPP1/PPARA/PPARD/SERPINE1/PARP1/TGFB1/PTEN	56	BP
GO:0006950	response to stress	94/120	3822/17910	1.2961e-40	8.38088e-38	2.86505e-38	PTGS2/PTGS1/HSP90AA1/PIK3CG/PRKACA/CA2/DPP4/ESR1/BCL2/MMP2/JUN/GJA1/HMOX1/CASP3/CASP8/CTNNB1/MYC/AKT1/NOS2/PPARG/MAPK14/GSK3B/ADRB2/SLC6A4/OPRM1/CHRNA7/PRKCA/ALOX5/NOS3/SLC6A2/AKR1C3/TNF/TOP2A/SELE/VCAM1/XDH/MAPK8/GSTM1/PPP3CA/SLPI/CYP1A1/CYP1B1/HAS2/IKBKB/ICAM1/STAT1/RELA/PLAU/EGFR/IL6/MAPK1/IFNG/TP53/IL2/BCL2L1/CD40LG/CDKN1A/CCND1/MCL1/IL10/IL4/MMP9/NFKBIA/ERBB2/CXCL8/PRKCB/CCL2/IL1B/MPO/MMP3/T…	94	BP
GO:0034097	response to cytokine	60/120	1167/17910	3.58452e-39	1.88614e-36	6.44789e-37	PTGS2/HSP90AA1/PRKACA/BCL2/MMP2/MMP1/HMOX1/CASP3/CASP8/MYC/AKT1/NOS2/PPARG/MAPK14/GSK3B/OPRM1/PRKCA/ALOX5/TNF/SELE/VCAM1/MAPK8/HAS2/IKBKB/ICAM1/STAT1/RELA/MAOA/IL6/MAPK1/IFNG/TP53/IL2/BCL2L1/CD40LG/CDKN1A/CCND1/MCL1/IL10/IL4/MMP9/NFKBIA/GSTA2/CXCL8/CCL2/IL1B/MMP3/SOD1/CXCL10/CXCL11/CXCL2/HIF1A/CHUK/IRF1/IL1A/NFE2L2/TGFB1/TRPV1/FN1/PRKCD	60	BP
GO:0042493	response to drug	56/120	958/17910	3.64613e-39	1.88614e-36	6.44789e-37	CHRM3/CHRM2/CHRM1/PTGS2/CA2/BCL2/JUN/GJA1/CYP3A4/HMOX1/CASP3/CASP8/CTNNB1/MYC/NOS2/PPARG/MAPK14/KCNH2/CHRM4/HTR2A/SLC6A4/OPRM1/CHRNA7/TNF/VCAM1/AHR/PPP3CA/CYP1A1/CYP1B1/ICAM1/NR1I2/STAT1/RELA/EGFR/IL6/MAPK1/TP53/IL2/BCL2L1/CDKN1A/CCND1/IL10/NFKBIA/NR3C1/IL1B/MMP3/NQO1/SOD1/CLDN4/CHUK/NFE2L2/PPARA/TGFB1/PTEN/TRPV1/PRKCD	56	BP
GO:0071345	cellular response to cytokine stimulus	58/120	1084/17910	1.27801e-38	6.01012e-36	2.0546e-36	PTGS2/HSP90AA1/PRKACA/BCL2/MMP2/MMP1/HMOX1/CASP3/CASP8/MYC/AKT1/NOS2/PPARG/MAPK14/GSK3B/OPRM1/ALOX5/TNF/VCAM1/MAPK8/HAS2/IKBKB/ICAM1/STAT1/RELA/MAOA/IL6/MAPK1/IFNG/TP53/IL2/BCL2L1/CD40LG/CDKN1A/CCND1/MCL1/IL10/IL4/MMP9/NFKBIA/GSTA2/CXCL8/CCL2/IL1B/MMP3/SOD1/CXCL10/CXCL11/CXCL2/HIF1A/CHUK/IRF1/IL1A/NFE2L2/TGFB1/TRPV1/FN1/PRKCD	58	BP
GO:0019221	cytokine-mediated signaling pathway	51/120	764/17910	4.19177e-38	1.807e-35	6.17735e-36	PTGS2/HSP90AA1/PRKACA/BCL2/MMP2/MMP1/HMOX1/CASP3/CASP8/MYC/AKT1/NOS2/PPARG/OPRM1/ALOX5/TNF/VCAM1/IKBKB/ICAM1/STAT1/RELA/MAOA/IL6/IFNG/TP53/IL2/BCL2L1/CD40LG/CDKN1A/CCND1/MCL1/IL10/IL4/MMP9/NFKBIA/GSTA2/CXCL8/CCL2/IL1B/MMP3/SOD1/CXCL10/CXCL11/CXCL2/HIF1A/CHUK/IRF1/IL1A/TGFB1/FN1/PRKCD	51	BP
GO:0008219	cell death	74/120	2178/17910	7.93389e-38	3.15708e-35	1.07927e-35	PTGS2/PIK3CG/ESR1/BCL2/JUN/GJA1/HMOX1/CASP7/CASP3/CASP8/CTNNB1/MYC/AKT1/AR/PPARG/MAPK14/GSK3B/HTR2A/CHRNA7/PRKCA/NOS3/AKR1C3/TNF/TOP2A/XDH/MAPK8/AHR/CYP1B1/IKBKB/ICAM1/STAT1/RELA/EGFR/IL6/MAPK1/IFNG/TP53/IL2/BCL2L1/CD40LG/CDKN1A/MCL1/IL10/IL4/MMP9/NFKBIA/PRKCB/NR3C1/CTSD/CCL2/IL1B/MPO/MMP3/NQO1/PTGER3/SOD1/CXCL10/HSPB1/HIF1A/IGFBP3/IRF1/IL1A/NCF1/NFE2L2/PPARA/PPARD/SERPINE1/PARP1/RAF1/ERBB3/TGFB1…	74	BP
GO:0009719	response to endogenous stimulus	65/120	1560/17910	2.05e-37	7.57473e-35	2.58947e-35	CHRM3/CHRM2/CHRM1/PTGS2/RXRA/PIK3CG/PRKACA/CA2/ESR1/BCL2/MMP2/JUN/GJA1/CASP7/CASP3/CASP8/CTNNB1/AKT1/AR/PPARG/GSK3B/CHRM4/ADRB2/SLC6A4/OPRM1/CHRNA7/AKR1C3/TNF/VCAM1/AHR/HAS2/ICAM1/NR1I2/NR1I3/STAT1/RELA/EGFR/IL6/MAPK1/TP53/BCL2L1/CDKN1A/CCND1/IL10/ERBB2/IGF2/CXCL8/PRKCB/NR3C1/ESR2/CCL2/IL1B/NQO1/SOD1/CLDN4/CHUK/NFE2L2/SPP1/PPARA/PPARD/PARP1/TGFB1/PTEN/TRPV1/PRKCD	65	BP
GO:1901698	response to nitrogen compound	55/120	1006/17910	7.8077e-37	2.69262e-34	9.20487e-35	CHRM3/CHRM2/CHRM1/PTGS2/PIK3CG/PRKACA/CA2/MMP2/GJA1/CASP7/CASP3/CTNNB1/AKT1/PPARG/MAPK14/GSK3B/CHRM4/HTR2A/ADRB2/SLC6A4/OPRM1/CHRNA7/TNF/VCAM1/GSTM1/AHR/PPP3CA/ICAM1/STAT1/RELA/EGFR/IL6/MAPK1/TP53/BCL2L1/CDKN1A/CCND1/IL10/MMP9/NFKBIA/IGF2/PRKCB/IL1B/MMP3/THBD/NQO1/SOD1/CHUK/NFE2L2/PPARA/PARP1/TGFB1/PTEN/TRPV1/PRKCD	55	BP
GO:0065008	regulation of biological quality	89/120	3661/17910	9.52894e-37	3.08083e-34	1.0532e-34	CHRM3/CHRM2/CHRM1/PTGS2/PTGS1/HSP90AA1/PIK3CG/PRKACA/CA2/DPP4/ESR1/BCL2/JUN/GJA1/CYP3A4/HMOX1/CASP3/CASP8/CTNNB1/MYC/AKT1/NOS2/AR/PPARG/MAPK14/GSK3B/KCNH2/HTR2A/ADRB2/SLC6A4/OPRM1/CHRNA7/PRKCA/NOS3/SLC6A2/AKR1C3/TNF/XDH/MAPK8/PPP3CA/CYP1A1/CYP1B1/HAS2/ICAM1/STAT1/PLAU/MAOA/EGFR/IL6/MAPK1/IFNG/TP53/IL2/BCL2L1/CD40LG/CDKN1A/CCND1/MCL1/IL10/IL4/NFKBIA/PRKCB/CCL2/IL1B/MPO/THBD/NQO1/PTGER3/SOD1/CLDN4/…	89	BP
GO:0014070	response to organic cyclic compound	52/120	878/17910	2.59894e-36	7.63772e-34	2.611e-34	PTGS2/RXRA/PIK3CG/PRKACA/CA2/ESR1/BCL2/GJA1/CASP7/CASP3/CASP8/CTNNB1/AKT1/AR/PPARG/HTR2A/SLC6A4/OPRM1/AKR1C3/TNF/AHR/CYP1A1/CYP1B1/ICAM1/NR1I2/NR1I3/STAT1/RELA/EGFR/IL6/MAPK1/BCL2L1/CDKN1A/CCND1/IL10/NFKBIA/NR3C1/ESR2/CCL2/IL1B/THBD/NQO1/SOD1/CLDN4/CXCL10/SPP1/PPARA/PPARD/PARP1/TGFB1/PTEN/TRPV1	52	BP
GO:0006915	apoptotic process	69/120	1907/17910	2.65762e-36	7.63772e-34	2.611e-34	PTGS2/PIK3CG/ESR1/BCL2/JUN/GJA1/HMOX1/CASP7/CASP3/CASP8/CTNNB1/MYC/AKT1/AR/PPARG/MAPK14/GSK3B/PRKCA/NOS3/AKR1C3/TNF/TOP2A/XDH/MAPK8/AHR/CYP1B1/IKBKB/ICAM1/STAT1/RELA/EGFR/IL6/MAPK1/IFNG/TP53/IL2/BCL2L1/CD40LG/CDKN1A/MCL1/IL10/IL4/MMP9/NFKBIA/PRKCB/NR3C1/CTSD/CCL2/IL1B/MPO/NQO1/SOD1/CXCL10/HSPB1/HIF1A/IGFBP3/IRF1/IL1A/NCF1/NFE2L2/PPARD/SERPINE1/PARP1/RAF1/ERBB3/TGFB1/PTEN/TRPV1/PRKCD	69	BP
GO:0010604	positive regulation of macromolecule metabolic process	82/120	3041/17910	8.47727e-36	2.30805e-33	7.8902e-34	PTGS2/RXRA/HSP90AA1/PIK3CG/PRKACA/ESR1/BCL2/JUN/GJA1/HMOX1/CASP3/CASP8/CTNNB1/MYC/AKT1/AR/PPARG/MAPK14/GSK3B/HTR2A/ADRB2/SLC6A4/OPRM1/CHRNA7/PRKCA/NOS3/TNF/TOP2A/SELE/XDH/MAPK8/AHR/PPP3CA/HAS2/IKBKB/ICAM1/NR1I2/NR1I3/STAT1/RELA/EGFR/IL6/MAPK1/IFNG/TP53/IL2/CD40LG/CDKN1A/CCND1/IL10/IL4/MMP9/NFKBIA/ERBB2/IGF2/PRKCB/NR3C1/ESR2/CTSD/CCL2/IL1B/SOD1/CXCL10/HSPB1/HIF1A/CHUK/IGFBP3/IRF1/IL1A/NCF1/NFE2L2/…	82	BP
GO:0042127	regulation of cell proliferation	65/120	1664/17910	1.04923e-35	2.71384e-33	9.27743e-34	CHRM1/PTGS2/PTGS1/DPP4/ESR1/BCL2/MMP2/JUN/GJA1/HMOX1/CASP3/CTNNB1/MYC/AKT1/NOS2/AR/PPARG/MAPK14/HTR2A/SLC6A4/OPRM1/CHRNA7/PRKCA/NOS3/AKR1C3/TNF/VCAM1/XDH/AHR/CYP1B1/HAS2/STAT1/RELA/PLAU/EGFR/IL6/MAPK1/IFNG/TP53/IL2/BCL2L1/CD40LG/CDKN1A/CCND1/IL10/IL4/MMP9/NFKBIA/ERBB2/IGF2/CXCL8/CCL2/IL1B/CXCL10/CXCL11/HIF1A/IGFBP3/IRF1/IL1A/PPARD/RAF1/ERBB3/TGFB1/PTEN/FN1	65	BP
GO:0051173	positive regulation of nitrogen compound metabolic process	80/120	2870/17910	1.31225e-35	3.23251e-33	1.10505e-33	PTGS2/RXRA/HSP90AA1/PIK3CG/PRKACA/ESR1/BCL2/JUN/GJA1/HMOX1/CASP3/CASP8/CTNNB1/MYC/AKT1/AR/PPARG/MAPK14/GSK3B/HTR2A/ADRB2/OPRM1/CHRNA7/PRKCA/NOS3/TNF/TOP2A/XDH/MAPK8/AHR/PPP3CA/HAS2/IKBKB/ICAM1/NR1I2/NR1I3/STAT1/RELA/EGFR/IL6/MAPK1/IFNG/TP53/IL2/CD40LG/CDKN1A/CCND1/IL10/IL4/MMP9/NFKBIA/ERBB2/IGF2/PRKCB/NR3C1/ESR2/CTSD/IL1B/SOD1/CXCL10/HSPB1/HIF1A/CHUK/IGFBP3/IRF1/IL1A/NCF1/NFE2L2/SPP1/PPARA/PPARD/…	80	BP
GO:0008283	cell proliferation	69/120	1969/17910	2.06949e-35	4.86612e-33	1.66351e-33	CHRM1/PTGS2/PTGS1/RXRA/PIK3CG/DPP4/ESR1/BCL2/MMP2/JUN/GJA1/HMOX1/CASP3/CTNNB1/MYC/AKT1/NOS2/AR/PPARG/MAPK14/HTR2A/SLC6A4/OPRM1/CHRNA7/PRKCA/NOS3/AKR1C3/TNF/VCAM1/XDH/AHR/CYP1A1/CYP1B1/HAS2/STAT1/RELA/PLAU/EGFR/IL6/MAPK1/IFNG/TP53/IL2/BCL2L1/CD40LG/CDKN1A/CCND1/IL10/IL4/MMP9/NFKBIA/ERBB2/IGF2/CXCL8/CCL2/IL1B/CXCL10/CXCL11/HIF1A/IGFBP3/IRF1/IL1A/PPARD/RAF1/ERBB3/TGFB1/PTEN/FN1/PRKCD	69	BP
GO:0007166	cell surface receptor signaling pathway	79/120	2831/17910	5.12609e-35	1.10963e-32	3.79333e-33	PTGS2/HSP90AA1/PRKACA/ESR1/BCL2/MMP2/MMP1/JUN/HMOX1/CASP3/CASP8/CTNNB1/MYC/AKT1/NOS2/AR/PPARG/MAPK14/GSK3B/CHRM4/ADRB2/OPRM1/CHRNA7/PRKCA/ALOX5/NOS3/TNF/VCAM1/XDH/MAPK8/PPP3CA/IKBKB/ICAM1/STAT1/RELA/MAOA/EGFR/IL6/MAPK1/IFNG/TP53/IL2/BCL2L1/CD40LG/CDKN1A/CCND1/MCL1/IL10/IL4/MMP9/NFKBIA/ERBB2/GSTA2/IGF2/CXCL8/PRKCB/CCL2/IL1B/MMP3/SOD1/CXCL10/CXCL11/CXCL2/HSPB1/HIF1A/CHUK/IGFBP3/IRF1/IL1A/NCF1/SERPI…	79	BP
GO:0009893	positive regulation of metabolic process	84/120	3313/17910	5.14808e-35	1.10963e-32	3.79333e-33	PTGS2/RXRA/HSP90AA1/PIK3CG/PRKACA/ESR1/BCL2/JUN/GJA1/HMOX1/CASP3/CASP8/CTNNB1/MYC/AKT1/AR/PPARG/MAPK14/GSK3B/HTR2A/ADRB2/SLC6A4/OPRM1/CHRNA7/PRKCA/NOS3/AKR1C3/TNF/TOP2A/SELE/XDH/MAPK8/AHR/PPP3CA/HAS2/IKBKB/ICAM1/NR1I2/NR1I3/STAT1/RELA/EGFR/IL6/MAPK1/IFNG/TP53/IL2/CD40LG/CDKN1A/CCND1/IL10/IL4/MMP9/NFKBIA/ERBB2/IGF2/PRKCB/NR3C1/ESR2/CTSD/CCL2/IL1B/SOD1/CXCL10/HSPB1/HIF1A/CHUK/IGFBP3/IRF1/IL1A/NCF1/…	84	BP
GO:0010941	regulation of cell death	64/120	1659/17910	1.03319e-34	2.13787e-32	7.30842e-33	PTGS2/PIK3CG/ESR1/BCL2/JUN/GJA1/HMOX1/CASP3/CASP8/CTNNB1/MYC/AKT1/AR/PPARG/GSK3B/CHRNA7/PRKCA/NOS3/AKR1C3/TNF/TOP2A/XDH/MAPK8/CYP1B1/IKBKB/ICAM1/STAT1/RELA/EGFR/IL6/IFNG/TP53/IL2/BCL2L1/CD40LG/CDKN1A/MCL1/IL10/IL4/MMP9/NFKBIA/CTSD/CCL2/IL1B/MPO/MMP3/NQO1/SOD1/CXCL10/HSPB1/HIF1A/IGFBP3/IL1A/NFE2L2/PPARA/PPARD/SERPINE1/PARP1/RAF1/ERBB3/TGFB1/PTEN/TRPV1/PRKCD	64	BP
GO:0012501	programmed cell death	69/120	2049/17910	2.63222e-34	5.2371e-32	1.79033e-32	PTGS2/PIK3CG/ESR1/BCL2/JUN/GJA1/HMOX1/CASP7/CASP3/CASP8/CTNNB1/MYC/AKT1/AR/PPARG/MAPK14/GSK3B/PRKCA/NOS3/AKR1C3/TNF/TOP2A/XDH/MAPK8/AHR/CYP1B1/IKBKB/ICAM1/STAT1/RELA/EGFR/IL6/MAPK1/IFNG/TP53/IL2/BCL2L1/CD40LG/CDKN1A/MCL1/IL10/IL4/MMP9/NFKBIA/PRKCB/NR3C1/CTSD/CCL2/IL1B/MPO/NQO1/SOD1/CXCL10/HSPB1/HIF1A/IGFBP3/IRF1/IL1A/NCF1/NFE2L2/PPARD/SERPINE1/PARP1/RAF1/ERBB3/TGFB1/PTEN/TRPV1/PRKCD	69	BP
GO:0031325	positive regulation of cellular metabolic process	80/120	3007/17910	4.01532e-34	7.69306e-32	2.62992e-32	PTGS2/RXRA/HSP90AA1/PIK3CG/PRKACA/ESR1/BCL2/JUN/HMOX1/CASP3/CASP8/CTNNB1/MYC/AKT1/AR/PPARG/MAPK14/GSK3B/HTR2A/ADRB2/OPRM1/CHRNA7/PRKCA/NOS3/AKR1C3/TNF/TOP2A/SELE/XDH/AHR/PPP3CA/HAS2/IKBKB/ICAM1/NR1I2/NR1I3/STAT1/RELA/EGFR/IL6/MAPK1/IFNG/TP53/IL2/CD40LG/CDKN1A/CCND1/IL10/IL4/MMP9/NFKBIA/ERBB2/IGF2/PRKCB/NR3C1/ESR2/CTSD/IL1B/SOD1/CXCL10/HSPB1/HIF1A/CHUK/IGFBP3/IRF1/IL1A/NCF1/NFE2L2/SPP1/PPARA/PPARD…	80	BP
GO:0042981	regulation of apoptotic process	61/120	1512/17910	7.33335e-34	1.35484e-31	4.63159e-32	PTGS2/PIK3CG/ESR1/BCL2/JUN/GJA1/HMOX1/CASP3/CASP8/CTNNB1/MYC/AKT1/AR/PPARG/GSK3B/PRKCA/NOS3/AKR1C3/TNF/TOP2A/XDH/MAPK8/CYP1B1/IKBKB/ICAM1/STAT1/RELA/EGFR/IL6/IFNG/TP53/IL2/BCL2L1/CD40LG/CDKN1A/MCL1/IL10/IL4/MMP9/NFKBIA/CTSD/CCL2/IL1B/MPO/NQO1/SOD1/CXCL10/HSPB1/HIF1A/IGFBP3/IL1A/NFE2L2/PPARD/SERPINE1/PARP1/RAF1/ERBB3/TGFB1/PTEN/TRPV1/PRKCD	61	BP
GO:0009605	response to external stimulus	72/120	2331/17910	9.60145e-34	1.7127e-31	5.85496e-32	CHRM2/PTGS2/PIK3CG/ESR1/BCL2/JUN/GJA1/HMOX1/CASP3/CASP8/AKT1/NOS2/PPARG/MAPK14/HTR2A/ADRB2/SLC6A4/OPRM1/PON1/PRKCA/NOS3/AKR1C3/TNF/SELE/VCAM1/MAPK8/SLPI/CYP1A1/IKBKB/ICAM1/STAT1/RELA/PLAU/EGFR/IL6/MAPK1/IFNG/TP53/IL2/BCL2L1/CDKN1A/CCND1/IL10/IL4/MMP9/NFKBIA/ERBB2/CXCL8/CCL2/IL1B/MPO/MMP3/THBD/NQO1/PTGER3/SOD1/CXCL10/CXCL11/CXCL2/HSPB1/CHUK/IRF1/NFE2L2/SPP1/PPARA/PPARD/SERPINE1/RAF1/TGFB1/PTEN/TRP…	72	BP
GO:0043067	regulation of programmed cell death	61/120	1539/17910	2.00531e-33	3.45782e-31	1.18208e-31	PTGS2/PIK3CG/ESR1/BCL2/JUN/GJA1/HMOX1/CASP3/CASP8/CTNNB1/MYC/AKT1/AR/PPARG/GSK3B/PRKCA/NOS3/AKR1C3/TNF/TOP2A/XDH/MAPK8/CYP1B1/IKBKB/ICAM1/STAT1/RELA/EGFR/IL6/IFNG/TP53/IL2/BCL2L1/CD40LG/CDKN1A/MCL1/IL10/IL4/MMP9/NFKBIA/CTSD/CCL2/IL1B/MPO/NQO1/SOD1/CXCL10/HSPB1/HIF1A/IGFBP3/IL1A/NFE2L2/PPARD/SERPINE1/PARP1/RAF1/ERBB3/TGFB1/PTEN/TRPV1/PRKCD	61	BP
GO:0071495	cellular response to endogenous stimulus	57/120	1305/17910	4.30738e-33	7.18777e-31	2.45718e-31	CHRM3/CHRM2/CHRM1/PTGS2/RXRA/PIK3CG/PRKACA/CA2/ESR1/MMP2/JUN/GJA1/CASP7/CASP3/CTNNB1/AKT1/AR/PPARG/GSK3B/CHRM4/ADRB2/SLC6A4/OPRM1/CHRNA7/AKR1C3/TNF/VCAM1/AHR/HAS2/ICAM1/NR1I2/NR1I3/STAT1/RELA/EGFR/MAPK1/TP53/BCL2L1/IL10/ERBB2/IGF2/CXCL8/PRKCB/NR3C1/ESR2/CCL2/IL1B/SOD1/NFE2L2/SPP1/PPARA/PPARD/PARP1/TGFB1/PTEN/TRPV1/PRKCD	57	BP
GO:0009628	response to abiotic stimulus	55/120	1191/17910	5.28336e-33	8.54088e-31	2.91975e-31	PTGS2/HSP90AA1/PRKACA/CA2/DPP4/BCL2/JUN/GJA1/HMOX1/CASP3/CASP8/MYC/AKT1/NOS2/PPARG/MAPK14/GSK3B/HTR2A/ADRB2/SLC6A4/OPRM1/CHRNA7/NOS3/TNF/VCAM1/MAPK8/CYP1A1/ICAM1/STAT1/RELA/PLAU/EGFR/MAPK1/TP53/BCL2L1/CDKN1A/CCND1/NFKBIA/IL1B/MPO/THBD/NQO1/SOD1/CXCL10/HIF1A/IRF1/IL1A/NFE2L2/PPARA/PPARD/PARP1/RAF1/TGFB1/PTEN/TRPV1	55	BP
GO:0032879	regulation of localization	75/120	2688/17910	1.37758e-32	2.15946e-30	7.38224e-31	CHRM2/CHRM1/PTGS2/HSP90AA1/PIK3CG/PRKACA/CA2/DPP4/BCL2/JUN/GJA1/HMOX1/CASP8/CTNNB1/AKT1/NOS2/AR/PPARG/MAPK14/GSK3B/KCNH2/HTR2A/ADRB2/SLC6A4/OPRM1/PON1/PRKCA/NOS3/TNF/SELE/MAPK8/PPP3CA/CYP1B1/HAS2/ICAM1/PLAU/EGFR/IL6/MAPK1/IFNG/TP53/IL2/BCL2L1/CD40LG/IL10/IL4/MMP9/NFKBIA/ERBB2/CXCL8/PRKCB/CTSD/CCL2/IL1B/SOD1/CXCL10/CXCL11/HSPB1/HIF1A/CHUK/IGFBP3/IL1A/NFE2L2/SPP1/PPARA/PPARD/SERPINE1/PARP1/RAF1/ERB…	75	BP
GO:0009725	response to hormone	49/120	919/17910	7.33029e-32	1.10065e-29	3.76264e-30	CHRM3/CHRM2/CHRM1/PTGS2/RXRA/PRKACA/CA2/ESR1/BCL2/GJA1/CASP3/CASP8/CTNNB1/AKT1/AR/PPARG/CHRM4/SLC6A4/OPRM1/CHRNA7/AKR1C3/TNF/ICAM1/NR1I2/NR1I3/STAT1/RELA/EGFR/IL6/CDKN1A/CCND1/IL10/IGF2/PRKCB/NR3C1/ESR2/IL1B/NQO1/CLDN4/CHUK/NFE2L2/SPP1/PPARA/PPARD/PARP1/TGFB1/PTEN/TRPV1/PRKCD	49	BP
GO:0048584	positive regulation of response to stimulus	70/120	2322/17910	7.44689e-32	1.10065e-29	3.76264e-30	PTGS2/HSP90AA1/PIK3CG/PRKACA/ESR1/BCL2/JUN/GJA1/HMOX1/CASP8/CTNNB1/MYC/AKT1/AR/MAPK14/GSK3B/HTR2A/ADRB2/OPRM1/CHRNA7/PRKCA/AKR1C3/TNF/XDH/MAPK8/PPP3CA/CYP1B1/IKBKB/ICAM1/RELA/MAOA/EGFR/IL6/MAPK1/IFNG/TP53/IL2/BCL2L1/CD40LG/MCL1/IL10/IL4/MMP9/NFKBIA/ERBB2/IGF2/CXCL8/PRKCB/CCL2/IL1B/MMP3/THBD/PTGER3/SOD1/CXCL10/HSPB1/HIF1A/CHUK/IGFBP3/IRF1/NCF1/NFE2L2/PPARD/SERPINE1/PARP1/RAF1/ERBB3/TGFB1/PTEN/PRKCD	70	BP
GO:0010243	response to organonitrogen compound	49/120	932/17910	1.40916e-31	2.02488e-29	6.92218e-30	PTGS2/PIK3CG/PRKACA/CA2/MMP2/GJA1/CASP7/CASP3/CTNNB1/AKT1/PPARG/MAPK14/GSK3B/HTR2A/ADRB2/SLC6A4/OPRM1/CHRNA7/TNF/VCAM1/AHR/PPP3CA/ICAM1/STAT1/RELA/EGFR/IL6/MAPK1/TP53/BCL2L1/CDKN1A/CCND1/IL10/MMP9/NFKBIA/IGF2/PRKCB/IL1B/MMP3/THBD/SOD1/CHUK/NFE2L2/PPARA/PARP1/TGFB1/PTEN/TRPV1/PRKCD	49	BP
GO:0051049	regulation of transport	62/120	1773/17910	5.80041e-31	8.1096e-29	2.77232e-29	CHRM2/CHRM1/PTGS2/PIK3CG/PRKACA/CA2/DPP4/BCL2/GJA1/HMOX1/CASP8/CTNNB1/AKT1/NOS2/PPARG/MAPK14/GSK3B/KCNH2/HTR2A/ADRB2/SLC6A4/OPRM1/PON1/PRKCA/NOS3/TNF/SELE/MAPK8/PPP3CA/ICAM1/EGFR/IL6/MAPK1/IFNG/TP53/IL2/CD40LG/IL10/IL4/MMP9/NFKBIA/ERBB2/PRKCB/CCL2/IL1B/SOD1/CXCL10/CXCL11/HIF1A/CHUK/IL1A/NFE2L2/SPP1/PPARA/PPARD/SERPINE1/ERBB3/TGFB1/PTEN/TRPV1/FN1/PRKCD	62	BP
GO:0051239	regulation of multicellular organismal process	78/120	3144/17910	8.82121e-31	1.20085e-28	4.10516e-29	CHRM3/CHRM2/CHRM1/PTGS2/RXRA/PIK3CG/PRKACA/CA2/ESR1/BCL2/JUN/GJA1/HMOX1/CASP8/CTNNB1/MYC/AKT1/NOS2/AR/PPARG/MAPK14/GSK3B/KCNH2/HTR2A/ADRB2/SLC6A4/OPRM1/CHRNA7/PRKCA/NOS3/TNF/XDH/PPP3CA/CYP1B1/HAS2/IKBKB/ICAM1/STAT1/RELA/PLAU/EGFR/IL6/MAPK1/IFNG/TP53/IL2/CD40LG/CCND1/IL10/IL4/MMP9/NFKBIA/ERBB2/IGF2/CXCL8/PRKCB/IL1B/THBD/PTGER3/SOD1/CXCL10/HSPB1/HIF1A/CHUK/IRF1/IL1A/NFE2L2/SPP1/PPARA/PPARD/SERPINE1…	78	BP
GO:0002237	response to molecule of bacterial origin	33/120	309/17910	1.12493e-30	1.49212e-28	5.10092e-29	PTGS2/GJA1/CASP3/CASP8/AKT1/NOS2/MAPK14/OPRM1/PRKCA/NOS3/TNF/SELE/VCAM1/MAPK8/SLPI/CYP1A1/ICAM1/RELA/IL6/MAPK1/IL10/NFKBIA/CXCL8/CCL2/IL1B/MPO/THBD/CXCL10/CXCL2/CHUK/PPARD/SERPINE1/TGFB1	33	BP
GO:0065009	regulation of molecular function	77/120	3065/17910	1.33026e-30	1.72035e-28	5.88113e-29	PTGS2/HSP90AA1/PIK3CG/PRKACA/ESR1/BCL2/JUN/GJA1/HMOX1/CASP3/CASP8/CTNNB1/MYC/AKT1/AR/PPARG/MAPK14/GSK3B/HTR2A/ADRB2/OPRM1/PON1/CHRNA7/NOS3/TNF/SELE/XDH/MAPK8/PPP3CA/SLPI/CYP1B1/IKBKB/ICAM1/RELA/PLAU/EGFR/IL6/MAPK1/IFNG/TP53/IL2/CD40LG/CDKN1A/CCND1/IL10/IL4/MMP9/NFKBIA/ERBB2/IGF2/CXCL8/PRKCB/ESR2/CTSD/CCL2/IL1B/NQO1/SOD1/CXCL10/CXCL11/CXCL2/HSPB1/HIF1A/CHUK/IGFBP3/IL1A/NCF1/SPP1/PPARA/SERPINE1/PAR…	77	BP
GO:0080134	regulation of response to stress	59/120	1592/17910	1.54703e-30	1.9519e-28	6.6727e-29	PTGS2/HSP90AA1/PIK3CG/PRKACA/ESR1/BCL2/GJA1/CASP8/CTNNB1/MYC/AKT1/NOS2/PPARG/MAPK14/GSK3B/OPRM1/PRKCA/NOS3/TNF/SELE/XDH/PPP3CA/IKBKB/STAT1/RELA/PLAU/EGFR/IL6/MAPK1/IFNG/TP53/IL2/BCL2L1/CD40LG/CDKN1A/MCL1/IL10/IL4/MMP9/NFKBIA/IL1B/MMP3/THBD/PTGER3/SOD1/HSPB1/HIF1A/CHUK/IRF1/NCF1/NFE2L2/SPP1/PPARA/PPARD/SERPINE1/PARP1/RAF1/PTEN/PRKCD	59	BP
GO:0010646	regulation of cell communication	82/120	3589/17910	1.95863e-30	2.41238e-28	8.24688e-29	CHRM2/PTGS2/HSP90AA1/PIK3CG/PRKACA/CA2/DPP4/ESR1/BCL2/JUN/GJA1/HMOX1/CASP8/CTNNB1/MYC/AKT1/NOS2/AR/PPARG/MAPK14/GSK3B/HTR2A/ADRB2/SLC6A4/OPRM1/CHRNA7/PRKCA/NOS3/AKR1C3/TNF/XDH/MAPK8/PPP3CA/CYP1B1/IKBKB/ICAM1/STAT1/RELA/PLAU/MAOA/EGFR/IL6/MAPK1/IFNG/TP53/IL2/BCL2L1/CD40LG/MCL1/IL10/IL4/MMP9/NFKBIA/ERBB2/IGF2/CXCL8/PRKCB/ESR2/CCL2/IL1B/SOD1/CXCL10/CXCL11/CXCL2/HSPB1/HIF1A/CHUK/IGFBP3/IRF1/IL1A/NCF1…	82	BP
GO:0006954	inflammatory response	45/120	784/17910	2.11649e-30	2.54618e-28	8.70428e-29	PTGS2/PTGS1/PIK3CG/ESR1/JUN/GJA1/HMOX1/AKT1/NOS2/PPARG/MAPK14/OPRM1/ALOX5/TNF/SELE/VCAM1/IKBKB/ICAM1/RELA/EGFR/IL6/IFNG/IL2/CD40LG/IL10/IL4/MMP9/NFKBIA/CXCL8/CCL2/IL1B/MMP3/PTGER3/SOD1/HIF1A/CHUK/IL1A/NFE2L2/SPP1/PPARA/SERPINE1/TGFB1/TRPV1/FN1/PRKCD	45	BP
GO:0035556	intracellular signal transduction	72/120	2624/17910	2.23596e-30	2.62878e-28	8.98664e-29	PTGS2/HSP90AA1/PIK3CG/PRKACA/ESR1/BCL2/JUN/GJA1/HMOX1/CASP3/CASP8/CTNNB1/MYC/AKT1/AR/MAPK14/GSK3B/HTR2A/ADRB2/OPRM1/CHRNA7/PRKCA/AKR1C3/TNF/SELE/VCAM1/XDH/MAPK8/AHR/PPP3CA/CYP1B1/IKBKB/ICAM1/STAT1/RELA/EGFR/IL6/MAPK1/IFNG/TP53/IL2/BCL2L1/CD40LG/CDKN1A/MCL1/IL10/IL4/MMP9/NFKBIA/ERBB2/IGF2/CXCL8/PRKCB/CCL2/IL1B/SOD1/CXCL10/CXCL11/HSPB1/HIF1A/CHUK/IGFBP3/NCF1/NFE2L2/PPARD/PARP1/RAF1/ERBB3/TGFB1/PTEN…	72	BP
GO:0023051	regulation of signaling	82/120	3635/17910	4.99326e-30	5.74003e-28	1.96226e-28	CHRM2/PTGS2/HSP90AA1/PIK3CG/PRKACA/CA2/DPP4/ESR1/BCL2/JUN/GJA1/HMOX1/CASP8/CTNNB1/MYC/AKT1/NOS2/AR/PPARG/MAPK14/GSK3B/HTR2A/ADRB2/SLC6A4/OPRM1/CHRNA7/PRKCA/NOS3/AKR1C3/TNF/XDH/MAPK8/PPP3CA/CYP1B1/IKBKB/ICAM1/STAT1/RELA/PLAU/MAOA/EGFR/IL6/MAPK1/IFNG/TP53/IL2/BCL2L1/CD40LG/MCL1/IL10/IL4/MMP9/NFKBIA/ERBB2/IGF2/CXCL8/PRKCB/ESR2/CCL2/IL1B/SOD1/CXCL10/CXCL11/CXCL2/HSPB1/HIF1A/CHUK/IGFBP3/IRF1/IL1A/NCF1…	82	BP
GO:0032496	response to lipopolysaccharide	32/120	295/17910	5.97637e-30	6.72081e-28	2.29755e-28	PTGS2/GJA1/CASP3/CASP8/AKT1/NOS2/MAPK14/OPRM1/PRKCA/NOS3/TNF/SELE/VCAM1/MAPK8/SLPI/CYP1A1/ICAM1/RELA/IL6/MAPK1/IL10/NFKBIA/CXCL8/CCL2/IL1B/MPO/THBD/CXCL10/CHUK/PPARD/SERPINE1/TGFB1	32	BP
GO:0048523	negative regulation of cellular process	90/120	4580/17910	8.11218e-30	8.92858e-28	3.05229e-28	PTGS2/RXRA/PIK3CG/PRKACA/DPP4/ESR1/BCL2/JUN/GJA1/HMOX1/CASP3/CASP8/CTNNB1/MYC/AKT1/AR/PPARG/MAPK14/GSK3B/KCNH2/HTR2A/ADRB2/SLC6A4/OPRM1/CHRNA7/PRKCA/NOS3/AKR1C3/TNF/TOP2A/XDH/MAPK8/AHR/PPP3CA/SLPI/CYP1B1/IKBKB/ICAM1/NR1I2/NR1I3/STAT1/RELA/EGFR/IL6/MAPK1/IFNG/TP53/IL2/BCL2L1/CD40LG/CDKN1A/CCND1/MCL1/IL10/IL4/MMP9/NFKBIA/ERBB2/IGF2/CXCL8/PRKCB/NR3C1/ESR2/CCL2/IL1B/MPO/MMP3/THBD/NQO1/SOD1/CXCL10/CXC…	90	BP
GO:0050793	regulation of developmental process	71/120	2598/17910	1.04398e-29	1.12511e-27	3.84626e-28	CHRM1/PTGS2/RXRA/PRKACA/CA2/ESR1/BCL2/JUN/GJA1/HMOX1/CASP8/CTNNB1/MYC/AKT1/AR/PPARG/MAPK14/GSK3B/HTR2A/ADRB2/SLC6A4/OPRM1/CHRNA7/PRKCA/NOS3/TNF/XDH/PPP3CA/CYP1B1/HAS2/IKBKB/ICAM1/STAT1/RELA/EGFR/IL6/MAPK1/IFNG/TP53/IL2/CDKN1A/CCND1/IL10/IL4/MMP9/NFKBIA/ERBB2/IGF2/CXCL8/PRKCB/CCL2/IL1B/SOD1/CXCL10/HSPB1/HIF1A/IGFBP3/IRF1/IL1A/NFE2L2/SPP1/PPARA/PPARD/SERPINE1/PARP1/RAF1/ERBB3/TGFB1/PTEN/TRPV1/FN1	71	BP
GO:0051247	positive regulation of protein metabolic process	57/120	1548/17910	3.55764e-29	3.75585e-27	1.28396e-27	PTGS2/RXRA/HSP90AA1/PIK3CG/PRKACA/BCL2/JUN/GJA1/HMOX1/CASP3/CASP8/CTNNB1/MYC/AKT1/AR/PPARG/MAPK14/GSK3B/HTR2A/ADRB2/OPRM1/CHRNA7/PRKCA/TNF/XDH/MAPK8/ICAM1/RELA/EGFR/IL6/MAPK1/IFNG/TP53/IL2/CD40LG/CDKN1A/CCND1/IL4/MMP9/NFKBIA/ERBB2/IGF2/CTSD/IL1B/SOD1/HSPB1/IGFBP3/IRF1/IL1A/NCF1/NFE2L2/RAF1/ERBB3/TGFB1/PTEN/FN1/PRKCD	57	BP
GO:1902531	regulation of intracellular signal transduction	61/120	1838/17910	4.24491e-29	4.39178e-27	1.50136e-27	PTGS2/HSP90AA1/PIK3CG/PRKACA/ESR1/BCL2/JUN/GJA1/HMOX1/CASP8/CTNNB1/MYC/AKT1/AR/MAPK14/GSK3B/HTR2A/ADRB2/OPRM1/CHRNA7/PRKCA/AKR1C3/TNF/XDH/CYP1B1/IKBKB/ICAM1/STAT1/RELA/EGFR/IL6/MAPK1/IFNG/TP53/IL2/BCL2L1/CD40LG/MCL1/IL10/IL4/MMP9/NFKBIA/ERBB2/IGF2/PRKCB/IL1B/SOD1/HSPB1/HIF1A/CHUK/IGFBP3/NCF1/NFE2L2/PPARD/PARP1/RAF1/ERBB3/TGFB1/PTEN/FN1/PRKCD	61	BP
GO:0043066	negative regulation of apoptotic process	46/120	894/17910	4.64794e-29	4.71447e-27	1.61167e-27	PTGS2/PIK3CG/BCL2/JUN/HMOX1/CASP3/CASP8/CTNNB1/MYC/AKT1/AR/GSK3B/PRKCA/NOS3/TNF/MAPK8/IKBKB/ICAM1/RELA/EGFR/IL6/TP53/IL2/BCL2L1/CD40LG/CDKN1A/MCL1/IL10/IL4/MMP9/NFKBIA/CCL2/IL1B/MPO/NQO1/SOD1/HSPB1/HIF1A/IL1A/NFE2L2/PPARD/SERPINE1/RAF1/ERBB3/PTEN/PRKCD	46	BP
GO:0010035	response to inorganic substance	38/120	528/17910	5.38547e-29	5.3575e-27	1.8315e-27	PTGS2/CA2/BCL2/JUN/HMOX1/CASP3/CASP8/AKT1/PON1/NOS3/AKR1C3/TNF/VCAM1/MAPK8/PPP3CA/CYP1A1/CYP1B1/ICAM1/STAT1/RELA/EGFR/IL6/MAPK1/CCND1/IL10/MMP9/MPO/MMP3/NQO1/SOD1/HIF1A/CHUK/IL1A/NCF1/NFE2L2/PARP1/PTEN/PRKCD	38	BP
GO:1901699	cellular response to nitrogen compound	40/120	620/17910	9.37444e-29	9.14981e-27	3.12792e-27	CHRM3/CHRM2/CHRM1/PTGS2/PIK3CG/PRKACA/CA2/MMP2/CASP7/CASP3/CTNNB1/AKT1/PPARG/GSK3B/CHRM4/ADRB2/SLC6A4/OPRM1/CHRNA7/TNF/VCAM1/AHR/ICAM1/STAT1/RELA/EGFR/MAPK1/TP53/BCL2L1/IGF2/PRKCB/IL1B/MMP3/SOD1/NFE2L2/PARP1/TGFB1/PTEN/TRPV1/PRKCD	40	BP
GO:1902533	positive regulation of intracellular signal transduction	48/120	1019/17910	1.03335e-28	9.89907e-27	3.38406e-27	HSP90AA1/PIK3CG/ESR1/BCL2/JUN/GJA1/HMOX1/CASP8/CTNNB1/AKT1/AR/MAPK14/HTR2A/ADRB2/OPRM1/CHRNA7/PRKCA/AKR1C3/TNF/XDH/CYP1B1/IKBKB/ICAM1/RELA/EGFR/IL6/MAPK1/IFNG/TP53/IL2/BCL2L1/CD40LG/MCL1/IL10/IL4/ERBB2/IGF2/PRKCB/IL1B/SOD1/CHUK/IGFBP3/NCF1/PPARD/RAF1/ERBB3/TGFB1/PTEN	48	BP
GO:0043069	negative regulation of programmed cell death	46/120	916/17910	1.3328e-28	1.25355e-26	4.28535e-27	PTGS2/PIK3CG/BCL2/JUN/HMOX1/CASP3/CASP8/CTNNB1/MYC/AKT1/AR/GSK3B/PRKCA/NOS3/TNF/MAPK8/IKBKB/ICAM1/RELA/EGFR/IL6/TP53/IL2/BCL2L1/CD40LG/CDKN1A/MCL1/IL10/IL4/MMP9/NFKBIA/CCL2/IL1B/MPO/NQO1/SOD1/HSPB1/HIF1A/IL1A/NFE2L2/PPARD/SERPINE1/RAF1/ERBB3/PTEN/PRKCD	46	BP
GO:0010647	positive regulation of cell communication	59/120	1730/17910	1.37045e-28	1.26596e-26	4.32774e-27	PTGS2/HSP90AA1/PIK3CG/CA2/ESR1/BCL2/JUN/GJA1/HMOX1/CASP8/CTNNB1/AKT1/AR/MAPK14/GSK3B/HTR2A/ADRB2/OPRM1/CHRNA7/PRKCA/AKR1C3/TNF/XDH/MAPK8/CYP1B1/IKBKB/ICAM1/RELA/MAOA/EGFR/IL6/MAPK1/IFNG/TP53/IL2/BCL2L1/CD40LG/MCL1/IL10/IL4/MMP9/ERBB2/IGF2/PRKCB/CCL2/IL1B/SOD1/HIF1A/CHUK/IGFBP3/NCF1/SPP1/PPARD/PARP1/RAF1/ERBB3/TGFB1/PTEN/PRKCD	59	BP
GO:0023056	positive regulation of signaling	59/120	1736/17910	1.64988e-28	1.49734e-26	5.11875e-27	PTGS2/HSP90AA1/PIK3CG/CA2/ESR1/BCL2/JUN/GJA1/HMOX1/CASP8/CTNNB1/AKT1/AR/MAPK14/GSK3B/HTR2A/ADRB2/OPRM1/CHRNA7/PRKCA/AKR1C3/TNF/XDH/MAPK8/CYP1B1/IKBKB/ICAM1/RELA/MAOA/EGFR/IL6/MAPK1/IFNG/TP53/IL2/BCL2L1/CD40LG/MCL1/IL10/IL4/MMP9/ERBB2/IGF2/PRKCB/CCL2/IL1B/SOD1/HIF1A/CHUK/IGFBP3/NCF1/SPP1/PPARD/PARP1/RAF1/ERBB3/TGFB1/PTEN/PRKCD	59	BP
GO:0035690	cellular response to drug	33/120	362/17910	2.11591e-28	1.88717e-26	6.45141e-27	CHRM3/CHRM2/CHRM1/PTGS2/HMOX1/CTNNB1/MYC/NOS2/KCNH2/CHRM4/OPRM1/CHRNA7/TNF/AHR/PPP3CA/CYP1B1/ICAM1/RELA/EGFR/IL6/MAPK1/TP53/IL10/NR3C1/IL1B/MMP3/NQO1/SOD1/NFE2L2/TGFB1/PTEN/TRPV1/PRKCD	33	BP
GO:0060548	negative regulation of cell death	47/120	1003/17910	5.89491e-28	5.16854e-26	1.7669e-26	PTGS2/PIK3CG/BCL2/JUN/HMOX1/CASP3/CASP8/CTNNB1/MYC/AKT1/AR/GSK3B/PRKCA/NOS3/TNF/MAPK8/IKBKB/ICAM1/RELA/EGFR/IL6/TP53/IL2/BCL2L1/CD40LG/CDKN1A/MCL1/IL10/IL4/MMP9/NFKBIA/CCL2/IL1B/MPO/NQO1/SOD1/HSPB1/HIF1A/IL1A/NFE2L2/PPARA/PPARD/SERPINE1/RAF1/ERBB3/PTEN/PRKCD	47	BP
GO:0044093	positive regulation of molecular function	57/120	1636/17910	6.30656e-28	5.43731e-26	1.85878e-26	HSP90AA1/PIK3CG/PRKACA/ESR1/BCL2/JUN/CASP3/CASP8/CTNNB1/MYC/AKT1/AR/PPARG/MAPK14/GSK3B/HTR2A/ADRB2/PON1/CHRNA7/NOS3/TNF/SELE/XDH/MAPK8/PPP3CA/IKBKB/ICAM1/RELA/EGFR/IL6/MAPK1/IFNG/IL2/CD40LG/CDKN1A/CCND1/IL10/IL4/MMP9/ERBB2/IGF2/PRKCB/ESR2/CTSD/CCL2/IL1B/SOD1/HIF1A/CHUK/NCF1/PARP1/RAF1/ERBB3/TGFB1/PTEN/FN1/PRKCD	57	BP
GO:0009966	regulation of signal transduction	76/120	3265/17910	8.32389e-28	7.05893e-26	2.41314e-26	PTGS2/HSP90AA1/PIK3CG/PRKACA/ESR1/BCL2/JUN/GJA1/HMOX1/CASP8/CTNNB1/MYC/AKT1/AR/PPARG/MAPK14/GSK3B/HTR2A/ADRB2/OPRM1/CHRNA7/PRKCA/NOS3/AKR1C3/TNF/XDH/MAPK8/CYP1B1/IKBKB/ICAM1/STAT1/RELA/PLAU/MAOA/EGFR/IL6/MAPK1/IFNG/TP53/IL2/BCL2L1/CD40LG/MCL1/IL10/IL4/MMP9/NFKBIA/ERBB2/IGF2/CXCL8/PRKCB/ESR2/CCL2/IL1B/SOD1/CXCL10/CXCL11/CXCL2/HSPB1/HIF1A/CHUK/IGFBP3/IRF1/IL1A/NCF1/NFE2L2/SPP1/PPARD/SERPINE1/PARP1/…	76	BP
GO:0071407	cellular response to organic cyclic compound	37/120	532/17910	1.14165e-27	9.52541e-26	3.25632e-26	PTGS2/RXRA/PIK3CG/PRKACA/ESR1/CASP7/CASP3/CASP8/CTNNB1/AKT1/AR/PPARG/SLC6A4/OPRM1/AKR1C3/TNF/AHR/CYP1A1/CYP1B1/ICAM1/NR1I2/NR1I3/STAT1/EGFR/MAPK1/IL10/NR3C1/ESR2/CCL2/IL1B/SOD1/SPP1/PPARA/PPARD/PARP1/TGFB1/TRPV1	37	BP
GO:0009967	positive regulation of signal transduction	56/120	1591/17910	1.40437e-27	1.15314e-25	3.94208e-26	HSP90AA1/PIK3CG/ESR1/BCL2/JUN/GJA1/HMOX1/CASP8/CTNNB1/AKT1/AR/MAPK14/GSK3B/HTR2A/ADRB2/OPRM1/CHRNA7/PRKCA/AKR1C3/TNF/XDH/MAPK8/CYP1B1/IKBKB/ICAM1/RELA/MAOA/EGFR/IL6/MAPK1/IFNG/TP53/IL2/BCL2L1/CD40LG/MCL1/IL10/IL4/MMP9/ERBB2/IGF2/PRKCB/CCL2/IL1B/SOD1/HIF1A/CHUK/IGFBP3/NCF1/PPARD/PARP1/RAF1/ERBB3/TGFB1/PTEN/PRKCD	56	BP
GO:0048583	regulation of response to stimulus	85/120	4275/17910	1.51245e-27	1.22249e-25	4.17915e-26	PTGS2/HSP90AA1/PIK3CG/PRKACA/ESR1/BCL2/JUN/GJA1/HMOX1/CASP8/CTNNB1/MYC/AKT1/NOS2/AR/PPARG/MAPK14/GSK3B/HTR2A/ADRB2/OPRM1/CHRNA7/PRKCA/NOS3/AKR1C3/TNF/SELE/VCAM1/XDH/MAPK8/PPP3CA/CYP1B1/IKBKB/ICAM1/STAT1/RELA/PLAU/MAOA/EGFR/IL6/MAPK1/IFNG/TP53/IL2/BCL2L1/CD40LG/CDKN1A/MCL1/IL10/IL4/MMP9/NFKBIA/ERBB2/IGF2/CXCL8/PRKCB/ESR2/CCL2/IL1B/MMP3/THBD/PTGER3/SOD1/CXCL10/CXCL11/CXCL2/HSPB1/HIF1A/CHUK/IGFBP3/I…	85	BP
GO:0097190	apoptotic signaling pathway	38/120	579/17910	1.60082e-27	1.274e-25	4.35526e-26	PTGS2/BCL2/JUN/HMOX1/CASP3/CASP8/CTNNB1/AKT1/AR/GSK3B/PRKCA/NOS3/TNF/MAPK8/CYP1B1/ICAM1/RELA/IFNG/TP53/IL2/BCL2L1/CDKN1A/MCL1/MMP9/IL1B/SOD1/HSPB1/HIF1A/IL1A/NFE2L2/PPARD/SERPINE1/PARP1/RAF1/ERBB3/TGFB1/PTEN/PRKCD	38	BP
GO:0009636	response to toxic substance	36/120	499/17910	1.88607e-27	1.47828e-25	5.05358e-26	PTGS2/PTGS1/BCL2/JUN/HMOX1/CASP3/CASP8/SLC6A4/OPRM1/CHRNA7/NOS3/TNF/VCAM1/GSTM1/AHR/PPP3CA/CYP1A1/CYP1B1/ICAM1/STAT1/RELA/IL6/MAPK1/IL2/BCL2L1/CDKN1A/CCND1/IL10/MPO/NQO1/SOD1/CHUK/NFE2L2/PPARA/PTEN/PRKCD	36	BP
GO:0006952	defense response	57/120	1681/17910	2.56333e-27	1.97912e-25	6.76575e-26	PTGS2/PTGS1/PIK3CG/PRKACA/DPP4/ESR1/BCL2/JUN/GJA1/HMOX1/CASP8/AKT1/NOS2/PPARG/MAPK14/OPRM1/ALOX5/TNF/SELE/VCAM1/SLPI/IKBKB/ICAM1/STAT1/RELA/EGFR/IL6/IFNG/TP53/IL2/CD40LG/IL10/IL4/MMP9/NFKBIA/CXCL8/CCL2/IL1B/MPO/MMP3/PTGER3/SOD1/CXCL10/HIF1A/CHUK/IRF1/IL1A/NCF1/NFE2L2/SPP1/PPARA/SERPINE1/RAF1/TGFB1/TRPV1/FN1/PRKCD	57	BP
GO:0033554	cellular response to stress	60/120	1914/17910	3.49036e-27	2.65524e-25	9.07711e-26	PTGS2/HSP90AA1/PRKACA/CA2/BCL2/MMP2/JUN/HMOX1/CASP3/CTNNB1/MYC/AKT1/PPARG/MAPK14/GSK3B/OPRM1/NOS3/AKR1C3/TNF/TOP2A/XDH/MAPK8/GSTM1/CYP1B1/HAS2/IKBKB/ICAM1/RELA/EGFR/IL6/MAPK1/TP53/BCL2L1/CD40LG/CDKN1A/CCND1/MCL1/IL10/MMP9/NFKBIA/CXCL8/CCL2/IL1B/MPO/MMP3/NQO1/SOD1/CXCL10/HSPB1/HIF1A/CHUK/IL1A/NCF1/NFE2L2/SPP1/PPARD/PARP1/PTEN/TRPV1/PRKCD	60	BP
GO:0034599	cellular response to oxidative stress	30/120	296/17910	3.61303e-27	2.70873e-25	9.25994e-26	BCL2/MMP2/JUN/HMOX1/CTNNB1/AKT1/NOS3/AKR1C3/TNF/MAPK8/CYP1B1/RELA/EGFR/IL6/MAPK1/TP53/MCL1/IL10/MMP9/MPO/MMP3/NQO1/SOD1/HSPB1/HIF1A/CHUK/NCF1/NFE2L2/PARP1/PRKCD	30	BP
GO:0009891	positive regulation of biosynthetic process	59/120	1842/17910	3.89373e-27	2.87747e-25	9.83679e-26	PTGS2/RXRA/HSP90AA1/ESR1/JUN/HMOX1/CTNNB1/MYC/AKT1/AR/PPARG/MAPK14/HTR2A/ADRB2/NOS3/TNF/TOP2A/AHR/PPP3CA/HAS2/IKBKB/ICAM1/NR1I2/NR1I3/STAT1/RELA/EGFR/IL6/MAPK1/IFNG/TP53/IL2/IL10/IL4/NFKBIA/ERBB2/IGF2/PRKCB/NR3C1/ESR2/CCL2/IL1B/CXCL10/HSPB1/HIF1A/CHUK/IRF1/IL1A/NCF1/NFE2L2/SPP1/PPARA/PPARD/SERPINE1/PARP1/RAF1/TGFB1/TRPV1/PRKCD	59	BP
GO:0072593	reactive oxygen species metabolic process	29/120	269/17910	4.82831e-27	3.51787e-25	1.2026e-25	PTGS2/HSP90AA1/BCL2/AKT1/NOS2/MAPK14/NOS3/AKR1C3/TNF/XDH/CYP1A1/CYP1B1/ICAM1/EGFR/IFNG/TP53/CDKN1A/IL10/IL1B/MPO/MMP3/NQO1/SOD1/HIF1A/NCF1/NFE2L2/TGFB1/TRPV1/PRKCD	29	BP
GO:0006979	response to oxidative stress	34/120	442/17910	8.30353e-27	5.96585e-25	2.03946e-25	PTGS2/PTGS1/BCL2/MMP2/JUN/HMOX1/CASP3/CTNNB1/AKT1/NOS3/AKR1C3/TNF/MAPK8/CYP1B1/STAT1/RELA/EGFR/IL6/MAPK1/TP53/MCL1/IL10/MMP9/MPO/MMP3/NQO1/SOD1/HSPB1/HIF1A/CHUK/NCF1/NFE2L2/PARP1/PRKCD	34	BP
GO:0031328	positive regulation of cellular biosynthetic process	58/120	1809/17910	1.30372e-26	9.23853e-25	3.15825e-25	PTGS2/RXRA/HSP90AA1/ESR1/JUN/HMOX1/CTNNB1/MYC/AKT1/AR/PPARG/MAPK14/HTR2A/ADRB2/NOS3/TNF/TOP2A/AHR/PPP3CA/HAS2/IKBKB/ICAM1/NR1I2/NR1I3/STAT1/RELA/EGFR/IL6/MAPK1/IFNG/TP53/IL2/IL10/IL4/NFKBIA/ERBB2/IGF2/PRKCB/NR3C1/ESR2/IL1B/CXCL10/HSPB1/HIF1A/CHUK/IRF1/IL1A/NCF1/NFE2L2/SPP1/PPARA/PPARD/SERPINE1/PARP1/RAF1/TGFB1/TRPV1/PRKCD	58	BP
GO:0051240	positive regulation of multicellular organismal process	57/120	1750/17910	2.02731e-26	1.4172e-24	4.84479e-25	CHRM3/PTGS2/CA2/BCL2/JUN/GJA1/HMOX1/CASP8/CTNNB1/MYC/AKT1/AR/PPARG/MAPK14/HTR2A/ADRB2/OPRM1/CHRNA7/PRKCA/NOS3/TNF/PPP3CA/CYP1B1/HAS2/ICAM1/STAT1/RELA/EGFR/IL6/MAPK1/IFNG/IL2/CD40LG/CCND1/IL10/IL4/MMP9/IGF2/CXCL8/PRKCB/IL1B/THBD/PTGER3/SOD1/HSPB1/HIF1A/CHUK/IRF1/IL1A/NFE2L2/SERPINE1/PARP1/ERBB3/TGFB1/PTEN/TRPV1/FN1	57	BP
GO:0001775	cell activation	51/120	1342/17910	2.60886e-26	1.79942e-24	6.15142e-25	HSP90AA1/PIK3CG/DPP4/BCL2/JUN/GJA1/HMOX1/CASP3/CASP8/CTNNB1/AKT1/MAPK14/PRKCA/ALOX5/NOS3/TNF/VCAM1/AHR/PPP3CA/SLPI/ICAM1/PLAU/LTA4H/EGFR/IL6/MAPK1/IFNG/TP53/IL2/CD40LG/CDKN1A/IL10/IL4/MMP9/ERBB2/IGF2/CXCL8/PRKCB/CTSD/CCL2/IL1B/MPO/THBD/SOD1/CXCL10/HSPB1/IRF1/RAF1/TGFB1/TRPV1/PRKCD	51	BP
GO:2000026	regulation of multicellular organismal development	61/120	2077/17910	3.47063e-26	2.36231e-24	8.0757e-25	CHRM1/PTGS2/RXRA/PRKACA/CA2/ESR1/BCL2/JUN/GJA1/HMOX1/CASP8/CTNNB1/MYC/AKT1/AR/PPARG/MAPK14/GSK3B/ADRB2/SLC6A4/OPRM1/CHRNA7/PRKCA/NOS3/TNF/XDH/PPP3CA/CYP1B1/IKBKB/STAT1/RELA/EGFR/IL6/MAPK1/IFNG/TP53/IL2/CCND1/IL10/IL4/MMP9/NFKBIA/ERBB2/CXCL8/PRKCB/IL1B/SOD1/CXCL10/HSPB1/HIF1A/IRF1/IL1A/NFE2L2/SPP1/PPARA/PPARD/SERPINE1/ERBB3/TGFB1/PTEN/FN1	61	BP
GO:0002376	immune system process	72/120	3063/17910	4.47783e-26	3.00829e-24	1.0284e-24	HSP90AA1/PIK3CG/PRKACA/CA2/DPP4/ESR1/BCL2/MMP1/JUN/GJA1/HMOX1/CASP3/CASP8/CTNNB1/MYC/AKT1/NOS2/PPARG/MAPK14/OPRM1/PRKCA/ALOX5/TNF/TOP2A/SELE/VCAM1/MAPK8/AHR/PPP3CA/SLPI/IKBKB/ICAM1/STAT1/RELA/PLAU/LTA4H/IL6/MAPK1/IFNG/TP53/IL2/CD40LG/CDKN1A/IL10/IL4/MMP9/NFKBIA/ERBB2/IGF2/CXCL8/PRKCB/CTSD/CCL2/IL1B/MPO/THBD/SOD1/CXCL10/CXCL11/HIF1A/CHUK/IRF1/IL1A/NCF1/NFE2L2/SERPINE1/PARP1/RAF1/TGFB1/TRPV1/FN1/PR…	72	BP
GO:0031667	response to nutrient levels	34/120	466/17910	4.78647e-26	3.17441e-24	1.08519e-24	PTGS2/BCL2/JUN/HMOX1/AKT1/PPARG/ADRB2/SLC6A4/OPRM1/PON1/AKR1C3/VCAM1/MAPK8/CYP1A1/ICAM1/STAT1/RELA/EGFR/MAPK1/TP53/CDKN1A/CCND1/IL1B/MPO/NQO1/SOD1/CXCL10/NFE2L2/SPP1/PPARA/PPARD/TGFB1/PTEN/TRPV1	34	BP
GO:0009607	response to biotic stimulus	44/120	938/17910	4.85951e-26	3.18206e-24	1.0878e-24	CHRM2/PTGS2/BCL2/GJA1/CASP3/CASP8/AKT1/NOS2/MAPK14/GSK3B/OPRM1/PRKCA/NOS3/TNF/SELE/VCAM1/MAPK8/SLPI/CYP1A1/IKBKB/ICAM1/STAT1/RELA/IL6/MAPK1/IFNG/TP53/BCL2L1/IL10/NFKBIA/CXCL8/CCL2/IL1B/MPO/THBD/CXCL10/CXCL2/HSPB1/CHUK/IRF1/PPARD/SERPINE1/TGFB1/PRKCD	44	BP
GO:0051050	positive regulation of transport	44/120	942/17910	5.78401e-26	3.74008e-24	1.27857e-24	CHRM1/PTGS2/PRKACA/CA2/BCL2/GJA1/CASP8/AKT1/PPARG/MAPK14/GSK3B/KCNH2/ADRB2/SLC6A4/PON1/TNF/SELE/MAPK8/PPP3CA/EGFR/IL6/MAPK1/IFNG/TP53/IL2/IL10/IL4/NFKBIA/ERBB2/CCL2/IL1B/SOD1/CXCL10/CXCL11/HIF1A/CHUK/IL1A/NFE2L2/SPP1/PPARD/SERPINE1/TGFB1/TRPV1/PRKCD	44	BP
GO:0006810	transport	87/120	4785/17910	1.30374e-25	8.32621e-24	2.84637e-24	CHRM3/CHRM2/CHRM1/PTGS2/RXRA/HSP90AA1/PIK3CG/PRKACA/CA2/DPP4/BCL2/GJA1/HMOX1/CASP8/CTNNB1/MYC/AKT1/NOS2/PPARG/MAPK14/GSK3B/KCNH2/HTR2A/ADRB2/SLC6A4/OPRM1/PON1/CHRNA7/PRKCA/ALOX5/NOS3/SLC6A2/TNF/SELE/XDH/MAPK8/PPP3CA/SLPI/HAS2/ICAM1/NR1I2/PLAU/LTA4H/EGFR/IL6/MAPK1/IFNG/TP53/IL2/BCL2L1/CD40LG/CDKN1A/CCND1/MCL1/IL10/IL4/MMP9/NFKBIA/ERBB2/IGF2/CXCL8/PRKCB/CTSD/CCL2/IL1B/MPO/SOD1/CLDN4/CXCL10/CXCL11/H…	87	BP
GO:0009611	response to wounding	38/120	665/17910	2.44532e-25	1.54264e-23	5.27361e-24	PIK3CG/PRKACA/BCL2/JUN/GJA1/HMOX1/CASP3/OPRM1/PRKCA/NOS3/PPP3CA/CYP1A1/PLAU/EGFR/IL6/MAPK1/CD40LG/CDKN1A/IL10/ERBB2/PRKCB/THBD/SOD1/HSPB1/HIF1A/IRF1/IL1A/NFE2L2/SPP1/PPARA/PPARD/SERPINE1/RAF1/ERBB3/TGFB1/PTEN/FN1/PRKCD	38	BP
GO:0071396	cellular response to lipid	36/120	575/17910	2.58587e-25	1.61165e-23	5.50952e-24	RXRA/ESR1/CTNNB1/AKT1/NOS2/AR/PPARG/MAPK14/SLC6A4/PRKCA/NOS3/AKR1C3/TNF/MAPK8/AHR/ICAM1/NR1I2/NR1I3/RELA/EGFR/IL6/MAPK1/IL10/NFKBIA/CXCL8/NR3C1/ESR2/CCL2/IL1B/CXCL10/SPP1/PPARA/PPARD/SERPINE1/PARP1/TGFB1	36	BP
GO:0048585	negative regulation of response to stimulus	54/120	1620/17910	2.73455e-25	1.68403e-23	5.75696e-24	PTGS2/PRKACA/ESR1/BCL2/GJA1/HMOX1/CASP8/CTNNB1/MYC/AKT1/AR/PPARG/MAPK14/GSK3B/ADRB2/OPRM1/NOS3/TNF/XDH/ICAM1/STAT1/RELA/PLAU/EGFR/IL6/TP53/IL2/BCL2L1/CDKN1A/MCL1/IL10/IL4/MMP9/NFKBIA/ERBB2/CXCL8/PRKCB/CCL2/IL1B/THBD/SOD1/HSPB1/HIF1A/IGFBP3/IL1A/NFE2L2/SPP1/PPARA/SERPINE1/RAF1/ERBB3/TGFB1/PTEN/PRKCD	54	BP
GO:0009991	response to extracellular stimulus	34/120	498/17910	4.25923e-25	2.59212e-23	8.8613e-24	PTGS2/BCL2/JUN/HMOX1/AKT1/PPARG/ADRB2/SLC6A4/OPRM1/PON1/AKR1C3/VCAM1/MAPK8/CYP1A1/ICAM1/STAT1/RELA/EGFR/MAPK1/TP53/CDKN1A/CCND1/IL1B/MPO/NQO1/SOD1/CXCL10/NFE2L2/SPP1/PPARA/PPARD/TGFB1/PTEN/TRPV1	34	BP
GO:0000302	response to reactive oxygen species	26/120	230/17910	8.43932e-25	5.07635e-23	1.73538e-23	BCL2/MMP2/JUN/HMOX1/CASP3/AKT1/NOS3/AKR1C3/TNF/MAPK8/CYP1B1/STAT1/RELA/EGFR/IL6/MAPK1/IL10/MMP9/MPO/MMP3/NQO1/SOD1/CHUK/NCF1/NFE2L2/PRKCD	26	BP
GO:0045595	regulation of cell differentiation	56/120	1808/17910	8.78861e-25	5.22568e-23	1.78643e-23	CHRM1/PTGS2/PRKACA/CA2/BCL2/JUN/GJA1/CASP8/CTNNB1/MYC/AKT1/AR/PPARG/MAPK14/GSK3B/HTR2A/SLC6A4/OPRM1/PRKCA/TNF/XDH/PPP3CA/HAS2/IKBKB/STAT1/RELA/EGFR/IL6/MAPK1/IFNG/TP53/IL2/CCND1/IL4/MMP9/NFKBIA/ERBB2/IGF2/PRKCB/IL1B/SOD1/CXCL10/HIF1A/IGFBP3/IRF1/NFE2L2/SPP1/PPARA/PPARD/SERPINE1/PARP1/RAF1/TGFB1/PTEN/TRPV1/FN1	56	BP
GO:0051234	establishment of localization	87/120	4908/17910	8.91369e-25	5.23983e-23	1.79127e-23	CHRM3/CHRM2/CHRM1/PTGS2/RXRA/HSP90AA1/PIK3CG/PRKACA/CA2/DPP4/BCL2/GJA1/HMOX1/CASP8/CTNNB1/MYC/AKT1/NOS2/PPARG/MAPK14/GSK3B/KCNH2/HTR2A/ADRB2/SLC6A4/OPRM1/PON1/CHRNA7/PRKCA/ALOX5/NOS3/SLC6A2/TNF/SELE/XDH/MAPK8/PPP3CA/SLPI/HAS2/ICAM1/NR1I2/PLAU/LTA4H/EGFR/IL6/MAPK1/IFNG/TP53/IL2/BCL2L1/CD40LG/CDKN1A/CCND1/MCL1/IL10/IL4/MMP9/NFKBIA/ERBB2/IGF2/CXCL8/PRKCB/CTSD/CCL2/IL1B/MPO/SOD1/CLDN4/CXCL10/CXCL11/H…	87	BP
GO:0051707	response to other organism	42/120	903/17910	1.25339e-24	7.28516e-23	2.49048e-23	CHRM2/PTGS2/BCL2/GJA1/CASP3/CASP8/AKT1/NOS2/MAPK14/OPRM1/PRKCA/NOS3/TNF/SELE/VCAM1/MAPK8/SLPI/CYP1A1/IKBKB/ICAM1/STAT1/RELA/IL6/MAPK1/IFNG/BCL2L1/IL10/NFKBIA/CXCL8/CCL2/IL1B/MPO/THBD/CXCL10/CXCL2/HSPB1/CHUK/IRF1/PPARD/SERPINE1/TGFB1/PRKCD	42	BP
GO:0043207	response to external biotic stimulus	42/120	905/17910	1.36615e-24	7.85235e-23	2.68437e-23	CHRM2/PTGS2/BCL2/GJA1/CASP3/CASP8/AKT1/NOS2/MAPK14/OPRM1/PRKCA/NOS3/TNF/SELE/VCAM1/MAPK8/SLPI/CYP1A1/IKBKB/ICAM1/STAT1/RELA/IL6/MAPK1/IFNG/BCL2L1/IL10/NFKBIA/CXCL8/CCL2/IL1B/MPO/THBD/CXCL10/CXCL2/HSPB1/CHUK/IRF1/PPARD/SERPINE1/TGFB1/PRKCD	42	BP
GO:0030154	cell differentiation	78/120	3923/17910	3.59235e-24	2.04211e-22	6.98109e-23	CHRM1/PTGS2/RXRA/HSP90AA1/PRKACA/CA2/ESR1/BCL2/MMP2/JUN/GJA1/CASP3/CASP8/CTNNB1/MYC/AKT1/AR/PPARG/MAPK14/GSK3B/HTR2A/ADRB2/SLC6A4/OPRM1/CHRNA7/PRKCA/AKR1C3/TNF/TOP2A/VCAM1/XDH/PPP3CA/CYP1A1/HAS2/IKBKB/ICAM1/STAT1/RELA/EGFR/IL6/MAPK1/IFNG/TP53/IL2/BCL2L1/CD40LG/CDKN1A/CCND1/MCL1/IL10/IL4/MMP9/NFKBIA/ERBB2/GSTA2/IGF2/PRKCB/CCL2/IL1B/SOD1/CXCL10/HIF1A/CHUK/IGFBP3/IRF1/IL1A/NFE2L2/SPP1/PPARA/PPARD/SE…	78	BP
GO:0008284	positive regulation of cell proliferation	42/120	931/17910	4.10665e-24	2.3091e-22	7.8938e-23	PTGS2/DPP4/ESR1/BCL2/MMP2/JUN/HMOX1/CTNNB1/MYC/AKT1/AR/MAPK14/HTR2A/CHRNA7/PRKCA/AKR1C3/TNF/VCAM1/HAS2/STAT1/RELA/EGFR/IL6/MAPK1/IFNG/IL2/BCL2L1/CD40LG/CDKN1A/CCND1/IL10/IL4/MMP9/ERBB2/IGF2/IL1B/CXCL10/HIF1A/PPARD/TGFB1/PTEN/FN1	42	BP
GO:0048869	cellular developmental process	79/120	4088/17910	8.68073e-24	4.82854e-22	1.65067e-22	CHRM1/PTGS2/RXRA/HSP90AA1/PRKACA/CA2/ESR1/BCL2/MMP2/JUN/GJA1/CASP3/CASP8/CTNNB1/MYC/AKT1/AR/PPARG/MAPK14/GSK3B/HTR2A/ADRB2/SLC6A4/OPRM1/CHRNA7/PRKCA/AKR1C3/TNF/TOP2A/VCAM1/XDH/PPP3CA/CYP1A1/HAS2/IKBKB/ICAM1/STAT1/RELA/EGFR/IL6/MAPK1/IFNG/TP53/IL2/BCL2L1/CD40LG/CDKN1A/CCND1/MCL1/IL10/IL4/MMP9/NFKBIA/ERBB2/GSTA2/IGF2/PRKCB/CCL2/IL1B/SOD1/CXCL10/HIF1A/CHUK/IGFBP3/IRF1/IL1A/NFE2L2/SPP1/PPARA/PPARD/SE…	79	BP
GO:0072359	circulatory system development	45/120	1128/17910	9.1688e-24	5.04576e-22	1.72492e-22	PTGS2/RXRA/PIK3CG/MMP2/JUN/GJA1/HMOX1/CASP3/CTNNB1/AKT1/PPARG/MAPK14/CHRNA7/PRKCA/NOS3/VCAM1/XDH/AHR/CYP1B1/HAS2/STAT1/EGFR/IL6/MAPK1/TP53/CDKN1A/IL10/ERBB2/CXCL8/PRKCB/CCL2/IL1B/CXCL10/HSPB1/HIF1A/IL1A/NFE2L2/PPARA/PPARD/SERPINE1/RAF1/ERBB3/TGFB1/PTEN/FN1	45	BP
GO:0010628	positive regulation of gene expression	55/120	1827/17910	1.1574e-23	6.30234e-22	2.15449e-22	RXRA/ESR1/JUN/GJA1/CTNNB1/MYC/AKT1/AR/PPARG/MAPK14/GSK3B/ADRB2/SLC6A4/NOS3/TNF/TOP2A/MAPK8/AHR/PPP3CA/IKBKB/NR1I2/NR1I3/STAT1/RELA/EGFR/IL6/MAPK1/IFNG/TP53/IL2/IL10/IL4/NFKBIA/ERBB2/IGF2/NR3C1/ESR2/IL1B/CXCL10/HIF1A/CHUK/IRF1/IL1A/NCF1/NFE2L2/SPP1/PPARA/PPARD/SERPINE1/PARP1/RAF1/ERBB3/TGFB1/PTEN/FN1	55	BP
GO:0051704	multi-organism process	63/120	2496/17910	1.37408e-23	7.39201e-22	2.527e-22	CHRM2/PTGS2/RXRA/PRKACA/DPP4/ESR1/BCL2/MMP2/MMP1/JUN/GJA1/CASP3/CASP8/CTNNB1/AKT1/NOS2/AR/MAPK14/HTR2A/SLC6A4/OPRM1/PRKCA/NOS3/TNF/TOP2A/SELE/VCAM1/MAPK8/SLPI/CYP1A1/IKBKB/ICAM1/STAT1/RELA/EGFR/IL6/MAPK1/IFNG/TP53/BCL2L1/IL10/MMP9/NFKBIA/CXCL8/CCL2/IL1B/MPO/THBD/SOD1/CLDN4/CXCL10/CXCL2/HSPB1/CHUK/IRF1/NFE2L2/SPP1/PPARD/SERPINE1/TGFB1/PTEN/FN1/PRKCD	63	BP
GO:0032870	cellular response to hormone stimulus	36/120	646/17910	1.38609e-23	7.39201e-22	2.527e-22	CHRM3/CHRM2/CHRM1/RXRA/PRKACA/CA2/ESR1/GJA1/CTNNB1/AKT1/AR/PPARG/CHRM4/OPRM1/CHRNA7/AKR1C3/ICAM1/NR1I2/NR1I3/STAT1/RELA/EGFR/IL10/IGF2/PRKCB/NR3C1/ESR2/IL1B/NFE2L2/SPP1/PPARA/PPARD/PARP1/TGFB1/PTEN/PRKCD	36	BP
GO:0071417	cellular response to organonitrogen compound	34/120	559/17910	1.8367e-23	9.69514e-22	3.31434e-22	PTGS2/PIK3CG/PRKACA/CA2/MMP2/CASP7/CASP3/CTNNB1/AKT1/PPARG/GSK3B/ADRB2/SLC6A4/OPRM1/TNF/VCAM1/AHR/ICAM1/STAT1/RELA/EGFR/MAPK1/TP53/BCL2L1/IGF2/PRKCB/IL1B/SOD1/NFE2L2/PARP1/TGFB1/PTEN/TRPV1/PRKCD	34	BP
GO:0010942	positive regulation of cell death	37/120	710/17910	2.99407e-23	1.56448e-21	5.34826e-22	PTGS2/BCL2/JUN/HMOX1/CASP3/CASP8/CTNNB1/MYC/AKT1/PPARG/GSK3B/AKR1C3/TNF/TOP2A/XDH/MAPK8/CYP1B1/IL6/IFNG/TP53/BCL2L1/CD40LG/CDKN1A/MCL1/IL10/MMP9/CTSD/CCL2/MMP3/NQO1/SOD1/IGFBP3/PARP1/TGFB1/PTEN/TRPV1/PRKCD	37	BP
GO:0032101	regulation of response to external stimulus	40/120	873/17910	3.81923e-23	1.97569e-21	6.754e-22	PTGS2/PIK3CG/ESR1/GJA1/NOS2/PPARG/MAPK14/OPRM1/PRKCA/NOS3/TNF/SELE/STAT1/RELA/PLAU/EGFR/IL6/IL2/CDKN1A/IL10/IL4/MMP9/NFKBIA/CXCL8/CCL2/IL1B/MMP3/THBD/PTGER3/SOD1/CXCL10/HSPB1/NFE2L2/SPP1/PPARA/PPARD/SERPINE1/TGFB1/PTEN/PRKCD	40	BP
GO:0051094	positive regulation of developmental process	48/120	1378/17910	5.99306e-23	3.06952e-21	1.04933e-21	PTGS2/CA2/BCL2/JUN/GJA1/HMOX1/CASP8/CTNNB1/MYC/AKT1/AR/PPARG/MAPK14/HTR2A/ADRB2/OPRM1/CHRNA7/PRKCA/NOS3/TNF/CYP1B1/HAS2/STAT1/RELA/IL6/MAPK1/IFNG/TP53/IL2/CCND1/IL10/IL4/IGF2/CXCL8/PRKCB/IL1B/HSPB1/HIF1A/IGFBP3/IL1A/NFE2L2/PPARD/SERPINE1/PARP1/ERBB3/TGFB1/PTEN/FN1	48	BP
GO:0032270	positive regulation of cellular protein metabolic process	49/120	1458/17910	8.42704e-23	4.27383e-21	1.46104e-21	PTGS2/RXRA/HSP90AA1/PIK3CG/PRKACA/BCL2/JUN/CASP8/CTNNB1/MYC/AKT1/AR/PPARG/MAPK14/GSK3B/HTR2A/ADRB2/OPRM1/CHRNA7/PRKCA/TNF/XDH/ICAM1/EGFR/IL6/MAPK1/IFNG/TP53/IL2/CD40LG/CDKN1A/CCND1/IL4/MMP9/NFKBIA/ERBB2/IGF2/CTSD/IL1B/SOD1/IGFBP3/NCF1/NFE2L2/RAF1/ERBB3/TGFB1/PTEN/FN1/PRKCD	49	BP
GO:0009617	response to bacterium	34/120	588/17910	9.3885e-23	4.71522e-21	1.61192e-21	PTGS2/GJA1/CASP3/CASP8/AKT1/NOS2/MAPK14/OPRM1/PRKCA/NOS3/TNF/SELE/VCAM1/MAPK8/SLPI/CYP1A1/ICAM1/RELA/IL6/MAPK1/IL10/NFKBIA/CXCL8/CCL2/IL1B/MPO/THBD/CXCL10/CXCL2/CHUK/PPARD/SERPINE1/TGFB1/PRKCD	34	BP
GO:0042327	positive regulation of phosphorylation	41/120	955/17910	1.08435e-22	5.39362e-21	1.84384e-21	PTGS2/HSP90AA1/PIK3CG/PRKACA/BCL2/JUN/CTNNB1/AKT1/AR/MAPK14/HTR2A/ADRB2/OPRM1/CHRNA7/PRKCA/TNF/XDH/ICAM1/EGFR/IL6/MAPK1/IFNG/TP53/IL2/CD40LG/CDKN1A/CCND1/IL4/MMP9/ERBB2/IGF2/IL1B/SOD1/HIF1A/IGFBP3/NCF1/RAF1/ERBB3/TGFB1/PTEN/PRKCD	41	BP
GO:0034614	cellular response to reactive oxygen species	22/120	165/17910	1.145e-22	5.64104e-21	1.92842e-21	MMP2/JUN/AKT1/NOS3/AKR1C3/TNF/MAPK8/CYP1B1/RELA/EGFR/IL6/MAPK1/IL10/MMP9/MPO/MMP3/NQO1/SOD1/CHUK/NCF1/NFE2L2/PRKCD	22	BP
GO:0035239	tube morphogenesis	40/120	905/17910	1.43835e-22	7.01944e-21	2.39964e-21	PTGS2/PIK3CG/PRKACA/ESR1/BCL2/MMP2/JUN/GJA1/HMOX1/CTNNB1/MYC/AKT1/AR/PPARG/MAPK14/CHRNA7/PRKCA/NOS3/TNF/XDH/CYP1B1/HAS2/STAT1/EGFR/IL6/IL10/ERBB2/CXCL8/PRKCB/CCL2/IL1B/CXCL10/HSPB1/HIF1A/IL1A/NFE2L2/SERPINE1/TGFB1/PTEN/FN1	40	BP
GO:0001934	positive regulation of protein phosphorylation	40/120	907/17910	1.55985e-22	7.54124e-21	2.57802e-21	PTGS2/HSP90AA1/PIK3CG/PRKACA/BCL2/JUN/CTNNB1/AKT1/AR/MAPK14/HTR2A/ADRB2/OPRM1/CHRNA7/PRKCA/TNF/XDH/ICAM1/EGFR/IL6/MAPK1/IFNG/TP53/IL2/CD40LG/CDKN1A/CCND1/IL4/MMP9/ERBB2/IGF2/IL1B/SOD1/IGFBP3/NCF1/RAF1/ERBB3/TGFB1/PTEN/PRKCD	40	BP
GO:0010557	positive regulation of macromolecule biosynthetic process	52/120	1698/17910	1.61736e-22	7.74684e-21	2.64831e-21	RXRA/HSP90AA1/ESR1/JUN/HMOX1/CTNNB1/MYC/AKT1/AR/PPARG/MAPK14/ADRB2/TNF/TOP2A/AHR/PPP3CA/HAS2/IKBKB/NR1I2/NR1I3/STAT1/RELA/EGFR/IL6/MAPK1/TP53/IL2/IL10/IL4/NFKBIA/ERBB2/IGF2/PRKCB/NR3C1/ESR2/CCL2/IL1B/CXCL10/HSPB1/HIF1A/CHUK/IRF1/IL1A/NCF1/NFE2L2/SPP1/PPARA/PPARD/SERPINE1/PARP1/RAF1/TGFB1	52	BP
GO:0010562	positive regulation of phosphorus metabolic process	42/120	1025/17910	1.66931e-22	7.85032e-21	2.68368e-21	PTGS2/HSP90AA1/PIK3CG/PRKACA/BCL2/JUN/CTNNB1/AKT1/AR/MAPK14/HTR2A/ADRB2/OPRM1/CHRNA7/PRKCA/NOS3/TNF/XDH/ICAM1/EGFR/IL6/MAPK1/IFNG/TP53/IL2/CD40LG/CDKN1A/CCND1/IL4/MMP9/ERBB2/IGF2/IL1B/SOD1/HIF1A/IGFBP3/NCF1/RAF1/ERBB3/TGFB1/PTEN/PRKCD	42	BP
GO:0045937	positive regulation of phosphate metabolic process	42/120	1025/17910	1.66931e-22	7.85032e-21	2.68368e-21	PTGS2/HSP90AA1/PIK3CG/PRKACA/BCL2/JUN/CTNNB1/AKT1/AR/MAPK14/HTR2A/ADRB2/OPRM1/CHRNA7/PRKCA/NOS3/TNF/XDH/ICAM1/EGFR/IL6/MAPK1/IFNG/TP53/IL2/CD40LG/CDKN1A/CCND1/IL4/MMP9/ERBB2/IGF2/IL1B/SOD1/HIF1A/IGFBP3/NCF1/RAF1/ERBB3/TGFB1/PTEN/PRKCD	42	BP
GO:2000377	regulation of reactive oxygen species metabolic process	23/120	194/17910	1.80333e-22	8.40419e-21	2.87302e-21	PTGS2/HSP90AA1/BCL2/AKT1/MAPK14/AKR1C3/TNF/XDH/CYP1B1/ICAM1/EGFR/IFNG/TP53/CDKN1A/IL10/IL1B/MMP3/SOD1/HIF1A/NFE2L2/TGFB1/TRPV1/PRKCD	23	BP
GO:0035295	tube development	43/120	1093/17910	2.18135e-22	1.00751e-20	3.44424e-21	PTGS2/PIK3CG/PRKACA/ESR1/BCL2/MMP2/JUN/GJA1/HMOX1/CTNNB1/MYC/AKT1/AR/PPARG/MAPK14/CHRNA7/PRKCA/NOS3/TNF/XDH/CYP1A1/CYP1B1/HAS2/STAT1/EGFR/IL6/MAPK1/CDKN1A/IL10/ERBB2/CXCL8/PRKCB/CCL2/IL1B/CXCL10/HSPB1/HIF1A/IL1A/NFE2L2/SERPINE1/TGFB1/PTEN/FN1	43	BP
GO:0002682	regulation of immune system process	50/120	1570/17910	2.76131e-22	1.26409e-20	4.32137e-21	HSP90AA1/PRKACA/CA2/DPP4/ESR1/BCL2/JUN/HMOX1/CASP3/CASP8/CTNNB1/MYC/AKT1/PPARG/MAPK14/PRKCA/TNF/VCAM1/MAPK8/AHR/PPP3CA/IKBKB/ICAM1/STAT1/RELA/IL6/MAPK1/IFNG/IL2/CD40LG/CDKN1A/IL10/IL4/NFKBIA/ERBB2/IGF2/CXCL8/PRKCB/CCL2/IL1B/SOD1/CXCL10/HIF1A/CHUK/IRF1/NFE2L2/SERPINE1/RAF1/TGFB1/PRKCD	50	BP
GO:0030155	regulation of cell adhesion	35/120	659/17910	3.18614e-22	1.44578e-20	4.94249e-21	PIK3CG/DPP4/BCL2/CASP3/AKT1/MAPK14/GSK3B/PRKCA/TNF/VCAM1/PPP3CA/CYP1B1/HAS2/ICAM1/RELA/PLAU/IL6/IFNG/IL2/CD40LG/IL10/IL4/ERBB2/IGF2/CXCL8/CCL2/IL1B/IRF1/PPARA/SERPINE1/ERBB3/TGFB1/PTEN/FN1/PRKCD	35	BP
GO:0043068	positive regulation of programmed cell death	35/120	660/17910	3.3485e-22	1.50624e-20	5.14919e-21	PTGS2/BCL2/JUN/HMOX1/CASP3/CASP8/CTNNB1/MYC/AKT1/PPARG/GSK3B/AKR1C3/TNF/TOP2A/XDH/MAPK8/CYP1B1/IL6/IFNG/TP53/BCL2L1/CD40LG/CDKN1A/MCL1/IL10/MMP9/CTSD/CCL2/NQO1/SOD1/IGFBP3/TGFB1/PTEN/TRPV1/PRKCD	35	BP
GO:0042592	homeostatic process	52/120	1730/17910	3.79983e-22	1.69453e-20	5.79285e-21	PTGS2/HSP90AA1/PIK3CG/PRKACA/CA2/ESR1/BCL2/GJA1/HMOX1/CASP3/CTNNB1/MYC/AKT1/NOS2/PPARG/MAPK14/KCNH2/HTR2A/ADRB2/CHRNA7/PRKCA/NOS3/SLC6A2/TNF/PPP3CA/HAS2/ICAM1/STAT1/EGFR/IL6/MAPK1/IL2/MCL1/IL4/PRKCB/CCL2/IL1B/MPO/PTGER3/SOD1/CLDN4/CXCL10/CXCL11/HSPB1/HIF1A/IL1A/NCF1/NFE2L2/PARP1/RAF1/TGFB1/TRPV1	52	BP
GO:0046903	secretion	50/120	1584/17910	4.08765e-22	1.8073e-20	6.17836e-21	CHRM3/CHRM2/CHRM1/HSP90AA1/PIK3CG/CA2/DPP4/GJA1/HMOX1/NOS2/MAPK14/GSK3B/HTR2A/SLC6A4/OPRM1/PRKCA/ALOX5/TNF/XDH/PPP3CA/SLPI/PLAU/LTA4H/EGFR/IL6/MAPK1/IFNG/IL2/CD40LG/CCND1/IL10/MMP9/IGF2/PRKCB/CTSD/IL1B/MPO/SOD1/HIF1A/CHUK/IL1A/SPP1/PPARD/SERPINE1/RAF1/ERBB3/TGFB1/TRPV1/FN1/PRKCD	50	BP
GO:0019899	enzyme binding	57/119	1941/16967	3.36145e-23	2.07738e-20	9.62437e-21	PTGS2/RXRA/HSP90AA1/PRKACA/DPP4/ESR1/BCL2/JUN/GJA1/CYP3A4/HMOX1/CASP3/CASP8/CTNNB1/AKT1/AR/PPARG/MAPK14/GSK3B/KCNH2/ADRB2/SLC6A4/PRKCA/TNF/TOP2A/SELE/MAPK8/GSTM1/PPP3CA/SLPI/CYP1A1/IKBKB/STAT1/RELA/EGFR/MAPK1/TP53/BCL2L1/CDKN1A/CCND1/NFKBIA/ERBB2/PRKCB/NR3C1/ESR2/SOD1/HSPB1/HIF1A/PPARA/SERPINE1/PARP1/RAF1/ERBB3/TGFB1/PTEN/FN1/PRKCD	57	MF
GO:0019220	regulation of phosphate metabolic process	51/120	1671/17910	5.86e-22	2.56896e-20	8.78216e-21	PTGS2/HSP90AA1/PIK3CG/PRKACA/BCL2/JUN/CASP3/CTNNB1/MYC/AKT1/AR/MAPK14/GSK3B/HTR2A/ADRB2/OPRM1/CHRNA7/PRKCA/NOS3/TNF/XDH/IKBKB/ICAM1/EGFR/IL6/MAPK1/IFNG/TP53/IL2/CD40LG/CDKN1A/CCND1/IL4/MMP9/ERBB2/IGF2/IL1B/SOD1/CXCL10/HSPB1/HIF1A/IGFBP3/NCF1/PPARA/PARP1/RAF1/ERBB3/TGFB1/PTEN/FN1/PRKCD	51	BP
GO:0045321	leukocyte activation	44/120	1186/17910	6.15693e-22	2.66531e-20	9.11153e-21	HSP90AA1/PIK3CG/DPP4/BCL2/JUN/GJA1/HMOX1/CASP3/CASP8/CTNNB1/AKT1/MAPK14/ALOX5/TNF/VCAM1/AHR/PPP3CA/SLPI/ICAM1/PLAU/LTA4H/IL6/MAPK1/IFNG/TP53/IL2/CD40LG/CDKN1A/IL10/IL4/MMP9/ERBB2/IGF2/CXCL8/PRKCB/CTSD/CCL2/IL1B/MPO/SOD1/IRF1/TGFB1/TRPV1/PRKCD	44	BP
GO:0051174	regulation of phosphorus metabolic process	51/120	1673/17910	6.18282e-22	2.66531e-20	9.11153e-21	PTGS2/HSP90AA1/PIK3CG/PRKACA/BCL2/JUN/CASP3/CTNNB1/MYC/AKT1/AR/MAPK14/GSK3B/HTR2A/ADRB2/OPRM1/CHRNA7/PRKCA/NOS3/TNF/XDH/IKBKB/ICAM1/EGFR/IL6/MAPK1/IFNG/TP53/IL2/CD40LG/CDKN1A/CCND1/IL4/MMP9/ERBB2/IGF2/IL1B/SOD1/CXCL10/HSPB1/HIF1A/IGFBP3/NCF1/PPARA/PARP1/RAF1/ERBB3/TGFB1/PTEN/FN1/PRKCD	51	BP
GO:1901652	response to peptide	31/120	491/17910	7.66693e-22	3.27777e-20	1.12053e-20	PTGS2/PRKACA/CA2/MMP2/GJA1/AKT1/PPARG/MAPK14/GSK3B/ADRB2/CHRNA7/VCAM1/ICAM1/STAT1/RELA/TP53/IL10/MMP9/NFKBIA/IGF2/PRKCB/IL1B/MMP3/CHUK/NFE2L2/PPARA/PARP1/TGFB1/PTEN/TRPV1/PRKCD	31	BP
GO:0010038	response to metal ion	27/120	335/17910	8.53816e-22	3.62032e-20	1.23763e-20	PTGS2/CA2/BCL2/JUN/HMOX1/CASP3/CASP8/AKT1/AKR1C3/VCAM1/MAPK8/PPP3CA/CYP1A1/ICAM1/EGFR/MAPK1/CCND1/MMP9/NQO1/SOD1/HIF1A/CHUK/IL1A/NCF1/NFE2L2/PARP1/PTEN	27	BP
GO:0042325	regulation of phosphorylation	48/120	1467/17910	8.69893e-22	3.6585e-20	1.25068e-20	PTGS2/HSP90AA1/PIK3CG/PRKACA/BCL2/JUN/CASP3/CTNNB1/MYC/AKT1/AR/MAPK14/HTR2A/ADRB2/OPRM1/CHRNA7/PRKCA/TNF/XDH/IKBKB/ICAM1/EGFR/IL6/MAPK1/IFNG/TP53/IL2/CD40LG/CDKN1A/CCND1/IL4/MMP9/ERBB2/IGF2/IL1B/SOD1/CXCL10/HSPB1/HIF1A/IGFBP3/NCF1/PPARA/RAF1/ERBB3/TGFB1/PTEN/FN1/PRKCD	48	BP
GO:0051246	regulation of protein metabolic process	63/120	2700/17910	9.77659e-22	4.06112e-20	1.38832e-20	PTGS2/RXRA/HSP90AA1/PIK3CG/PRKACA/BCL2/JUN/GJA1/HMOX1/CASP3/CASP8/CTNNB1/MYC/AKT1/NOS2/AR/PPARG/MAPK14/GSK3B/HTR2A/ADRB2/OPRM1/CHRNA7/PRKCA/TNF/XDH/MAPK8/SLPI/IKBKB/ICAM1/RELA/EGFR/IL6/MAPK1/IFNG/TP53/IL2/CD40LG/CDKN1A/CCND1/IL10/IL4/MMP9/NFKBIA/ERBB2/IGF2/CTSD/IL1B/SOD1/CXCL10/HSPB1/IGFBP3/IRF1/IL1A/NCF1/NFE2L2/SERPINE1/RAF1/ERBB3/TGFB1/PTEN/FN1/PRKCD	63	BP
GO:0051128	regulation of cellular component organization	59/120	2340/17910	9.81326e-22	4.06112e-20	1.38832e-20	HSP90AA1/PRKACA/DPP4/ESR1/BCL2/MMP1/JUN/GJA1/CASP8/CTNNB1/MYC/AKT1/AR/PPARG/MAPK14/GSK3B/ADRB2/CHRNA7/TNF/TOP2A/SELE/MAPK8/PPP3CA/HAS2/IKBKB/ICAM1/EGFR/IL6/MAPK1/IFNG/TP53/IL2/BCL2L1/CDKN1A/IL10/IL4/MMP9/ERBB2/IGF2/ESR2/CCL2/IL1B/MMP3/SOD1/CXCL10/HIF1A/IGFBP3/IL1A/NFE2L2/SPP1/PPARA/PPARD/SERPINE1/PARP1/RAF1/TGFB1/PTEN/FN1/PRKCD	59	BP
GO:0048545	response to steroid hormone	28/120	374/17910	1.01094e-21	4.15047e-20	1.41886e-20	PTGS2/RXRA/CA2/ESR1/BCL2/CASP3/CTNNB1/AR/PPARG/AKR1C3/TNF/ICAM1/NR1I2/NR1I3/RELA/EGFR/IL6/CDKN1A/CCND1/IL10/NR3C1/ESR2/CLDN4/SPP1/PPARA/PPARD/PARP1/TGFB1	28	BP
GO:0048513	animal organ development	70/120	3403/17910	1.27214e-21	5.18173e-20	1.7714e-20	PTGS2/RXRA/CA2/ESR1/BCL2/MMP2/JUN/GJA1/HMOX1/CASP3/CASP8/CTNNB1/MYC/AKT1/AR/PPARG/MAPK14/GSK3B/ADRB2/SLC6A4/PRKCA/NOS3/AKR1C3/TNF/TOP2A/VCAM1/XDH/PPP3CA/CYP1A1/CYP1B1/HAS2/ICAM1/STAT1/RELA/EGFR/IL6/MAPK1/IFNG/TP53/IL2/BCL2L1/CD40LG/CDKN1A/CCND1/IL10/IL4/MMP9/NFKBIA/ERBB2/IGF2/CXCL8/PRKCB/CCL2/IL1B/SOD1/CLDN4/CXCL10/HIF1A/IRF1/NFE2L2/SPP1/PPARA/PPARD/SERPINE1/PARP1/RAF1/ERBB3/TGFB1/PTEN/FN1	70	BP
GO:0042060	wound healing	32/120	550/17910	1.78539e-21	7.2155e-20	2.46666e-20	PIK3CG/PRKACA/GJA1/HMOX1/CASP3/OPRM1/PRKCA/NOS3/PPP3CA/PLAU/EGFR/IL6/MAPK1/CD40LG/CDKN1A/ERBB2/PRKCB/THBD/HSPB1/HIF1A/IRF1/IL1A/NFE2L2/PPARA/PPARD/SERPINE1/RAF1/ERBB3/TGFB1/PTEN/FN1/PRKCD	32	BP
GO:0045935	positive regulation of nucleobase-containing compound metabolic process	51/120	1715/17910	1.87389e-21	7.46816e-20	2.55304e-20	RXRA/HSP90AA1/ESR1/JUN/CTNNB1/MYC/AKT1/AR/PPARG/MAPK14/HTR2A/ADRB2/NOS3/TNF/TOP2A/AHR/PPP3CA/IKBKB/NR1I2/NR1I3/STAT1/RELA/EGFR/IL6/MAPK1/TP53/IL2/IL10/IL4/NFKBIA/ERBB2/IGF2/PRKCB/NR3C1/ESR2/IL1B/CXCL10/HIF1A/CHUK/IRF1/IL1A/NCF1/NFE2L2/SPP1/PPARA/PPARD/SERPINE1/PARP1/RAF1/TGFB1/PRKCD	51	BP
GO:0048731	system development	81/120	4670/17910	1.87679e-21	7.46816e-20	2.55304e-20	CHRM3/CHRM2/CHRM1/PTGS2/RXRA/HSP90AA1/PIK3CG/PRKACA/CA2/ESR1/BCL2/MMP2/JUN/GJA1/HMOX1/CASP3/CASP8/CTNNB1/MYC/AKT1/AR/PPARG/MAPK14/GSK3B/ADRB2/SLC6A4/OPRM1/CHRNA7/PRKCA/NOS3/AKR1C3/TNF/TOP2A/VCAM1/XDH/AHR/PPP3CA/CYP1A1/CYP1B1/HAS2/ICAM1/STAT1/RELA/EGFR/IL6/MAPK1/IFNG/TP53/IL2/BCL2L1/CD40LG/CDKN1A/CCND1/IL10/IL4/MMP9/NFKBIA/ERBB2/IGF2/CXCL8/PRKCB/CCL2/IL1B/SOD1/CLDN4/CXCL10/HSPB1/HIF1A/IRF1/IL1A/NF…	81	BP
GO:0010648	negative regulation of cell communication	46/120	1364/17910	2.54664e-21	9.98644e-20	3.41393e-20	PTGS2/PRKACA/ESR1/BCL2/HMOX1/CASP8/CTNNB1/MYC/AKT1/AR/PPARG/MAPK14/GSK3B/HTR2A/ADRB2/SLC6A4/OPRM1/NOS3/TNF/XDH/PPP3CA/ICAM1/STAT1/RELA/EGFR/IL6/TP53/BCL2L1/MCL1/MMP9/NFKBIA/ERBB2/CXCL8/PRKCB/IL1B/HSPB1/HIF1A/IGFBP3/IL1A/NFE2L2/SERPINE1/RAF1/ERBB3/TGFB1/PTEN/PRKCD	46	BP
GO:0043065	positive regulation of apoptotic process	34/120	652/17910	2.54825e-21	9.98644e-20	3.41393e-20	PTGS2/BCL2/JUN/HMOX1/CASP3/CASP8/CTNNB1/MYC/AKT1/PPARG/GSK3B/AKR1C3/TNF/TOP2A/XDH/MAPK8/CYP1B1/IL6/IFNG/TP53/BCL2L1/CD40LG/MCL1/IL10/MMP9/CTSD/CCL2/NQO1/SOD1/IGFBP3/TGFB1/PTEN/TRPV1/PRKCD	34	BP
GO:0023057	negative regulation of signaling	46/120	1368/17910	2.86991e-21	1.10791e-19	3.78747e-20	PTGS2/PRKACA/ESR1/BCL2/HMOX1/CASP8/CTNNB1/MYC/AKT1/AR/PPARG/MAPK14/GSK3B/HTR2A/ADRB2/SLC6A4/OPRM1/NOS3/TNF/XDH/PPP3CA/ICAM1/STAT1/RELA/EGFR/IL6/TP53/BCL2L1/MCL1/MMP9/NFKBIA/ERBB2/CXCL8/PRKCB/IL1B/HSPB1/HIF1A/IGFBP3/IL1A/NFE2L2/SERPINE1/RAF1/ERBB3/TGFB1/PTEN/PRKCD	46	BP
GO:0045893	positive regulation of transcription, DNA-templated	46/120	1368/17910	2.86991e-21	1.10791e-19	3.78747e-20	RXRA/ESR1/JUN/CTNNB1/MYC/AKT1/AR/PPARG/MAPK14/ADRB2/TNF/TOP2A/AHR/PPP3CA/IKBKB/NR1I2/NR1I3/STAT1/RELA/EGFR/IL6/MAPK1/TP53/IL2/IL10/IL4/NFKBIA/ERBB2/IGF2/NR3C1/ESR2/IL1B/CXCL10/HIF1A/CHUK/IRF1/IL1A/NCF1/NFE2L2/SPP1/PPARA/PPARD/SERPINE1/PARP1/RAF1/TGFB1	46	BP
GO:1903508	positive regulation of nucleic acid-templated transcription	47/120	1453/17910	4.45532e-21	1.70721e-19	5.83621e-20	RXRA/ESR1/JUN/CTNNB1/MYC/AKT1/AR/PPARG/MAPK14/ADRB2/TNF/TOP2A/AHR/PPP3CA/IKBKB/NR1I2/NR1I3/STAT1/RELA/EGFR/IL6/MAPK1/TP53/IL2/IL10/IL4/NFKBIA/ERBB2/IGF2/PRKCB/NR3C1/ESR2/IL1B/CXCL10/HIF1A/CHUK/IRF1/IL1A/NCF1/NFE2L2/SPP1/PPARA/PPARD/SERPINE1/PARP1/RAF1/TGFB1	47	BP
GO:1902680	positive regulation of RNA biosynthetic process	47/120	1454/17910	4.58425e-21	1.7437e-19	5.96095e-20	RXRA/ESR1/JUN/CTNNB1/MYC/AKT1/AR/PPARG/MAPK14/ADRB2/TNF/TOP2A/AHR/PPP3CA/IKBKB/NR1I2/NR1I3/STAT1/RELA/EGFR/IL6/MAPK1/TP53/IL2/IL10/IL4/NFKBIA/ERBB2/IGF2/PRKCB/NR3C1/ESR2/IL1B/CXCL10/HIF1A/CHUK/IRF1/IL1A/NCF1/NFE2L2/SPP1/PPARA/PPARD/SERPINE1/PARP1/RAF1/TGFB1	47	BP
GO:2000379	positive regulation of reactive oxygen species metabolic process	18/120	101/17910	4.6433e-21	1.75327e-19	5.99366e-20	PTGS2/HSP90AA1/AKT1/MAPK14/AKR1C3/TNF/XDH/ICAM1/EGFR/IFNG/TP53/CDKN1A/IL1B/SOD1/NFE2L2/TGFB1/TRPV1/PRKCD	18	BP
GO:2001233	regulation of apoptotic signaling pathway	28/120	397/17910	5.08814e-21	1.90731e-19	6.52027e-20	PTGS2/BCL2/HMOX1/CASP8/CTNNB1/AKT1/AR/GSK3B/NOS3/TNF/MAPK8/ICAM1/RELA/TP53/BCL2L1/MCL1/MMP9/IL1B/SOD1/HSPB1/HIF1A/IL1A/NFE2L2/SERPINE1/PARP1/RAF1/PTEN/PRKCD	28	BP
GO:0001932	regulation of protein phosphorylation	45/120	1324/17910	5.99402e-21	2.23072e-19	7.62586e-20	PTGS2/HSP90AA1/PIK3CG/PRKACA/BCL2/JUN/CASP3/CTNNB1/MYC/AKT1/AR/MAPK14/HTR2A/ADRB2/OPRM1/CHRNA7/PRKCA/TNF/XDH/ICAM1/EGFR/IL6/MAPK1/IFNG/TP53/IL2/CD40LG/CDKN1A/CCND1/IL4/MMP9/ERBB2/IGF2/IL1B/SOD1/CXCL10/HSPB1/IGFBP3/NCF1/RAF1/ERBB3/TGFB1/PTEN/FN1/PRKCD	45	BP
GO:0046677	response to antibiotic	26/120	328/17910	8.15343e-21	3.01269e-19	1.02991e-19	HSP90AA1/BCL2/JUN/HMOX1/CASP3/CASP8/OPRM1/VCAM1/AHR/CYP1A1/CYP1B1/ICAM1/STAT1/RELA/IL6/TP53/IL2/BCL2L1/CCND1/IL10/NQO1/SOD1/CHUK/NFE2L2/PTEN/PRKCD	26	BP
GO:0051241	negative regulation of multicellular organismal process	44/120	1276/17910	1.0924e-20	4.00779e-19	1.37009e-19	PTGS2/PIK3CG/PRKACA/BCL2/GJA1/HMOX1/CTNNB1/MYC/PPARG/GSK3B/ADRB2/SLC6A4/CHRNA7/NOS3/TNF/XDH/PPP3CA/STAT1/PLAU/EGFR/IL6/IFNG/TP53/IL2/IL10/IL4/MMP9/NFKBIA/ERBB2/IL1B/THBD/SOD1/CXCL10/HIF1A/IRF1/NFE2L2/SPP1/PPARA/SERPINE1/TGFB1/PTEN/TRPV1/FN1/PRKCD	44	BP
GO:0050790	regulation of catalytic activity	55/120	2116/17910	1.31603e-20	4.79425e-19	1.63894e-19	PTGS2/HSP90AA1/PIK3CG/PRKACA/ESR1/BCL2/JUN/CASP3/CASP8/CTNNB1/MYC/AKT1/PPARG/MAPK14/GSK3B/HTR2A/ADRB2/CHRNA7/NOS3/TNF/SELE/XDH/MAPK8/SLPI/IKBKB/ICAM1/EGFR/MAPK1/IFNG/TP53/IL2/CD40LG/CDKN1A/CCND1/IL4/MMP9/ERBB2/IGF2/CTSD/IL1B/NQO1/SOD1/CXCL10/HSPB1/HIF1A/IGFBP3/NCF1/SERPINE1/PARP1/RAF1/ERBB3/TGFB1/PTEN/FN1/PRKCD	55	BP
GO:0071216	cellular response to biotic stimulus	22/120	206/17910	1.64596e-20	5.95424e-19	2.03549e-19	AKT1/NOS2/MAPK14/GSK3B/PRKCA/NOS3/TNF/MAPK8/ICAM1/RELA/IL6/MAPK1/TP53/IL10/NFKBIA/CXCL8/CCL2/IL1B/CXCL10/PPARD/SERPINE1/TGFB1	22	BP
GO:0043085	positive regulation of catalytic activity	44/120	1293/17910	1.83109e-20	6.57792e-19	2.2487e-19	HSP90AA1/PIK3CG/PRKACA/ESR1/BCL2/JUN/CASP3/CASP8/CTNNB1/MYC/AKT1/PPARG/MAPK14/GSK3B/HTR2A/ADRB2/CHRNA7/NOS3/TNF/SELE/XDH/MAPK8/ICAM1/EGFR/MAPK1/IFNG/IL2/CD40LG/CDKN1A/CCND1/IL4/ERBB2/IGF2/CTSD/IL1B/SOD1/HIF1A/NCF1/RAF1/ERBB3/TGFB1/PTEN/FN1/PRKCD	44	BP
GO:0001568	blood vessel development	35/120	751/17910	2.22699e-20	7.94498e-19	2.71604e-19	PTGS2/PIK3CG/MMP2/JUN/GJA1/HMOX1/CTNNB1/AKT1/PPARG/MAPK14/CHRNA7/PRKCA/NOS3/XDH/AHR/CYP1B1/HAS2/STAT1/IL6/MAPK1/IL10/ERBB2/CXCL8/PRKCB/CCL2/IL1B/CXCL10/HSPB1/HIF1A/IL1A/NFE2L2/SERPINE1/TGFB1/PTEN/FN1	35	BP
GO:0032880	regulation of protein localization	39/120	979/17910	2.25897e-20	8.00386e-19	2.73617e-19	CHRM1/PTGS2/HSP90AA1/PRKACA/DPP4/BCL2/GJA1/CASP8/CTNNB1/AKT1/NOS2/AR/MAPK14/GSK3B/OPRM1/PRKCA/TNF/MAPK8/PPP3CA/EGFR/IL6/MAPK1/IFNG/TP53/IL2/BCL2L1/CD40LG/IL10/ERBB2/CTSD/IL1B/HIF1A/CHUK/IL1A/PPARD/PARP1/TGFB1/FN1/PRKCD	39	BP
GO:0097191	extrinsic apoptotic signaling pathway	22/120	213/17910	3.44177e-20	1.21117e-18	4.14047e-19	BCL2/HMOX1/CASP3/CASP8/AKT1/AR/GSK3B/NOS3/TNF/ICAM1/RELA/IFNG/IL2/BCL2L1/MCL1/IL1B/IL1A/SERPINE1/RAF1/ERBB3/TGFB1/PTEN	22	BP
GO:0006468	protein phosphorylation	51/120	1835/17910	3.75306e-20	1.30299e-18	4.45436e-19	PTGS2/HSP90AA1/PIK3CG/PRKACA/BCL2/JUN/CASP3/CTNNB1/MYC/AKT1/AR/MAPK14/GSK3B/HTR2A/ADRB2/OPRM1/CHRNA7/PRKCA/TNF/XDH/MAPK8/IKBKB/ICAM1/EGFR/IL6/MAPK1/IFNG/TP53/IL2/CD40LG/CDKN1A/CCND1/IL4/MMP9/ERBB2/IGF2/PRKCB/CCL2/IL1B/SOD1/CXCL10/HSPB1/CHUK/IGFBP3/NCF1/RAF1/ERBB3/TGFB1/PTEN/FN1/PRKCD	51	BP
GO:0040011	locomotion	51/120	1835/17910	3.75306e-20	1.30299e-18	4.45436e-19	CHRM1/PTGS2/PIK3CG/DPP4/BCL2/MMP1/JUN/GJA1/HMOX1/CTNNB1/AKT1/PPARG/MAPK14/CHRM4/PRKCA/NOS3/TNF/SELE/VCAM1/PPP3CA/CYP1B1/HAS2/ICAM1/PLAU/EGFR/IL6/MAPK1/IFNG/IL10/IL4/MMP9/ERBB2/CXCL8/CCL2/IL1B/THBD/CXCL10/CXCL11/CXCL2/HSPB1/HIF1A/IGFBP3/NFE2L2/PPARD/SERPINE1/RAF1/ERBB3/TGFB1/PTEN/FN1/PRKCD	51	BP
GO:0051254	positive regulation of RNA metabolic process	47/120	1532/17910	3.95958e-20	1.36553e-18	4.66813e-19	RXRA/ESR1/JUN/CTNNB1/MYC/AKT1/AR/PPARG/MAPK14/ADRB2/TNF/TOP2A/AHR/PPP3CA/IKBKB/NR1I2/NR1I3/STAT1/RELA/EGFR/IL6/MAPK1/TP53/IL2/IL10/IL4/NFKBIA/ERBB2/IGF2/PRKCB/NR3C1/ESR2/IL1B/CXCL10/HIF1A/CHUK/IRF1/IL1A/NCF1/NFE2L2/SPP1/PPARA/PPARD/SERPINE1/PARP1/RAF1/TGFB1	47	BP
GO:0048870	cell motility	48/120	1611/17910	4.50054e-20	1.53167e-18	5.23609e-19	PTGS2/PIK3CG/DPP4/BCL2/MMP1/JUN/GJA1/HMOX1/CTNNB1/AKT1/PPARG/MAPK14/PRKCA/NOS3/TNF/SELE/VCAM1/PPP3CA/CYP1B1/HAS2/ICAM1/PLAU/EGFR/IL6/MAPK1/IFNG/IL10/IL4/MMP9/ERBB2/CXCL8/CCL2/IL1B/THBD/CXCL10/CXCL11/HSPB1/HIF1A/IGFBP3/NFE2L2/PPARD/SERPINE1/RAF1/ERBB3/TGFB1/PTEN/FN1/PRKCD	48	BP
GO:0051674	localization of cell	48/120	1611/17910	4.50054e-20	1.53167e-18	5.23609e-19	PTGS2/PIK3CG/DPP4/BCL2/MMP1/JUN/GJA1/HMOX1/CTNNB1/AKT1/PPARG/MAPK14/PRKCA/NOS3/TNF/SELE/VCAM1/PPP3CA/CYP1B1/HAS2/ICAM1/PLAU/EGFR/IL6/MAPK1/IFNG/IL10/IL4/MMP9/ERBB2/CXCL8/CCL2/IL1B/THBD/CXCL10/CXCL11/HSPB1/HIF1A/IGFBP3/NFE2L2/PPARD/SERPINE1/RAF1/ERBB3/TGFB1/PTEN/FN1/PRKCD	48	BP
GO:0009968	negative regulation of signal transduction	43/120	1266/17910	6.24958e-20	2.11301e-18	7.22346e-19	PTGS2/PRKACA/ESR1/BCL2/HMOX1/CASP8/CTNNB1/MYC/AKT1/AR/PPARG/MAPK14/GSK3B/ADRB2/OPRM1/NOS3/TNF/XDH/ICAM1/STAT1/RELA/EGFR/IL6/TP53/BCL2L1/MCL1/MMP9/NFKBIA/ERBB2/CXCL8/PRKCB/IL1B/HSPB1/HIF1A/IGFBP3/IL1A/NFE2L2/SERPINE1/RAF1/ERBB3/TGFB1/PTEN/PRKCD	43	BP
GO:0048514	blood vessel morphogenesis	33/120	670/17910	6.38257e-20	2.13861e-18	7.31097e-19	PTGS2/PIK3CG/MMP2/JUN/GJA1/HMOX1/CTNNB1/AKT1/PPARG/MAPK14/CHRNA7/PRKCA/NOS3/XDH/CYP1B1/HAS2/STAT1/IL6/IL10/ERBB2/CXCL8/PRKCB/CCL2/IL1B/CXCL10/HSPB1/HIF1A/IL1A/NFE2L2/SERPINE1/TGFB1/PTEN/FN1	33	BP
GO:0032268	regulation of cellular protein metabolic process	58/120	2452/17910	6.40798e-20	2.13861e-18	7.31097e-19	PTGS2/RXRA/HSP90AA1/PIK3CG/PRKACA/BCL2/JUN/CASP3/CASP8/CTNNB1/MYC/AKT1/AR/PPARG/MAPK14/GSK3B/HTR2A/ADRB2/OPRM1/CHRNA7/PRKCA/TNF/XDH/MAPK8/SLPI/IKBKB/ICAM1/RELA/EGFR/IL6/MAPK1/IFNG/TP53/IL2/CD40LG/CDKN1A/CCND1/IL10/IL4/MMP9/NFKBIA/ERBB2/IGF2/CTSD/IL1B/SOD1/CXCL10/HSPB1/IGFBP3/NCF1/NFE2L2/SERPINE1/RAF1/ERBB3/TGFB1/PTEN/FN1/PRKCD	58	BP
GO:0001944	vasculature development	35/120	784/17910	8.85845e-20	2.93749e-18	1.0042e-18	PTGS2/PIK3CG/MMP2/JUN/GJA1/HMOX1/CTNNB1/AKT1/PPARG/MAPK14/CHRNA7/PRKCA/NOS3/XDH/AHR/CYP1B1/HAS2/STAT1/IL6/MAPK1/IL10/ERBB2/CXCL8/PRKCB/CCL2/IL1B/CXCL10/HSPB1/HIF1A/IL1A/NFE2L2/SERPINE1/TGFB1/PTEN/FN1	35	BP
GO:0031399	regulation of protein modification process	49/120	1718/17910	9.81525e-20	3.23403e-18	1.10557e-18	PTGS2/HSP90AA1/PIK3CG/PRKACA/BCL2/JUN/CASP3/CTNNB1/MYC/AKT1/AR/MAPK14/GSK3B/HTR2A/ADRB2/OPRM1/CHRNA7/PRKCA/TNF/XDH/MAPK8/IKBKB/ICAM1/RELA/EGFR/IL6/MAPK1/IFNG/TP53/IL2/CD40LG/CDKN1A/CCND1/IL4/MMP9/ERBB2/IGF2/IL1B/SOD1/CXCL10/HSPB1/IGFBP3/NCF1/RAF1/ERBB3/TGFB1/PTEN/FN1/PRKCD	49	BP
GO:0002684	positive regulation of immune system process	40/120	1087/17910	1.10039e-19	3.60274e-18	1.23162e-18	HSP90AA1/PRKACA/CA2/DPP4/ESR1/BCL2/JUN/HMOX1/CASP8/AKT1/MAPK14/PRKCA/TNF/VCAM1/IKBKB/ICAM1/STAT1/RELA/IL6/MAPK1/IFNG/IL2/CD40LG/CDKN1A/IL10/IL4/NFKBIA/IGF2/CXCL8/PRKCB/CCL2/IL1B/CXCL10/HIF1A/CHUK/IRF1/SERPINE1/RAF1/TGFB1/PRKCD	40	BP
GO:0072358	cardiovascular system development	35/120	792/17910	1.22567e-19	3.98765e-18	1.3632e-18	PTGS2/PIK3CG/MMP2/JUN/GJA1/HMOX1/CTNNB1/AKT1/PPARG/MAPK14/CHRNA7/PRKCA/NOS3/XDH/AHR/CYP1B1/HAS2/STAT1/IL6/MAPK1/IL10/ERBB2/CXCL8/PRKCB/CCL2/IL1B/CXCL10/HSPB1/HIF1A/IL1A/NFE2L2/SERPINE1/TGFB1/PTEN/FN1	35	BP
GO:0040012	regulation of locomotion	39/120	1035/17910	1.58839e-19	5.13545e-18	1.75558e-18	CHRM1/PTGS2/BCL2/JUN/HMOX1/AKT1/PPARG/MAPK14/CHRM4/PRKCA/NOS3/TNF/PPP3CA/CYP1B1/HAS2/ICAM1/PLAU/EGFR/IL6/MAPK1/IFNG/IL4/MMP9/ERBB2/CXCL8/CCL2/IL1B/CXCL10/HSPB1/HIF1A/IGFBP3/NFE2L2/PPARD/SERPINE1/RAF1/ERBB3/TGFB1/PTEN/FN1	39	BP
GO:0008285	negative regulation of cell proliferation	34/120	751/17910	2.1682e-19	6.96652e-18	2.38155e-18	PTGS2/BCL2/JUN/GJA1/HMOX1/CASP3/CTNNB1/MYC/AR/PPARG/SLC6A4/OPRM1/NOS3/TNF/XDH/CYP1B1/STAT1/IL6/IFNG/TP53/IL2/CDKN1A/IL10/ERBB2/CXCL8/CCL2/IL1B/IGFBP3/IRF1/IL1A/PPARD/RAF1/TGFB1/PTEN	34	BP
GO:0031401	positive regulation of protein modification process	40/120	1117/17910	2.90224e-19	9.26745e-18	3.16813e-18	PTGS2/HSP90AA1/PIK3CG/PRKACA/BCL2/JUN/CTNNB1/AKT1/AR/MAPK14/HTR2A/ADRB2/OPRM1/CHRNA7/PRKCA/TNF/XDH/ICAM1/EGFR/IL6/MAPK1/IFNG/TP53/IL2/CD40LG/CDKN1A/CCND1/IL4/MMP9/ERBB2/IGF2/IL1B/SOD1/IGFBP3/NCF1/RAF1/ERBB3/TGFB1/PTEN/PRKCD	40	BP
GO:0071222	cellular response to lipopolysaccharide	20/120	176/17910	2.96653e-19	9.41463e-18	3.21845e-18	AKT1/NOS2/MAPK14/PRKCA/NOS3/TNF/MAPK8/ICAM1/RELA/IL6/MAPK1/IL10/NFKBIA/CXCL8/CCL2/IL1B/CXCL10/PPARD/SERPINE1/TGFB1	20	BP
GO:0009653	anatomical structure morphogenesis	58/120	2535/17910	3.25923e-19	1.02805e-17	3.51444e-18	PTGS2/RXRA/HSP90AA1/PIK3CG/PRKACA/CA2/ESR1/BCL2/MMP2/JUN/GJA1/HMOX1/CASP3/CTNNB1/MYC/AKT1/AR/PPARG/MAPK14/GSK3B/SLC6A4/CHRNA7/PRKCA/NOS3/TNF/XDH/PPP3CA/CYP1B1/HAS2/ICAM1/STAT1/RELA/EGFR/IL6/MAPK1/TP53/BCL2L1/IL10/MMP9/ERBB2/IGF2/CXCL8/PRKCB/CCL2/IL1B/SOD1/CXCL10/HSPB1/HIF1A/CHUK/IL1A/NFE2L2/SPP1/PPARA/SERPINE1/TGFB1/PTEN/FN1	58	BP
GO:0016477	cell migration	45/120	1474/17910	4.17171e-19	1.30789e-17	4.47112e-18	PTGS2/PIK3CG/DPP4/BCL2/MMP1/JUN/GJA1/HMOX1/CTNNB1/AKT1/PPARG/MAPK14/PRKCA/NOS3/TNF/SELE/VCAM1/PPP3CA/CYP1B1/HAS2/ICAM1/PLAU/EGFR/IL6/MAPK1/IFNG/IL10/IL4/MMP9/CXCL8/CCL2/IL1B/THBD/CXCL10/CXCL11/HSPB1/HIF1A/IGFBP3/NFE2L2/PPARD/SERPINE1/TGFB1/PTEN/FN1/PRKCD	45	BP
GO:0000165	MAPK cascade	36/120	882/17910	4.36115e-19	1.35905e-17	4.646e-18	PIK3CG/JUN/CTNNB1/MYC/AKT1/AR/MAPK14/HTR2A/ADRB2/OPRM1/CHRNA7/PRKCA/TNF/XDH/MAPK8/IKBKB/ICAM1/EGFR/IL6/MAPK1/IL2/CD40LG/ERBB2/IGF2/CCL2/IL1B/SOD1/CHUK/IGFBP3/NCF1/RAF1/ERBB3/TGFB1/PTEN/FN1/PRKCD	36	BP
GO:0023014	signal transduction by protein phosphorylation	36/120	886/17910	5.05204e-19	1.56492e-17	5.34978e-18	PIK3CG/JUN/CTNNB1/MYC/AKT1/AR/MAPK14/HTR2A/ADRB2/OPRM1/CHRNA7/PRKCA/TNF/XDH/MAPK8/IKBKB/ICAM1/EGFR/IL6/MAPK1/IL2/CD40LG/ERBB2/IGF2/CCL2/IL1B/SOD1/CHUK/IGFBP3/NCF1/RAF1/ERBB3/TGFB1/PTEN/FN1/PRKCD	36	BP
GO:0033002	muscle cell proliferation	22/120	243/17910	6.14897e-19	1.89337e-17	6.4726e-18	PTGS2/RXRA/MMP2/JUN/GJA1/HMOX1/CTNNB1/AKT1/PPARG/MAPK14/TNF/STAT1/EGFR/IL6/MAPK1/IFNG/CDKN1A/IL10/MMP9/IGFBP3/PPARD/PTEN	22	BP
GO:0070201	regulation of establishment of protein localization	33/120	723/17910	6.446e-19	1.97309e-17	6.74511e-18	CHRM1/PTGS2/PRKACA/DPP4/BCL2/GJA1/CASP8/NOS2/MAPK14/GSK3B/OPRM1/PRKCA/TNF/MAPK8/PPP3CA/EGFR/IL6/MAPK1/IFNG/TP53/IL2/CD40LG/IL10/ERBB2/CTSD/IL1B/HIF1A/CHUK/IL1A/PPARD/TGFB1/FN1/PRKCD	33	BP
GO:0071219	cellular response to molecule of bacterial origin	20/120	183/17910	6.51678e-19	1.98302e-17	6.77906e-18	AKT1/NOS2/MAPK14/PRKCA/NOS3/TNF/MAPK8/ICAM1/RELA/IL6/MAPK1/IL10/NFKBIA/CXCL8/CCL2/IL1B/CXCL10/PPARD/SERPINE1/TGFB1	20	BP
GO:0051093	negative regulation of developmental process	38/120	1017/17910	7.06281e-19	2.1366e-17	7.3041e-18	PRKACA/BCL2/GJA1/CTNNB1/MYC/PPARG/GSK3B/ADRB2/SLC6A4/NOS3/TNF/XDH/PPP3CA/STAT1/EGFR/IL6/MAPK1/IFNG/TP53/IL2/CDKN1A/CCND1/IL4/MMP9/NFKBIA/ERBB2/IL1B/CXCL10/HIF1A/IRF1/NFE2L2/SPP1/PPARA/PPARD/SERPINE1/TGFB1/PTEN/TRPV1	38	BP
GO:0009888	tissue development	51/120	1964/17910	7.30205e-19	2.19613e-17	7.50762e-18	PTGS2/RXRA/PRKACA/CA2/ESR1/BCL2/MMP2/JUN/GJA1/CTNNB1/MYC/AKT1/AR/PPARG/MAPK14/GSK3B/ADRB2/NOS3/AKR1C3/TNF/XDH/PPP3CA/CYP1A1/CYP1B1/HAS2/IKBKB/ICAM1/STAT1/RELA/EGFR/IL6/MAPK1/IFNG/TP53/CDKN1A/CCND1/IL10/MMP9/GSTA2/IL1B/SOD1/CXCL10/HIF1A/SPP1/PPARA/PPARD/SERPINE1/ERBB3/TGFB1/PTEN/FN1	51	BP
GO:2000145	regulation of cell motility	37/120	966/17910	1.02289e-18	3.05862e-17	1.04561e-17	PTGS2/BCL2/JUN/HMOX1/AKT1/PPARG/MAPK14/PRKCA/NOS3/TNF/PPP3CA/CYP1B1/HAS2/ICAM1/PLAU/EGFR/IL6/MAPK1/IFNG/IL4/MMP9/ERBB2/CXCL8/CCL2/IL1B/CXCL10/HSPB1/HIF1A/IGFBP3/NFE2L2/PPARD/SERPINE1/RAF1/ERBB3/TGFB1/PTEN/FN1	37	BP
GO:0045944	positive regulation of transcription by RNA polymerase II	38/120	1031/17910	1.12228e-18	3.33652e-17	1.14061e-17	RXRA/ESR1/JUN/CTNNB1/MYC/AKT1/AR/PPARG/MAPK14/ADRB2/TNF/TOP2A/PPP3CA/IKBKB/NR1I2/NR1I3/STAT1/RELA/EGFR/IL6/TP53/IL2/IL10/IL4/NFKBIA/IGF2/NR3C1/CXCL10/HIF1A/CHUK/IRF1/IL1A/NFE2L2/PPARA/SERPINE1/PARP1/RAF1/TGFB1	38	BP
GO:0032940	secretion by cell	44/120	1449/17910	1.48213e-18	4.38118e-17	1.49773e-17	CHRM2/HSP90AA1/PIK3CG/DPP4/GJA1/HMOX1/NOS2/MAPK14/GSK3B/HTR2A/SLC6A4/OPRM1/PRKCA/ALOX5/TNF/PPP3CA/SLPI/PLAU/LTA4H/EGFR/IL6/MAPK1/IFNG/IL2/CD40LG/IL10/MMP9/IGF2/PRKCB/CTSD/IL1B/MPO/SOD1/HIF1A/CHUK/IL1A/SPP1/PPARD/SERPINE1/RAF1/TGFB1/TRPV1/FN1/PRKCD	44	BP
GO:0031324	negative regulation of cellular metabolic process	56/120	2432/17910	1.49975e-18	4.40807e-17	1.50692e-17	PTGS2/RXRA/PIK3CG/ESR1/BCL2/JUN/GJA1/HMOX1/CASP3/CTNNB1/MYC/AKT1/AR/PPARG/MAPK14/GSK3B/CHRNA7/AKR1C3/TNF/XDH/AHR/PPP3CA/SLPI/IKBKB/NR1I2/NR1I3/STAT1/RELA/IL6/IFNG/TP53/IL2/CDKN1A/CCND1/MCL1/IL10/IL4/MMP9/IGF2/NR3C1/ESR2/IL1B/MMP3/HSPB1/HIF1A/IGFBP3/IRF1/PPARA/PPARD/SERPINE1/PARP1/RAF1/TGFB1/PTEN/TRPV1/PRKCD	56	BP
GO:2001234	negative regulation of apoptotic signaling pathway	21/120	223/17910	1.83139e-18	5.35242e-17	1.82976e-17	PTGS2/BCL2/HMOX1/CASP8/CTNNB1/AKT1/AR/NOS3/TNF/ICAM1/RELA/BCL2L1/MCL1/MMP9/IL1B/HSPB1/HIF1A/IL1A/NFE2L2/SERPINE1/RAF1	21	BP
GO:0007155	cell adhesion	42/120	1338/17910	3.57509e-18	1.03899e-16	3.55183e-17	PIK3CG/DPP4/BCL2/CASP3/CTNNB1/AKT1/MAPK14/GSK3B/PRKCA/TNF/SELE/VCAM1/PPP3CA/CYP1B1/HAS2/ICAM1/RELA/PLAU/EGFR/IL6/IFNG/IL2/CD40LG/IL10/IL4/ERBB2/IGF2/CXCL8/CCL2/IL1B/CLDN4/HSPB1/IRF1/SPP1/PPARA/PPARD/SERPINE1/ERBB3/TGFB1/PTEN/FN1/PRKCD	42	BP
GO:0022610	biological adhesion	42/120	1345/17910	4.32535e-18	1.25e-16	4.27321e-17	PIK3CG/DPP4/BCL2/CASP3/CTNNB1/AKT1/MAPK14/GSK3B/PRKCA/TNF/SELE/VCAM1/PPP3CA/CYP1B1/HAS2/ICAM1/RELA/PLAU/EGFR/IL6/IFNG/IL2/CD40LG/IL10/IL4/ERBB2/IGF2/CXCL8/CCL2/IL1B/CLDN4/HSPB1/IRF1/SPP1/PPARA/PPARD/SERPINE1/ERBB3/TGFB1/PTEN/FN1/PRKCD	42	BP
GO:0040007	growth	36/120	948/17910	4.49286e-18	1.2912e-16	4.41404e-17	RXRA/HSP90AA1/ESR1/BCL2/GJA1/CTNNB1/AKT1/AR/PPARG/MAPK14/GSK3B/ADRB2/SLC6A4/TNF/PPP3CA/EGFR/MAPK1/IFNG/TP53/IL2/BCL2L1/CDKN1A/IL10/ERBB2/IGF2/ESR2/MPO/SOD1/HIF1A/IGFBP3/SPP1/PPARA/PPARD/TGFB1/PTEN/FN1	36	BP
GO:0048608	reproductive structure development	26/120	426/17910	5.59132e-18	1.59801e-16	5.46288e-17	PTGS2/RXRA/ESR1/BCL2/GJA1/CASP3/CASP8/CTNNB1/AKT1/AR/PPARG/MAPK14/NOS3/AKR1C3/ICAM1/EGFR/MAPK1/BCL2L1/CCND1/IL10/IGF2/SOD1/HIF1A/SPP1/PPARD/PTEN	26	BP
GO:0040008	regulation of growth	31/120	668/17910	5.75932e-18	1.63697e-16	5.5961e-17	BCL2/GJA1/AKT1/AR/PPARG/MAPK14/GSK3B/ADRB2/SLC6A4/TNF/EGFR/MAPK1/IFNG/TP53/IL2/BCL2L1/CDKN1A/IL10/ERBB2/IGF2/ESR2/MPO/SOD1/HIF1A/IGFBP3/SPP1/PPARA/PPARD/TGFB1/PTEN/FN1	31	BP
GO:0051090	regulation of DNA-binding transcription factor activity	26/120	429/17910	6.64403e-18	1.86791e-16	6.38557e-17	ESR1/JUN/HMOX1/CTNNB1/AKT1/AR/PPARG/MAPK14/TNF/MAPK8/PPP3CA/CYP1B1/IKBKB/ICAM1/RELA/IL6/MAPK1/CD40LG/IL10/NFKBIA/PRKCB/ESR2/IL1B/CHUK/TGFB1/PTEN	26	BP
GO:0061458	reproductive system development	26/120	429/17910	6.64403e-18	1.86791e-16	6.38557e-17	PTGS2/RXRA/ESR1/BCL2/GJA1/CASP3/CASP8/CTNNB1/AKT1/AR/PPARG/MAPK14/NOS3/AKR1C3/ICAM1/EGFR/MAPK1/BCL2L1/CCND1/IL10/IGF2/SOD1/HIF1A/SPP1/PPARD/PTEN	26	BP
GO:0016310	phosphorylation	53/120	2243/17910	6.99458e-18	1.95584e-16	6.68615e-17	PTGS2/HSP90AA1/PIK3CG/PRKACA/BCL2/JUN/CASP3/CTNNB1/MYC/AKT1/AR/MAPK14/GSK3B/HTR2A/ADRB2/OPRM1/CHRNA7/PRKCA/TNF/XDH/MAPK8/IKBKB/ICAM1/EGFR/IL6/MAPK1/IFNG/TP53/IL2/CD40LG/CDKN1A/CCND1/IL4/MMP9/ERBB2/IGF2/PRKCB/CCL2/IL1B/SOD1/CXCL10/HSPB1/HIF1A/CHUK/IGFBP3/NCF1/PPARA/RAF1/ERBB3/TGFB1/PTEN/FN1/PRKCD	53	BP
GO:0007267	cell-cell signaling	44/120	1510/17910	7.09858e-18	1.97424e-16	6.74907e-17	CHRM3/CHRM2/CHRM1/PTGS2/PRKACA/CA2/DPP4/ESR1/GJA1/CTNNB1/AKT1/NOS2/AR/MAPK14/GSK3B/HTR2A/ADRB2/SLC6A4/OPRM1/CHRNA7/PRKCA/SLC6A2/TNF/PPP3CA/RELA/EGFR/IL6/MAPK1/IFNG/IL2/CCND1/PRKCB/ESR2/CCL2/IL1B/NQO1/CXCL10/CXCL11/HIF1A/SPP1/PPARD/RAF1/PTEN/TRPV1	44	BP
GO:0051338	regulation of transferase activity	35/120	902/17910	7.50448e-18	2.07597e-16	7.09684e-17	HSP90AA1/PIK3CG/PRKACA/CASP3/CTNNB1/MYC/AKT1/PPARG/MAPK14/GSK3B/HTR2A/ADRB2/CHRNA7/TNF/EGFR/MAPK1/IFNG/TP53/IL2/CD40LG/CDKN1A/CCND1/IL4/ERBB2/IGF2/IL1B/SOD1/CXCL10/HSPB1/NCF1/RAF1/ERBB3/TGFB1/PTEN/PRKCD	35	BP
GO:0001525	angiogenesis	29/120	576/17910	9.36745e-18	2.57754e-16	8.81148e-17	PTGS2/PIK3CG/MMP2/JUN/HMOX1/CTNNB1/AKT1/PPARG/MAPK14/CHRNA7/PRKCA/NOS3/CYP1B1/STAT1/IL6/IL10/ERBB2/CXCL8/PRKCB/CCL2/IL1B/CXCL10/HSPB1/HIF1A/IL1A/NFE2L2/SERPINE1/PTEN/FN1	29	BP
GO:0022603	regulation of anatomical structure morphogenesis	38/120	1102/17910	1.05412e-17	2.88515e-16	9.86307e-17	PTGS2/RXRA/ESR1/BCL2/HMOX1/CTNNB1/MYC/AR/PPARG/MAPK14/GSK3B/CHRNA7/PRKCA/NOS3/TNF/XDH/PPP3CA/CYP1B1/HAS2/ICAM1/STAT1/IL6/IL10/ERBB2/CXCL8/PRKCB/CCL2/IL1B/CXCL10/HSPB1/HIF1A/IL1A/NFE2L2/SPP1/SERPINE1/TGFB1/PTEN/FN1	38	BP
GO:0006928	movement of cell or subcellular component	50/120	2012/17910	1.22756e-17	3.34219e-16	1.14255e-16	PTGS2/PIK3CG/DPP4/BCL2/MMP1/JUN/GJA1/HMOX1/CTNNB1/AKT1/PPARG/MAPK14/KCNH2/PRKCA/NOS3/TNF/SELE/VCAM1/PPP3CA/CYP1B1/HAS2/ICAM1/PLAU/EGFR/IL6/MAPK1/IFNG/IL10/IL4/MMP9/ERBB2/CXCL8/CCL2/IL1B/THBD/SOD1/CXCL10/CXCL11/HSPB1/HIF1A/IGFBP3/NFE2L2/PPARD/SERPINE1/RAF1/ERBB3/TGFB1/PTEN/FN1/PRKCD	50	BP
GO:0007568	aging	23/120	318/17910	1.39512e-17	3.77261e-16	1.28969e-16	PTGS2/BCL2/JUN/AKT1/MAPK14/HTR2A/VCAM1/PPP3CA/CYP1A1/ICAM1/RELA/MAPK1/TP53/CDKN1A/IL10/MPO/NQO1/SOD1/NFE2L2/SERPINE1/TGFB1/PTEN/PRKCD	23	BP
GO:0051270	regulation of cellular component movement	37/120	1046/17910	1.40023e-17	3.77261e-16	1.28969e-16	PTGS2/BCL2/JUN/HMOX1/AKT1/PPARG/MAPK14/PRKCA/NOS3/TNF/PPP3CA/CYP1B1/HAS2/ICAM1/PLAU/EGFR/IL6/MAPK1/IFNG/IL4/MMP9/ERBB2/CXCL8/CCL2/IL1B/CXCL10/HSPB1/HIF1A/IGFBP3/NFE2L2/PPARD/SERPINE1/RAF1/ERBB3/TGFB1/PTEN/FN1	37	BP
GO:0007584	response to nutrient	20/120	215/17910	1.62531e-17	4.35634e-16	1.48924e-16	PTGS2/HMOX1/PPARG/SLC6A4/AKR1C3/VCAM1/CYP1A1/STAT1/RELA/EGFR/CCND1/IL1B/NQO1/SOD1/CXCL10/SPP1/PPARD/TGFB1/PTEN/TRPV1	20	BP
GO:0048646	anatomical structure formation involved in morphogenesis	38/120	1124/17910	2.03872e-17	5.43625e-16	1.85841e-16	PTGS2/PIK3CG/PRKACA/MMP2/JUN/HMOX1/CASP3/CTNNB1/AKT1/AR/PPARG/MAPK14/CHRNA7/PRKCA/NOS3/TNF/CYP1B1/STAT1/IL6/MAPK1/TP53/IL10/MMP9/ERBB2/CXCL8/PRKCB/CCL2/IL1B/CXCL10/HSPB1/HIF1A/IL1A/NFE2L2/PPARA/SERPINE1/TGFB1/PTEN/FN1	38	BP
GO:0003006	developmental process involved in reproduction	30/120	649/17910	2.43408e-17	6.45717e-16	2.20742e-16	PTGS2/RXRA/PRKACA/ESR1/BCL2/GJA1/CASP3/CASP8/CTNNB1/AKT1/AR/PPARG/MAPK14/NOS3/AKR1C3/ICAM1/EGFR/MAPK1/BCL2L1/CCND1/IL10/IGF2/IL1B/SOD1/HIF1A/IL1A/SPP1/PPARD/TGFB1/PTEN	30	BP
GO:0009056	catabolic process	53/120	2320/17910	3.0949e-17	8.16832e-16	2.79239e-16	HSP90AA1/PIK3CG/PRKACA/BCL2/MMP2/MMP1/GJA1/CYP3A4/HMOX1/CASP3/CASP8/CTNNB1/AKT1/NOS2/MAPK14/GSK3B/HTR2A/ADRB2/PON1/PRKCA/NOS3/AKR1C3/TNF/XDH/MAPK8/GSTM1/CYP1A1/CYP1B1/NR1I2/RELA/LTA4H/MAOA/EGFR/IL6/IFNG/TP53/MCL1/IL10/IL4/MMP9/CTSD/IL1B/MPO/MMP3/HSPB1/HIF1A/NFE2L2/SPP1/PPARA/PPARD/TGFB1/PTEN/PRKCD	53	BP
GO:0098609	cell-cell adhesion	32/120	771/17910	3.87279e-17	1.01695e-15	3.47651e-16	PIK3CG/DPP4/BCL2/CASP3/CTNNB1/AKT1/MAPK14/PRKCA/TNF/SELE/VCAM1/CYP1B1/HAS2/ICAM1/RELA/EGFR/IL6/IFNG/IL2/CD40LG/IL10/IL4/ERBB2/IGF2/CCL2/IL1B/CLDN4/HSPB1/IRF1/PPARA/TGFB1/PRKCD	32	BP
GO:0051347	positive regulation of transferase activity	29/120	609/17910	4.14731e-17	1.08354e-15	3.70414e-16	HSP90AA1/PIK3CG/PRKACA/CTNNB1/MYC/AKT1/MAPK14/HTR2A/ADRB2/CHRNA7/TNF/EGFR/MAPK1/IFNG/IL2/CD40LG/CDKN1A/CCND1/IL4/ERBB2/IGF2/IL1B/SOD1/NCF1/RAF1/ERBB3/TGFB1/PTEN/PRKCD	29	BP
GO:0030335	positive regulation of cell migration	27/120	516/17910	5.76617e-17	1.49891e-15	5.12413e-16	PTGS2/BCL2/JUN/HMOX1/AKT1/MAPK14/PRKCA/NOS3/TNF/PPP3CA/HAS2/ICAM1/PLAU/EGFR/IL6/MAPK1/IFNG/MMP9/CXCL8/IL1B/CXCL10/HSPB1/HIF1A/NFE2L2/SERPINE1/TGFB1/FN1	27	BP
GO:0045596	negative regulation of cell differentiation	31/120	725/17910	5.80199e-17	1.50068e-15	5.13018e-16	BCL2/CTNNB1/MYC/PPARG/GSK3B/SLC6A4/TNF/XDH/PPP3CA/STAT1/EGFR/IL6/MAPK1/IFNG/TP53/IL2/CCND1/IL4/MMP9/NFKBIA/ERBB2/IL1B/CXCL10/IRF1/NFE2L2/SPP1/PPARA/PPARD/TGFB1/PTEN/TRPV1	31	BP
GO:0050673	epithelial cell proliferation	25/120	425/17910	6.30775e-17	1.62338e-15	5.54963e-16	ESR1/JUN/GJA1/HMOX1/CTNNB1/MYC/AKT1/AR/PPARG/PRKCA/TNF/XDH/HAS2/STAT1/EGFR/MAPK1/CCND1/IL10/ERBB2/CCL2/HIF1A/IGFBP3/PPARD/TGFB1/PTEN	25	BP
GO:0030334	regulation of cell migration	34/120	906/17910	6.84506e-17	1.75294e-15	5.99255e-16	PTGS2/BCL2/JUN/HMOX1/AKT1/PPARG/MAPK14/PRKCA/NOS3/TNF/PPP3CA/CYP1B1/HAS2/ICAM1/PLAU/EGFR/IL6/MAPK1/IFNG/IL4/MMP9/CXCL8/CCL2/IL1B/CXCL10/HSPB1/HIF1A/IGFBP3/NFE2L2/PPARD/SERPINE1/TGFB1/PTEN/FN1	34	BP
GO:0009612	response to mechanical stimulus	19/120	200/17910	7.47022e-17	1.90362e-15	6.50764e-16	PTGS2/JUN/GJA1/CASP8/AKT1/PPARG/MAPK14/HTR2A/MAPK8/STAT1/RELA/EGFR/NFKBIA/IL1B/MPO/CXCL10/IRF1/RAF1/TGFB1	19	BP
GO:0071276	cellular response to cadmium ion	11/120	32/17910	8.76523e-17	2.22267e-15	7.59835e-16	JUN/HMOX1/AKT1/AKR1C3/MAPK8/EGFR/MAPK1/MMP9/SOD1/CHUK/NCF1	11	BP
GO:0048660	regulation of smooth muscle cell proliferation	18/120	172/17910	9.12555e-17	2.30275e-15	7.8721e-16	PTGS2/MMP2/JUN/HMOX1/CTNNB1/AKT1/PPARG/TNF/STAT1/EGFR/IL6/IFNG/CDKN1A/IL10/MMP9/IGFBP3/PPARD/PTEN	18	BP
GO:0009889	regulation of biosynthetic process	70/120	4135/17910	9.56477e-17	2.40187e-15	8.21095e-16	PTGS2/RXRA/HSP90AA1/ESR1/BCL2/JUN/GJA1/HMOX1/CTNNB1/MYC/AKT1/AR/PPARG/MAPK14/GSK3B/HTR2A/ADRB2/NOS3/AKR1C3/TNF/TOP2A/MAPK8/AHR/PPP3CA/CYP1B1/HAS2/IKBKB/ICAM1/NR1I2/NR1I3/STAT1/RELA/EGFR/IL6/MAPK1/IFNG/TP53/IL2/CD40LG/CDKN1A/CCND1/IL10/IL4/NFKBIA/ERBB2/IGF2/PRKCB/NR3C1/ESR2/CCL2/IL1B/SOD1/CXCL10/HSPB1/HIF1A/CHUK/IRF1/IL1A/NCF1/NFE2L2/SPP1/PPARA/PPARD/SERPINE1/PARP1/RAF1/TGFB1/PTEN/TRPV1/PRKCD	70	BP
GO:0022407	regulation of cell-cell adhesion	24/120	389/17910	9.71159e-17	2.41529e-15	8.25682e-16	DPP4/CASP3/AKT1/MAPK14/PRKCA/TNF/VCAM1/HAS2/ICAM1/RELA/IL6/IFNG/IL2/CD40LG/IL10/IL4/ERBB2/IGF2/CCL2/IL1B/IRF1/PPARA/TGFB1/PRKCD	24	BP
GO:0070482	response to oxygen levels	24/120	389/17910	9.71159e-17	2.41529e-15	8.25682e-16	PTGS2/DPP4/BCL2/HMOX1/CASP3/MYC/AKT1/NOS2/PPARG/SLC6A4/CHRNA7/VCAM1/CYP1A1/ICAM1/PLAU/TP53/CDKN1A/HIF1A/NFE2L2/PPARA/PPARD/RAF1/TGFB1/PTEN	24	BP
GO:0046649	lymphocyte activation	29/120	630/17910	1.01955e-16	2.52352e-15	8.6268e-16	PIK3CG/DPP4/BCL2/GJA1/CASP3/CASP8/CTNNB1/AKT1/VCAM1/AHR/PPP3CA/ICAM1/IL6/IFNG/TP53/IL2/CD40LG/CDKN1A/IL10/IL4/ERBB2/IGF2/PRKCB/CCL2/IL1B/SOD1/IRF1/TGFB1/PRKCD	29	BP
GO:0048659	smooth muscle cell proliferation	18/120	174/17910	1.12374e-16	2.76815e-15	9.4631e-16	PTGS2/MMP2/JUN/HMOX1/CTNNB1/AKT1/PPARG/TNF/STAT1/EGFR/IL6/IFNG/CDKN1A/IL10/MMP9/IGFBP3/PPARD/PTEN	18	BP
GO:0043408	regulation of MAPK cascade	30/120	689/17910	1.2458e-16	3.05427e-15	1.04412e-15	PIK3CG/JUN/CTNNB1/MYC/AKT1/AR/MAPK14/HTR2A/ADRB2/OPRM1/CHRNA7/PRKCA/TNF/XDH/ICAM1/EGFR/IL6/MAPK1/CD40LG/ERBB2/IGF2/IL1B/SOD1/IGFBP3/NCF1/RAF1/TGFB1/PTEN/FN1/PRKCD	30	BP
GO:0051130	positive regulation of cellular component organization	38/120	1189/17910	1.31276e-16	3.20327e-15	1.09506e-15	HSP90AA1/ESR1/BCL2/MMP1/JUN/CASP8/CTNNB1/AR/PPARG/MAPK14/GSK3B/ADRB2/TNF/SELE/MAPK8/PPP3CA/HAS2/ICAM1/IL6/MAPK1/IFNG/TP53/IL2/IL4/MMP9/IGF2/CCL2/IL1B/MMP3/SOD1/HIF1A/IL1A/NFE2L2/SERPINE1/PARP1/TGFB1/FN1/PRKCD	38	BP
GO:1903409	reactive oxygen species biosynthetic process	16/120	122/17910	1.3417e-16	3.25851e-15	1.11394e-15	PTGS2/HSP90AA1/AKT1/NOS2/NOS3/TNF/CYP1A1/CYP1B1/ICAM1/IFNG/IL10/IL1B/MPO/NQO1/SOD1/TRPV1	16	BP
GO:0050865	regulation of cell activation	27/120	535/17910	1.42325e-16	3.4249e-15	1.17082e-15	DPP4/BCL2/HMOX1/CASP3/CTNNB1/AKT1/PRKCA/NOS3/TNF/VCAM1/AHR/IL6/IFNG/IL2/CD40LG/CDKN1A/IL10/IL4/ERBB2/IGF2/CCL2/IL1B/THBD/SOD1/IRF1/TGFB1/PRKCD	27	BP
GO:1904951	positive regulation of establishment of protein localization	25/120	440/17910	1.42346e-16	3.4249e-15	1.17082e-15	CHRM1/PTGS2/PRKACA/BCL2/GJA1/CASP8/MAPK14/GSK3B/TNF/MAPK8/EGFR/IL6/MAPK1/IFNG/TP53/IL2/IL10/ERBB2/IL1B/HIF1A/CHUK/IL1A/PPARD/TGFB1/PRKCD	25	BP
GO:2001237	negative regulation of extrinsic apoptotic signaling pathway	15/120	100/17910	1.57521e-16	3.77247e-15	1.28964e-15	BCL2/HMOX1/CASP8/AKT1/AR/NOS3/TNF/ICAM1/RELA/BCL2L1/MCL1/IL1B/IL1A/SERPINE1/RAF1	15	BP
GO:0042110	T cell activation	25/120	443/17910	1.66879e-16	3.97819e-15	1.35997e-15	PIK3CG/DPP4/BCL2/GJA1/CASP3/CASP8/CTNNB1/AKT1/VCAM1/PPP3CA/ICAM1/IL6/IFNG/TP53/IL2/CD40LG/IL10/IL4/ERBB2/IGF2/CCL2/IL1B/SOD1/IRF1/TGFB1	25	BP
GO:2000147	positive regulation of cell motility	27/120	540/17910	1.79434e-16	4.25785e-15	1.45557e-15	PTGS2/BCL2/JUN/HMOX1/AKT1/MAPK14/PRKCA/NOS3/TNF/PPP3CA/HAS2/ICAM1/PLAU/EGFR/IL6/MAPK1/IFNG/MMP9/CXCL8/IL1B/CXCL10/HSPB1/HIF1A/NFE2L2/SERPINE1/TGFB1/FN1	27	BP
GO:0046651	lymphocyte proliferation	20/120	244/17910	1.95232e-16	4.61157e-15	1.57649e-15	PIK3CG/BCL2/GJA1/CASP3/CTNNB1/VCAM1/AHR/IL6/TP53/IL2/CD40LG/CDKN1A/IL10/IL4/ERBB2/IGF2/IL1B/IRF1/TGFB1/PRKCD	20	BP
GO:0071496	cellular response to external stimulus	22/120	320/17910	2.21771e-16	5.21463e-15	1.78265e-15	PTGS2/BCL2/JUN/GJA1/HMOX1/CASP8/AKT1/PPARG/AKR1C3/VCAM1/MAPK8/ICAM1/EGFR/MAPK1/TP53/CDKN1A/IL1B/SOD1/IRF1/NFE2L2/TGFB1/TRPV1	22	BP
GO:0032943	mononuclear cell proliferation	20/120	246/17910	2.28919e-16	5.35836e-15	1.83179e-15	PIK3CG/BCL2/GJA1/CASP3/CTNNB1/VCAM1/AHR/IL6/TP53/IL2/CD40LG/CDKN1A/IL10/IL4/ERBB2/IGF2/IL1B/IRF1/TGFB1/PRKCD	20	BP
GO:0090087	regulation of peptide transport	30/120	706/17910	2.41296e-16	5.62264e-15	1.92213e-15	CHRM1/PTGS2/PRKACA/CA2/DPP4/GJA1/NOS2/MAPK14/GSK3B/OPRM1/PRKCA/TNF/PPP3CA/EGFR/IL6/MAPK1/IFNG/TP53/IL2/CD40LG/IL10/ERBB2/IL1B/HIF1A/CHUK/IL1A/PPARD/TGFB1/FN1/PRKCD	30	BP
GO:0034612	response to tumor necrosis factor	21/120	284/17910	2.62627e-16	6.06917e-15	2.07478e-15	PTGS2/CASP3/CASP8/AKT1/MAPK14/TNF/SELE/VCAM1/HAS2/IKBKB/ICAM1/STAT1/RELA/MAPK1/CD40LG/NFKBIA/CXCL8/CCL2/CHUK/NFE2L2/TRPV1	21	BP
GO:0043410	positive regulation of MAPK cascade	26/120	499/17910	2.62806e-16	6.06917e-15	2.07478e-15	PIK3CG/JUN/CTNNB1/AR/MAPK14/HTR2A/ADRB2/OPRM1/CHRNA7/PRKCA/TNF/XDH/ICAM1/EGFR/IL6/MAPK1/CD40LG/ERBB2/IGF2/IL1B/SOD1/IGFBP3/NCF1/RAF1/TGFB1/PTEN	26	BP
GO:0048534	hematopoietic or lymphoid organ development	33/120	890/17910	3.10222e-16	7.13235e-15	2.43824e-15	CA2/BCL2/JUN/CASP3/CASP8/CTNNB1/MYC/PPARG/MAPK14/PRKCA/TNF/TOP2A/VCAM1/STAT1/IL6/MAPK1/IFNG/TP53/IL2/CD40LG/IL10/IL4/MMP9/NFKBIA/ERBB2/PRKCB/SOD1/HIF1A/IRF1/NFE2L2/PARP1/RAF1/TGFB1	33	BP
GO:0051272	positive regulation of cellular component movement	27/120	555/17910	3.54405e-16	8.09306e-15	2.76666e-15	PTGS2/BCL2/JUN/HMOX1/AKT1/MAPK14/PRKCA/NOS3/TNF/PPP3CA/HAS2/ICAM1/PLAU/EGFR/IL6/MAPK1/IFNG/MMP9/CXCL8/IL1B/CXCL10/HSPB1/HIF1A/NFE2L2/SERPINE1/TGFB1/FN1	27	BP
GO:0051172	negative regulation of nitrogen compound metabolic process	51/120	2271/17910	3.55137e-16	8.09306e-15	2.76666e-15	PTGS2/RXRA/ESR1/JUN/GJA1/CASP3/CTNNB1/MYC/AKT1/NOS2/AR/PPARG/MAPK14/GSK3B/CHRNA7/TNF/XDH/AHR/PPP3CA/SLPI/IKBKB/NR1I2/NR1I3/STAT1/RELA/EGFR/IL6/IFNG/TP53/IL2/CDKN1A/CCND1/IL10/IL4/MMP9/IGF2/NR3C1/ESR2/IL1B/HSPB1/IGFBP3/IRF1/PPARA/PPARD/SERPINE1/PARP1/RAF1/TGFB1/PTEN/TRPV1/PRKCD	51	BP
GO:0007159	leukocyte cell-cell adhesion	22/120	328/17910	3.72681e-16	8.45562e-15	2.8906e-15	DPP4/CASP3/AKT1/TNF/SELE/VCAM1/HAS2/ICAM1/RELA/IL6/IFNG/IL2/CD40LG/IL10/IL4/ERBB2/IGF2/CCL2/IL1B/IRF1/PPARA/TGFB1	22	BP
GO:0045121	membrane raft	22/120	309/18675	4.49579e-17	9.84587e-15	5.29607e-15	PTGS2/PRKACA/DPP4/GJA1/HMOX1/CASP3/CASP8/CTNNB1/HTR2A/SLC6A4/OPRM1/CHRNA7/NOS3/SLC6A2/TNF/SELE/HAS2/IKBKB/ICAM1/EGFR/MAPK1/CTSD	22	CC
GO:0098857	membrane microdomain	22/120	310/18675	4.81461e-17	9.84587e-15	5.29607e-15	PTGS2/PRKACA/DPP4/GJA1/HMOX1/CASP3/CASP8/CTNNB1/HTR2A/SLC6A4/OPRM1/CHRNA7/NOS3/SLC6A2/TNF/SELE/HAS2/IKBKB/ICAM1/EGFR/MAPK1/CTSD	22	CC
GO:1903037	regulation of leukocyte cell-cell adhesion	21/120	295/17910	5.66107e-16	1.27881e-14	4.37168e-15	DPP4/CASP3/AKT1/TNF/VCAM1/HAS2/ICAM1/RELA/IL6/IFNG/IL2/CD40LG/IL10/IL4/ERBB2/IGF2/CCL2/IL1B/IRF1/PPARA/TGFB1	21	BP
GO:0098589	membrane region	22/120	321/18675	1.00687e-16	1.3727e-14	7.38371e-15	PTGS2/PRKACA/DPP4/GJA1/HMOX1/CASP3/CASP8/CTNNB1/HTR2A/SLC6A4/OPRM1/CHRNA7/NOS3/SLC6A2/TNF/SELE/HAS2/IKBKB/ICAM1/EGFR/MAPK1/CTSD	22	CC
GO:0042802	identical protein binding	46/119	1670/16967	4.6279e-17	1.43002e-14	6.62521e-15	PTGS2/HSP90AA1/PIK3CG/DPP4/ESR1/BCL2/JUN/HMOX1/CASP8/AKT1/NOS2/PPARG/KCNH2/ADRB2/SLC6A4/PON1/CHRNA7/TNF/TOP2A/XDH/GSTM1/AHR/HAS2/IKBKB/STAT1/RELA/EGFR/MAPK1/TP53/BCL2L1/MMP9/NFKBIA/ERBB2/ESR2/NQO1/SOD1/CLDN4/HSPB1/CHUK/PARP1/RAF1/ERBB3/TGFB1/PTEN/TRPV1/FN1	46	MF
GO:0044706	multi-multicellular organism process	19/120	225/17910	6.76447e-16	1.51699e-14	5.18592e-15	PTGS2/RXRA/ESR1/BCL2/MMP2/GJA1/AKT1/AR/SLC6A4/CYP1A1/MAPK1/MMP9/IL1B/THBD/SOD1/CLDN4/SPP1/PPARD/TGFB1	19	BP
GO:0051223	regulation of protein transport	29/120	677/17910	6.7741e-16	1.51699e-14	5.18592e-15	CHRM1/PTGS2/PRKACA/DPP4/GJA1/NOS2/MAPK14/GSK3B/OPRM1/PRKCA/TNF/PPP3CA/EGFR/IL6/MAPK1/IFNG/TP53/IL2/CD40LG/IL10/ERBB2/IL1B/HIF1A/CHUK/IL1A/PPARD/TGFB1/FN1/PRKCD	29	BP
GO:0040017	positive regulation of locomotion	27/120	570/17910	6.85618e-16	1.52875e-14	5.22612e-15	PTGS2/BCL2/JUN/HMOX1/AKT1/MAPK14/PRKCA/NOS3/TNF/PPP3CA/HAS2/ICAM1/PLAU/EGFR/IL6/MAPK1/IFNG/MMP9/CXCL8/IL1B/CXCL10/HSPB1/HIF1A/NFE2L2/SERPINE1/TGFB1/FN1	27	BP
GO:0031326	regulation of cellular biosynthetic process	68/120	4060/17910	7.59516e-16	1.68625e-14	5.76456e-15	PTGS2/RXRA/HSP90AA1/ESR1/BCL2/JUN/GJA1/HMOX1/CTNNB1/MYC/AKT1/AR/PPARG/MAPK14/GSK3B/HTR2A/ADRB2/NOS3/AKR1C3/TNF/TOP2A/MAPK8/AHR/PPP3CA/CYP1B1/HAS2/IKBKB/ICAM1/NR1I2/NR1I3/STAT1/RELA/EGFR/IL6/MAPK1/IFNG/TP53/IL2/CD40LG/CDKN1A/CCND1/IL10/IL4/NFKBIA/ERBB2/IGF2/PRKCB/NR3C1/ESR2/IL1B/CXCL10/HSPB1/HIF1A/CHUK/IRF1/IL1A/NCF1/NFE2L2/SPP1/PPARA/PPARD/SERPINE1/PARP1/RAF1/TGFB1/PTEN/TRPV1/PRKCD	68	BP
GO:0070661	leukocyte proliferation	20/120	270/17910	1.39153e-15	3.07623e-14	1.05163e-14	PIK3CG/BCL2/GJA1/CASP3/CTNNB1/VCAM1/AHR/IL6/TP53/IL2/CD40LG/CDKN1A/IL10/IL4/ERBB2/IGF2/IL1B/IRF1/TGFB1/PRKCD	20	BP
GO:0002520	immune system development	33/120	938/17910	1.42823e-15	3.14394e-14	1.07477e-14	CA2/BCL2/JUN/CASP3/CASP8/CTNNB1/MYC/PPARG/MAPK14/PRKCA/TNF/TOP2A/VCAM1/STAT1/IL6/MAPK1/IFNG/TP53/IL2/CD40LG/IL10/IL4/MMP9/NFKBIA/ERBB2/PRKCB/SOD1/HIF1A/IRF1/NFE2L2/PARP1/RAF1/TGFB1	33	BP
GO:0019725	cellular homeostasis	31/120	814/17910	1.44515e-15	3.16769e-14	1.08289e-14	PIK3CG/PRKACA/CA2/ESR1/BCL2/GJA1/HMOX1/MYC/NOS2/HTR2A/CHRNA7/NOS3/SLC6A2/PPP3CA/ICAM1/IL6/MAPK1/IL2/MCL1/PRKCB/CCL2/MPO/SOD1/CXCL10/CXCL11/HIF1A/NCF1/NFE2L2/RAF1/TGFB1/TRPV1	31	BP
GO:0022414	reproductive process	39/120	1353/17910	1.45686e-15	3.17989e-14	1.08707e-14	PTGS2/RXRA/PRKACA/ESR1/BCL2/MMP2/GJA1/CASP3/CASP8/CTNNB1/AKT1/AR/PPARG/MAPK14/SLC6A4/OPRM1/NOS3/AKR1C3/TOP2A/CYP1A1/HAS2/ICAM1/EGFR/MAPK1/BCL2L1/CCND1/IL10/MMP9/IGF2/IL1B/THBD/SOD1/CLDN4/HIF1A/IL1A/SPP1/PPARD/TGFB1/PTEN	39	BP
GO:0000003	reproduction	39/120	1354/17910	1.49296e-15	3.245e-14	1.10932e-14	PTGS2/RXRA/PRKACA/ESR1/BCL2/MMP2/GJA1/CASP3/CASP8/CTNNB1/AKT1/AR/PPARG/MAPK14/SLC6A4/OPRM1/NOS3/AKR1C3/TOP2A/CYP1A1/HAS2/ICAM1/EGFR/MAPK1/BCL2L1/CCND1/IL10/MMP9/IGF2/IL1B/THBD/SOD1/CLDN4/HIF1A/IL1A/SPP1/PPARD/TGFB1/PTEN	39	BP
GO:0051046	regulation of secretion	30/120	757/17910	1.57711e-15	3.41355e-14	1.16694e-14	CHRM2/DPP4/GJA1/HMOX1/NOS2/MAPK14/GSK3B/HTR2A/SLC6A4/OPRM1/PRKCA/TNF/PPP3CA/EGFR/IL6/IFNG/IL2/CD40LG/IL10/PRKCB/IL1B/HIF1A/CHUK/IL1A/SPP1/PPARD/ERBB3/TGFB1/TRPV1/FN1	30	BP
GO:0033674	positive regulation of kinase activity	26/120	541/17910	1.82029e-15	3.92348e-14	1.34127e-14	HSP90AA1/PIK3CG/PRKACA/AKT1/MAPK14/HTR2A/ADRB2/CHRNA7/TNF/EGFR/MAPK1/IFNG/IL2/CD40LG/CDKN1A/CCND1/IL4/ERBB2/IGF2/IL1B/SOD1/NCF1/RAF1/ERBB3/TGFB1/PRKCD	26	BP
GO:0001666	response to hypoxia	22/120	354/17910	1.8344e-15	3.93749e-14	1.34606e-14	PTGS2/DPP4/BCL2/HMOX1/CASP3/MYC/AKT1/NOS2/SLC6A4/CHRNA7/VCAM1/CYP1A1/ICAM1/PLAU/TP53/HIF1A/NFE2L2/PPARA/PPARD/RAF1/TGFB1/PTEN	22	BP
GO:1901214	regulation of neuron death	21/120	313/17910	1.86119e-15	3.97849e-14	1.36007e-14	BCL2/JUN/HMOX1/CASP3/CASP8/CTNNB1/AKT1/GSK3B/CHRNA7/TNF/TP53/BCL2L1/MCL1/IL10/CCL2/NQO1/SOD1/HIF1A/PPARA/PARP1/ERBB3	21	BP
GO:0031347	regulation of defense response	32/120	885/17910	1.97182e-15	4.19763e-14	1.43498e-14	PTGS2/PIK3CG/PRKACA/ESR1/GJA1/CASP8/NOS2/PPARG/MAPK14/TNF/SELE/IKBKB/STAT1/RELA/EGFR/IL6/IFNG/IL2/IL10/IL4/MMP9/NFKBIA/IL1B/MMP3/PTGER3/SOD1/CHUK/IRF1/PPARA/SERPINE1/RAF1/PRKCD	32	BP
GO:0045860	positive regulation of protein kinase activity	25/120	501/17910	2.89653e-15	6.14088e-14	2.0993e-14	HSP90AA1/PIK3CG/PRKACA/AKT1/MAPK14/HTR2A/ADRB2/CHRNA7/TNF/EGFR/MAPK1/IFNG/CD40LG/CDKN1A/CCND1/IL4/ERBB2/IGF2/IL1B/SOD1/NCF1/RAF1/ERBB3/TGFB1/PRKCD	25	BP
GO:0003008	system process	48/120	2118/17910	2.93475e-15	6.19652e-14	2.11832e-14	CHRM3/CHRM2/CHRM1/PTGS2/PTGS1/PIK3CG/PRKACA/BCL2/JUN/GJA1/HMOX1/CASP3/AKT1/AR/PPARG/GSK3B/KCNH2/HTR2A/ADRB2/SLC6A4/OPRM1/CHRNA7/PRKCA/NOS3/AKR1C3/TNF/PPP3CA/CYP1B1/HAS2/ICAM1/STAT1/EGFR/MAPK1/IL2/IL10/CCL2/IL1B/SOD1/CLDN4/CXCL10/HIF1A/CHUK/PPARA/PPARD/PARP1/TGFB1/PTEN/TRPV1	48	BP
GO:0006809	nitric oxide biosynthetic process	13/120	76/17910	3.0189e-15	6.34828e-14	2.1702e-14	PTGS2/HSP90AA1/AKT1/NOS2/NOS3/TNF/CYP1B1/ICAM1/IFNG/IL10/IL1B/NQO1/TRPV1	13	BP
GO:0042136	neurotransmitter biosynthetic process	14/120	98/17910	3.43626e-15	7.19668e-14	2.46023e-14	PTGS2/HSP90AA1/AKT1/NOS2/SLC6A4/NOS3/TNF/CYP1B1/ICAM1/IFNG/IL10/IL1B/NQO1/TRPV1	14	BP
GO:0036293	response to decreased oxygen levels	22/120	365/17910	3.46175e-15	7.22082e-14	2.46848e-14	PTGS2/DPP4/BCL2/HMOX1/CASP3/MYC/AKT1/NOS2/SLC6A4/CHRNA7/VCAM1/CYP1A1/ICAM1/PLAU/TP53/HIF1A/NFE2L2/PPARA/PPARD/RAF1/TGFB1/PTEN	22	BP
GO:0005102	signaling receptor binding	41/119	1386/16967	3.90869e-16	8.05189e-14	3.7304e-14	RXRA/PIK3CG/DPP4/ESR1/GJA1/CASP3/CASP8/CTNNB1/NOS2/AR/PPARG/PRKCA/TNF/VCAM1/ICAM1/STAT1/EGFR/IL6/IFNG/TP53/IL2/CD40LG/IL10/IL4/ERBB2/IGF2/CXCL8/PRKCB/ESR2/CCL2/IL1B/CXCL10/CXCL11/HIF1A/IL1A/SPP1/SERPINE1/PARP1/TGFB1/PTEN/FN1	41	MF
GO:2001236	regulation of extrinsic apoptotic signaling pathway	16/120	151/17910	4.25689e-15	8.84373e-14	3.02328e-14	BCL2/HMOX1/CASP8/AKT1/AR/NOS3/TNF/ICAM1/RELA/BCL2L1/MCL1/IL1B/IL1A/SERPINE1/RAF1/PTEN	16	BP
GO:0030097	hemopoiesis	31/120	847/17910	4.29302e-15	8.88311e-14	3.03674e-14	CA2/BCL2/JUN/CASP3/CASP8/CTNNB1/MYC/PPARG/MAPK14/PRKCA/TNF/TOP2A/VCAM1/STAT1/IL6/IFNG/TP53/IL2/CD40LG/IL10/IL4/MMP9/NFKBIA/ERBB2/PRKCB/SOD1/HIF1A/IRF1/NFE2L2/PARP1/TGFB1	31	BP
GO:0050678	regulation of epithelial cell proliferation	22/120	369/17910	4.33781e-15	8.94003e-14	3.0562e-14	JUN/GJA1/HMOX1/CTNNB1/MYC/AKT1/AR/PPARG/PRKCA/TNF/XDH/HAS2/STAT1/EGFR/CCND1/IL10/ERBB2/CCL2/HIF1A/PPARD/TGFB1/PTEN	22	BP
GO:0060429	epithelium development	37/120	1251/17910	4.37268e-15	8.97614e-14	3.06855e-14	RXRA/PRKACA/CA2/ESR1/BCL2/JUN/GJA1/CTNNB1/MYC/AKT1/AR/PPARG/GSK3B/AKR1C3/TNF/XDH/CYP1A1/IKBKB/ICAM1/STAT1/RELA/EGFR/MAPK1/IFNG/TP53/CDKN1A/CCND1/IL10/MMP9/GSTA2/IL1B/SOD1/CXCL10/HIF1A/SERPINE1/TGFB1/PTEN	37	BP
GO:0045859	regulation of protein kinase activity	29/120	732/17910	5.16397e-15	1.05586e-13	3.60952e-14	HSP90AA1/PIK3CG/PRKACA/CASP3/AKT1/MAPK14/HTR2A/ADRB2/CHRNA7/TNF/EGFR/MAPK1/IFNG/CD40LG/CDKN1A/CCND1/IL4/ERBB2/IGF2/IL1B/SOD1/CXCL10/HSPB1/NCF1/RAF1/ERBB3/TGFB1/PTEN/PRKCD	29	BP
GO:0009892	negative regulation of metabolic process	60/120	3321/17910	5.32539e-15	1.08458e-13	3.70769e-14	PTGS2/RXRA/PIK3CG/ESR1/BCL2/JUN/GJA1/HMOX1/CASP3/CTNNB1/MYC/AKT1/NOS2/AR/PPARG/MAPK14/GSK3B/CHRNA7/PRKCA/AKR1C3/TNF/XDH/AHR/PPP3CA/SLPI/IKBKB/NR1I2/NR1I3/STAT1/RELA/EGFR/IL6/IFNG/TP53/IL2/CDKN1A/CCND1/MCL1/IL10/IL4/MMP9/IGF2/NR3C1/ESR2/IL1B/MMP3/SOD1/HSPB1/HIF1A/IGFBP3/IRF1/PPARA/PPARD/SERPINE1/PARP1/RAF1/TGFB1/PTEN/TRPV1/PRKCD	60	BP
GO:0018209	peptidyl-serine modification	19/120	252/17910	5.48392e-15	1.11248e-13	3.80309e-14	PTGS2/HSP90AA1/PRKACA/BCL2/AKT1/MAPK14/GSK3B/PRKCA/TNF/MAPK8/IKBKB/EGFR/IL6/MAPK1/IFNG/PARP1/RAF1/TGFB1/PRKCD	19	BP
GO:0006796	phosphate-containing compound metabolic process	58/120	3115/17910	5.55044e-15	1.12158e-13	3.83419e-14	PTGS2/HSP90AA1/PIK3CG/PRKACA/BCL2/JUN/CASP3/CTNNB1/MYC/AKT1/AR/MAPK14/GSK3B/HTR2A/ADRB2/OPRM1/PON1/CHRNA7/PRKCA/NOS3/TNF/XDH/MAPK8/PPP3CA/IKBKB/ICAM1/EGFR/IL6/MAPK1/IFNG/TP53/IL2/CD40LG/CDKN1A/CCND1/IL4/MMP9/ERBB2/IGF2/PRKCB/CCL2/IL1B/SOD1/CXCL10/HSPB1/HIF1A/CHUK/IGFBP3/NCF1/PPARA/PPARD/PARP1/RAF1/ERBB3/TGFB1/PTEN/FN1/PRKCD	58	BP
GO:0010556	regulation of macromolecule biosynthetic process	65/120	3877/17910	6.07263e-15	1.22232e-13	4.17859e-14	RXRA/HSP90AA1/ESR1/BCL2/JUN/GJA1/HMOX1/CTNNB1/MYC/AKT1/AR/PPARG/MAPK14/GSK3B/ADRB2/TNF/TOP2A/MAPK8/AHR/PPP3CA/CYP1B1/HAS2/IKBKB/ICAM1/NR1I2/NR1I3/STAT1/RELA/EGFR/IL6/MAPK1/IFNG/TP53/IL2/CD40LG/CDKN1A/CCND1/IL10/IL4/NFKBIA/ERBB2/IGF2/PRKCB/NR3C1/ESR2/CCL2/IL1B/CXCL10/HSPB1/HIF1A/CHUK/IRF1/IL1A/NCF1/NFE2L2/SPP1/PPARA/PPARD/SERPINE1/PARP1/RAF1/TGFB1/PTEN/TRPV1/PRKCD	65	BP
GO:0048732	gland development	23/120	422/17910	6.61989e-15	1.32731e-13	4.5375e-14	RXRA/ESR1/BCL2/JUN/GJA1/HMOX1/CTNNB1/AKT1/AR/TNF/XDH/CYP1A1/RELA/EGFR/MAPK1/CCND1/IL10/IGF2/SOD1/HIF1A/RAF1/TGFB1/PTEN	23	BP
GO:0009266	response to temperature stimulus	18/120	219/17910	6.69526e-15	1.33724e-13	4.57144e-14	PTGS2/HSP90AA1/PRKACA/HMOX1/CASP8/AKT1/PPARG/GSK3B/HTR2A/ADRB2/NOS3/MAPK1/CDKN1A/NFKBIA/SOD1/CXCL10/IL1A/TRPV1	18	BP
GO:0060341	regulation of cellular localization	31/120	863/17910	7.149e-15	1.42238e-13	4.86248e-14	CHRM2/CHRM1/PTGS2/HSP90AA1/PRKACA/BCL2/HMOX1/CASP8/CTNNB1/AKT1/AR/MAPK14/GSK3B/HTR2A/TNF/MAPK8/EGFR/MAPK1/IFNG/TP53/BCL2L1/ERBB2/PRKCB/IL1B/CXCL10/CXCL11/HIF1A/PARP1/TGFB1/PTEN/PRKCD	31	BP
GO:0046209	nitric oxide metabolic process	13/120	81/17910	7.2162e-15	1.43025e-13	4.88938e-14	PTGS2/HSP90AA1/AKT1/NOS2/NOS3/TNF/CYP1B1/ICAM1/IFNG/IL10/IL1B/NQO1/TRPV1	13	BP
GO:0008015	blood circulation	25/120	523/17910	7.75801e-15	1.53104e-13	5.23395e-14	CHRM3/CHRM2/PTGS2/PTGS1/PIK3CG/PRKACA/GJA1/HMOX1/AKT1/AR/PPARG/KCNH2/HTR2A/SLC6A4/NOS3/ICAM1/STAT1/EGFR/IL2/SOD1/CXCL10/PPARA/PPARD/TGFB1/TRPV1	25	BP
GO:0033036	macromolecule localization	54/120	2735/17910	7.78395e-15	1.53104e-13	5.23395e-14	CHRM1/PTGS2/RXRA/HSP90AA1/PRKACA/DPP4/ESR1/BCL2/GJA1/CASP8/CTNNB1/AKT1/NOS2/AR/PPARG/MAPK14/GSK3B/HTR2A/OPRM1/PON1/PRKCA/TNF/MAPK8/PPP3CA/IKBKB/EGFR/IL6/MAPK1/IFNG/TP53/IL2/BCL2L1/CD40LG/CDKN1A/MCL1/IL10/NFKBIA/ERBB2/PRKCB/CTSD/IL1B/HSPB1/HIF1A/CHUK/IL1A/NCF1/SPP1/PPARA/PPARD/PARP1/RAF1/TGFB1/FN1/PRKCD	54	BP
GO:0051091	positive regulation of DNA-binding transcription factor activity	19/120	257/17910	7.86056e-15	1.53907e-13	5.2614e-14	ESR1/CTNNB1/AKT1/AR/PPARG/TNF/PPP3CA/IKBKB/ICAM1/RELA/IL6/CD40LG/IL10/PRKCB/ESR2/IL1B/CHUK/TGFB1/PTEN	19	BP
GO:0006793	phosphorus metabolic process	58/120	3139/17910	7.88427e-15	1.53907e-13	5.2614e-14	PTGS2/HSP90AA1/PIK3CG/PRKACA/BCL2/JUN/CASP3/CTNNB1/MYC/AKT1/AR/MAPK14/GSK3B/HTR2A/ADRB2/OPRM1/PON1/CHRNA7/PRKCA/NOS3/TNF/XDH/MAPK8/PPP3CA/IKBKB/ICAM1/EGFR/IL6/MAPK1/IFNG/TP53/IL2/CD40LG/CDKN1A/CCND1/IL4/MMP9/ERBB2/IGF2/PRKCB/CCL2/IL1B/SOD1/CXCL10/HSPB1/HIF1A/CHUK/IGFBP3/NCF1/PPARA/PPARD/PARP1/RAF1/ERBB3/TGFB1/PTEN/FN1/PRKCD	58	BP
GO:0043549	regulation of kinase activity	30/120	807/17910	8.65018e-15	1.68223e-13	5.75081e-14	HSP90AA1/PIK3CG/PRKACA/CASP3/AKT1/MAPK14/HTR2A/ADRB2/CHRNA7/TNF/EGFR/MAPK1/IFNG/IL2/CD40LG/CDKN1A/CCND1/IL4/ERBB2/IGF2/IL1B/SOD1/CXCL10/HSPB1/NCF1/RAF1/ERBB3/TGFB1/PTEN/PRKCD	30	BP
GO:0046983	protein dimerization activity	39/119	1285/16967	1.12909e-15	1.74445e-13	8.08194e-14	PTGS2/RXRA/HSP90AA1/DPP4/BCL2/JUN/HMOX1/CTNNB1/MYC/AKT1/NOS2/AR/PPARG/KCNH2/ADRB2/SLC6A4/PON1/CHRNA7/TOP2A/XDH/GSTM1/AHR/PPP3CA/IKBKB/STAT1/RELA/EGFR/TP53/MCL1/IL10/ERBB2/SOD1/HSPB1/HIF1A/CHUK/PPARD/RAF1/ERBB3/TGFB1	39	MF
GO:0003013	circulatory system process	25/120	532/17910	1.14516e-14	2.2187e-13	7.58477e-14	CHRM3/CHRM2/PTGS2/PTGS1/PIK3CG/PRKACA/GJA1/HMOX1/AKT1/AR/PPARG/KCNH2/HTR2A/SLC6A4/NOS3/ICAM1/STAT1/EGFR/IL2/SOD1/CXCL10/PPARA/PPARD/TGFB1/TRPV1	25	BP
GO:2001057	reactive nitrogen species metabolic process	13/120	84/17910	1.18307e-14	2.28359e-13	7.80658e-14	PTGS2/HSP90AA1/AKT1/NOS2/NOS3/TNF/CYP1B1/ICAM1/IFNG/IL10/IL1B/NQO1/TRPV1	13	BP
GO:0045785	positive regulation of cell adhesion	22/120	388/17910	1.22125e-14	2.34852e-13	8.02857e-14	DPP4/AKT1/GSK3B/PRKCA/TNF/VCAM1/PPP3CA/HAS2/ICAM1/RELA/IL6/IFNG/IL2/CD40LG/IL10/IL4/ERBB2/IGF2/CCL2/IL1B/TGFB1/FN1	22	BP
GO:0007565	female pregnancy	17/120	193/17910	1.26061e-14	2.41523e-13	8.25662e-14	PTGS2/RXRA/ESR1/BCL2/MMP2/GJA1/AKT1/AR/MAPK1/MMP9/IL1B/THBD/SOD1/CLDN4/SPP1/PPARD/TGFB1	17	BP
GO:0002521	leukocyte differentiation	24/120	485/17910	1.34952e-14	2.57604e-13	8.80635e-14	CA2/BCL2/JUN/CASP8/CTNNB1/MYC/PPARG/MAPK14/PRKCA/TNF/VCAM1/IL6/IFNG/TP53/IL2/CD40LG/IL10/IL4/MMP9/ERBB2/SOD1/IRF1/PARP1/TGFB1	24	BP
GO:0071241	cellular response to inorganic substance	17/120	194/17910	1.37413e-14	2.61336e-13	8.93394e-14	PTGS2/JUN/HMOX1/AKT1/AKR1C3/MAPK8/CYP1A1/EGFR/MAPK1/MMP9/MMP3/NQO1/SOD1/CHUK/NCF1/NFE2L2/PARP1	17	BP
GO:0070997	neuron death	21/120	347/17910	1.44826e-14	2.74427e-13	9.38145e-14	BCL2/JUN/HMOX1/CASP3/CASP8/CTNNB1/AKT1/GSK3B/CHRNA7/TNF/TP53/BCL2L1/MCL1/IL10/CCL2/NQO1/SOD1/HIF1A/PPARA/PARP1/ERBB3	21	BP
GO:1903530	regulation of secretion by cell	28/120	703/17910	1.45664e-14	2.75008e-13	9.4013e-14	CHRM2/DPP4/GJA1/HMOX1/NOS2/MAPK14/GSK3B/HTR2A/SLC6A4/OPRM1/PRKCA/TNF/PPP3CA/EGFR/IL6/IFNG/IL2/CD40LG/IL10/PRKCB/IL1B/HIF1A/CHUK/IL1A/SPP1/PPARD/TGFB1/FN1	28	BP
GO:0070848	response to growth factor	28/120	704/17910	1.50919e-14	2.83893e-13	9.70505e-14	JUN/CASP3/CTNNB1/MYC/AKT1/MAPK14/OPRM1/VCAM1/XDH/HAS2/RELA/EGFR/MAPK1/TP53/IL10/ERBB2/CXCL8/PRKCB/NR3C1/CCL2/IL1B/HSPB1/HIF1A/PARP1/RAF1/TGFB1/PTEN/TRPV1	28	BP
GO:0018105	peptidyl-serine phosphorylation	18/120	231/17910	1.70208e-14	3.19016e-13	1.09057e-13	PTGS2/HSP90AA1/PRKACA/BCL2/AKT1/MAPK14/GSK3B/PRKCA/TNF/MAPK8/IKBKB/EGFR/IL6/MAPK1/IFNG/RAF1/TGFB1/PRKCD	18	BP
GO:0097305	response to alcohol	18/120	232/17910	1.8352e-14	3.42724e-13	1.17162e-13	CASP8/CTNNB1/AKT1/PPARG/OPRM1/AKR1C3/VCAM1/AHR/ICAM1/IL2/BCL2L1/CDKN1A/CCND1/NQO1/SOD1/PARP1/TGFB1/PTEN	18	BP
GO:0019219	regulation of nucleobase-containing compound metabolic process	64/120	3853/17910	1.91933e-14	3.57147e-13	1.22093e-13	RXRA/HSP90AA1/ESR1/JUN/GJA1/HMOX1/CTNNB1/MYC/AKT1/AR/PPARG/MAPK14/HTR2A/ADRB2/PRKCA/NOS3/TNF/TOP2A/MAPK8/AHR/PPP3CA/CYP1B1/IKBKB/ICAM1/NR1I2/NR1I3/STAT1/RELA/EGFR/IL6/MAPK1/IFNG/TP53/IL2/CD40LG/CDKN1A/CCND1/IL10/IL4/NFKBIA/ERBB2/IGF2/PRKCB/NR3C1/ESR2/IL1B/CXCL10/HSPB1/HIF1A/CHUK/IRF1/IL1A/NCF1/NFE2L2/SPP1/PPARA/PPARD/SERPINE1/PARP1/RAF1/TGFB1/PTEN/TRPV1/PRKCD	64	BP
GO:0045597	positive regulation of cell differentiation	32/120	962/17910	2.02723e-14	3.75873e-13	1.28494e-13	PTGS2/CA2/BCL2/JUN/GJA1/CASP8/CTNNB1/AKT1/AR/PPARG/MAPK14/HTR2A/OPRM1/PRKCA/TNF/HAS2/STAT1/RELA/IL6/IFNG/IL2/IL4/IL1B/HIF1A/IGFBP3/NFE2L2/PPARD/SERPINE1/PARP1/TGFB1/PTEN/FN1	32	BP
GO:0080135	regulation of cellular response to stress	28/120	713/17910	2.07076e-14	3.82572e-13	1.30785e-13	PTGS2/HSP90AA1/BCL2/CTNNB1/MYC/AKT1/GSK3B/OPRM1/TNF/XDH/EGFR/MAPK1/TP53/BCL2L1/CD40LG/MCL1/IL10/IL1B/MMP3/SOD1/HSPB1/HIF1A/NCF1/NFE2L2/SPP1/PARP1/PTEN/PRKCD	28	BP
GO:0071248	cellular response to metal ion	16/120	167/17910	2.11848e-14	3.89996e-13	1.33322e-13	PTGS2/JUN/HMOX1/AKT1/AKR1C3/MAPK8/CYP1A1/EGFR/MAPK1/MMP9/NQO1/SOD1/CHUK/NCF1/NFE2L2/PARP1	16	BP
GO:0001819	positive regulation of cytokine production	23/120	446/17910	2.1507e-14	3.94524e-13	1.34871e-13	PTGS2/HMOX1/CTNNB1/MAPK14/TNF/CYP1B1/STAT1/RELA/IL6/IFNG/IL2/CD40LG/IL10/IL4/IL1B/SOD1/HSPB1/HIF1A/CHUK/IRF1/IL1A/SERPINE1/TGFB1	23	BP
GO:0099536	synaptic signaling	26/120	601/17910	2.18259e-14	3.98959e-13	1.36387e-13	CHRM3/CHRM2/CHRM1/PTGS2/PRKACA/CA2/CTNNB1/AKT1/GSK3B/HTR2A/ADRB2/SLC6A4/OPRM1/CHRNA7/SLC6A2/TNF/PPP3CA/RELA/EGFR/MAPK1/PRKCB/CCL2/IL1B/NQO1/PTEN/TRPV1	26	BP
GO:0008104	protein localization	50/120	2417/17910	2.24682e-14	4.09254e-13	1.39906e-13	CHRM1/PTGS2/HSP90AA1/PRKACA/DPP4/ESR1/BCL2/GJA1/CASP8/CTNNB1/AKT1/NOS2/AR/PPARG/MAPK14/GSK3B/HTR2A/OPRM1/PRKCA/TNF/MAPK8/PPP3CA/IKBKB/EGFR/IL6/MAPK1/IFNG/TP53/IL2/BCL2L1/CD40LG/CDKN1A/MCL1/IL10/NFKBIA/ERBB2/PRKCB/CTSD/IL1B/HSPB1/HIF1A/CHUK/IL1A/NCF1/PPARD/PARP1/RAF1/TGFB1/FN1/PRKCD	50	BP
GO:0050878	regulation of body fluid levels	24/120	499/17910	2.52276e-14	4.57904e-13	1.56537e-13	CHRM3/CHRM1/PIK3CG/PRKACA/GJA1/PRKCA/NOS3/XDH/HAS2/PLAU/IL6/MAPK1/CD40LG/CCND1/PRKCB/THBD/CLDN4/HSPB1/HIF1A/IRF1/NFE2L2/SERPINE1/RAF1/PRKCD	24	BP
GO:0051222	positive regulation of protein transport	22/120	403/17910	2.6572e-14	4.80554e-13	1.6428e-13	CHRM1/PTGS2/PRKACA/GJA1/MAPK14/GSK3B/TNF/EGFR/IL6/MAPK1/IFNG/TP53/IL2/IL10/ERBB2/IL1B/HIF1A/CHUK/IL1A/PPARD/TGFB1/PRKCD	22	BP
GO:0045184	establishment of protein localization	43/120	1803/17910	2.66613e-14	4.80554e-13	1.6428e-13	CHRM1/PTGS2/HSP90AA1/PRKACA/DPP4/BCL2/GJA1/CASP8/AKT1/NOS2/PPARG/MAPK14/GSK3B/OPRM1/PRKCA/TNF/MAPK8/PPP3CA/EGFR/IL6/MAPK1/IFNG/TP53/IL2/CD40LG/CDKN1A/MCL1/IL10/NFKBIA/ERBB2/PRKCB/CTSD/IL1B/HSPB1/HIF1A/CHUK/IL1A/NCF1/PPARD/RAF1/TGFB1/FN1/PRKCD	43	BP
GO:0007169	transmembrane receptor protein tyrosine kinase signaling pathway	27/120	669/17910	3.40733e-14	6.12019e-13	2.09222e-13	HSP90AA1/MMP2/CASP3/CTNNB1/AKT1/AR/MAPK14/ADRB2/PRKCA/XDH/RELA/EGFR/MAPK1/MMP9/ERBB2/IGF2/PRKCB/IL1B/HSPB1/HIF1A/IGFBP3/NCF1/RAF1/ERBB3/TGFB1/PTEN/PRKCD	27	BP
GO:0009894	regulation of catabolic process	31/120	916/17910	3.58435e-14	6.41586e-13	2.1933e-13	HSP90AA1/PIK3CG/PRKACA/BCL2/GJA1/HMOX1/CASP3/AKT1/NOS2/MAPK14/GSK3B/HTR2A/ADRB2/PRKCA/TNF/MAPK8/RELA/EGFR/IL6/IFNG/TP53/MCL1/IL10/IL4/IL1B/HSPB1/HIF1A/NFE2L2/PPARA/PTEN/PRKCD	31	BP
GO:0036473	cell death in response to oxidative stress	13/120	92/17910	4.03684e-14	7.20089e-13	2.46167e-13	BCL2/CTNNB1/AKT1/CYP1B1/MCL1/IL10/MMP3/SOD1/HSPB1/HIF1A/NFE2L2/PARP1/PRKCD	13	BP
GO:0051098	regulation of binding	21/120	368/17910	4.60619e-14	8.17217e-13	2.7937e-13	PRKACA/BCL2/JUN/HMOX1/CTNNB1/AKT1/PPARG/GSK3B/ADRB2/PON1/MAPK8/PPP3CA/SLPI/IFNG/IL10/MMP9/NFKBIA/PPARA/PARP1/TGFB1/PRKCD	21	BP
GO:0042133	neurotransmitter metabolic process	15/120	145/17910	4.61294e-14	8.17217e-13	2.7937e-13	PTGS2/HSP90AA1/AKT1/NOS2/SLC6A4/NOS3/TNF/CYP1B1/ICAM1/MAOA/IFNG/IL10/IL1B/NQO1/TRPV1	15	BP
GO:0042098	T cell proliferation	16/120	177/17910	5.30832e-14	9.372e-13	3.20387e-13	PIK3CG/GJA1/CASP3/CTNNB1/VCAM1/IL6/TP53/IL2/CD40LG/IL10/IL4/ERBB2/IGF2/IL1B/IRF1/TGFB1	16	BP
GO:0048511	rhythmic process	19/120	287/17910	5.85301e-14	1.02985e-12	3.52061e-13	ESR1/JUN/CASP3/NOS2/PPARG/GSK3B/SLC6A4/OPRM1/NOS3/TOP2A/MAPK8/AHR/HAS2/EGFR/TP53/CLDN4/PPARA/SERPINE1/PTEN	19	BP
GO:2000112	regulation of cellular macromolecule biosynthetic process	62/120	3725/17910	6.5921e-14	1.15596e-12	3.95173e-13	RXRA/HSP90AA1/ESR1/BCL2/JUN/GJA1/HMOX1/CTNNB1/MYC/AKT1/AR/PPARG/MAPK14/GSK3B/ADRB2/TNF/TOP2A/MAPK8/AHR/PPP3CA/CYP1B1/IKBKB/ICAM1/NR1I2/NR1I3/STAT1/RELA/EGFR/IL6/MAPK1/IFNG/TP53/IL2/CD40LG/CDKN1A/CCND1/IL10/IL4/NFKBIA/ERBB2/IGF2/PRKCB/NR3C1/ESR2/IL1B/CXCL10/HSPB1/HIF1A/CHUK/IRF1/IL1A/NCF1/NFE2L2/SPP1/PPARA/PPARD/SERPINE1/PARP1/RAF1/TGFB1/PTEN/TRPV1	62	BP
GO:1901342	regulation of vasculature development	22/120	425/17910	7.84458e-14	1.37095e-12	4.68666e-13	PTGS2/HMOX1/CTNNB1/PPARG/CHRNA7/PRKCA/NOS3/XDH/CYP1B1/STAT1/IL6/IL10/ERBB2/CXCL8/PRKCB/IL1B/CXCL10/HSPB1/HIF1A/IL1A/NFE2L2/SERPINE1	22	BP
GO:0004879	nuclear receptor activity	11/119	46/16967	1.36779e-14	1.40882e-12	6.52699e-13	RXRA/ESR1/AR/PPARG/AHR/NR1I2/NR1I3/NR3C1/ESR2/PPARA/PPARD	11	MF
GO:0098531	transcription factor activity, direct ligand regulated sequence-specific DNA binding	11/119	46/16967	1.36779e-14	1.40882e-12	6.52699e-13	RXRA/ESR1/AR/PPARG/AHR/NR1I2/NR1I3/NR3C1/ESR2/PPARA/PPARD	11	MF
GO:0001890	placenta development	15/120	151/17910	8.45394e-14	1.47247e-12	5.03371e-13	PTGS2/RXRA/GJA1/CASP8/AKT1/PPARG/MAPK14/EGFR/MAPK1/IL10/IGF2/SOD1/HIF1A/SPP1/PPARD	15	BP
GO:0050727	regulation of inflammatory response	23/120	479/17910	9.70527e-14	1.67911e-12	5.74014e-13	PTGS2/PIK3CG/ESR1/NOS2/PPARG/MAPK14/TNF/SELE/RELA/EGFR/IL6/IL2/IL10/IL4/MMP9/NFKBIA/IL1B/MMP3/PTGER3/SOD1/PPARA/SERPINE1/PRKCD	23	BP
GO:0071900	regulation of protein serine/threonine kinase activity	23/120	479/17910	9.70527e-14	1.67911e-12	5.74014e-13	PIK3CG/CASP3/AKT1/MAPK14/HTR2A/ADRB2/CHRNA7/TNF/EGFR/MAPK1/IFNG/CD40LG/CDKN1A/CCND1/ERBB2/IGF2/IL1B/SOD1/HSPB1/RAF1/TGFB1/PTEN/PRKCD	23	BP
GO:0045765	regulation of angiogenesis	21/120	383/17910	1.0064e-13	1.73536e-12	5.93244e-13	PTGS2/HMOX1/CTNNB1/PPARG/CHRNA7/PRKCA/NOS3/CYP1B1/STAT1/IL6/IL10/ERBB2/CXCL8/PRKCB/IL1B/CXCL10/HSPB1/HIF1A/IL1A/NFE2L2/SERPINE1	21	BP
GO:0071702	organic substance transport	49/120	2416/17910	1.02352e-13	1.75903e-12	6.01336e-13	CHRM1/PTGS2/RXRA/HSP90AA1/PRKACA/CA2/DPP4/GJA1/AKT1/NOS2/PPARG/MAPK14/GSK3B/HTR2A/SLC6A4/OPRM1/PON1/PRKCA/SLC6A2/TNF/PPP3CA/EGFR/IL6/MAPK1/IFNG/TP53/IL2/CD40LG/CDKN1A/MCL1/IL10/NFKBIA/ERBB2/PRKCB/IL1B/HSPB1/HIF1A/CHUK/IL1A/NCF1/NFE2L2/SPP1/PPARA/PPARD/RAF1/TGFB1/TRPV1/FN1/PRKCD	49	BP
GO:0046686	response to cadmium ion	11/120	57/17910	1.0897e-13	1.86657e-12	6.38097e-13	JUN/HMOX1/AKT1/AKR1C3/MAPK8/EGFR/MAPK1/MMP9/SOD1/CHUK/NCF1	11	BP
GO:0010469	regulation of signaling receptor activity	25/120	588/17910	1.10133e-13	1.88026e-12	6.42778e-13	ADRB2/OPRM1/TNF/PLAU/IL6/IFNG/IL2/CD40LG/IL10/IL4/IGF2/CXCL8/ESR2/CCL2/IL1B/CXCL10/CXCL11/CXCL2/IL1A/NCF1/SPP1/SERPINE1/TGFB1/PTEN/PRKCD	25	BP
GO:0008631	intrinsic apoptotic signaling pathway in response to oxidative stress	10/120	41/17910	1.17173e-13	1.99387e-12	6.81616e-13	BCL2/AKT1/CYP1B1/MCL1/SOD1/HSPB1/HIF1A/NFE2L2/PARP1/PRKCD	10	BP
GO:0001816	cytokine production	28/120	765/17910	1.17986e-13	2.00112e-12	6.84095e-13	PTGS2/PIK3CG/HMOX1/CTNNB1/NOS2/MAPK14/CHRNA7/TNF/CYP1B1/STAT1/RELA/IL6/IFNG/IL2/CD40LG/IL10/IL4/IL1B/SOD1/HSPB1/HIF1A/CHUK/IRF1/IL1A/SERPINE1/TGFB1/FN1/PRKCD	28	BP
GO:0006955	immune response	46/120	2148/17910	1.20421e-13	2.03575e-12	6.95933e-13	HSP90AA1/PIK3CG/PRKACA/ESR1/BCL2/JUN/HMOX1/CASP8/NOS2/PPARG/MAPK14/OPRM1/ALOX5/TNF/VCAM1/MAPK8/PPP3CA/SLPI/IKBKB/ICAM1/STAT1/RELA/PLAU/LTA4H/IL6/MAPK1/IFNG/TP53/IL2/CD40LG/IL10/IL4/MMP9/NFKBIA/PRKCB/CTSD/CCL2/IL1B/MPO/CHUK/IRF1/IL1A/NCF1/RAF1/TGFB1/PRKCD	46	BP
GO:0051252	regulation of RNA metabolic process	60/120	3552/17910	1.22404e-13	2.06253e-12	7.05089e-13	RXRA/ESR1/JUN/HMOX1/CTNNB1/MYC/AKT1/AR/PPARG/MAPK14/ADRB2/PRKCA/TNF/TOP2A/MAPK8/AHR/PPP3CA/CYP1B1/IKBKB/ICAM1/NR1I2/NR1I3/STAT1/RELA/EGFR/IL6/MAPK1/IFNG/TP53/IL2/CD40LG/CDKN1A/CCND1/IL10/IL4/NFKBIA/ERBB2/IGF2/PRKCB/NR3C1/ESR2/IL1B/CXCL10/HSPB1/HIF1A/CHUK/IRF1/IL1A/NCF1/NFE2L2/SPP1/PPARA/PPARD/SERPINE1/PARP1/RAF1/TGFB1/PTEN/TRPV1/PRKCD	60	BP
GO:0007268	chemical synaptic transmission	25/120	591/17910	1.23448e-13	2.06665e-12	7.06496e-13	CHRM3/CHRM2/CHRM1/PTGS2/PRKACA/CA2/CTNNB1/AKT1/GSK3B/HTR2A/ADRB2/SLC6A4/OPRM1/CHRNA7/SLC6A2/TNF/PPP3CA/EGFR/MAPK1/PRKCB/CCL2/IL1B/NQO1/PTEN/TRPV1	25	BP
GO:0098916	anterograde trans-synaptic signaling	25/120	591/17910	1.23448e-13	2.06665e-12	7.06496e-13	CHRM3/CHRM2/CHRM1/PTGS2/PRKACA/CA2/CTNNB1/AKT1/GSK3B/HTR2A/ADRB2/SLC6A4/OPRM1/CHRNA7/SLC6A2/TNF/PPP3CA/EGFR/MAPK1/PRKCB/CCL2/IL1B/NQO1/PTEN/TRPV1	25	BP
GO:1901362	organic cyclic compound biosynthetic process	66/120	4239/17910	1.30656e-13	2.18028e-12	7.4534e-13	PTGS2/RXRA/HSP90AA1/ESR1/JUN/GJA1/CYP3A4/HMOX1/CTNNB1/MYC/AKT1/AR/PPARG/MAPK14/HTR2A/ADRB2/NOS3/AKR1C3/TNF/TOP2A/XDH/MAPK8/AHR/PPP3CA/CYP1B1/IKBKB/ICAM1/NR1I2/NR1I3/STAT1/RELA/EGFR/IL6/MAPK1/IFNG/TP53/IL2/CD40LG/CDKN1A/CCND1/IL10/IL4/NFKBIA/ERBB2/IGF2/PRKCB/NR3C1/ESR2/IL1B/SOD1/CXCL10/HIF1A/CHUK/IRF1/IL1A/NCF1/NFE2L2/SPP1/PPARA/PPARD/SERPINE1/PARP1/RAF1/TGFB1/PTEN/TRPV1	66	BP
GO:0044057	regulation of system process	25/120	594/17910	1.38279e-13	2.30005e-12	7.86285e-13	CHRM3/CHRM2/PTGS2/PIK3CG/PRKACA/GJA1/AKT1/KCNH2/HTR2A/ADRB2/OPRM1/CHRNA7/PRKCA/NOS3/PPP3CA/ICAM1/EGFR/IL2/IL10/IL1B/SOD1/PPARA/PARP1/PTEN/TRPV1	25	BP
GO:0050776	regulation of immune response	32/120	1033/17910	1.43673e-13	2.37651e-12	8.12424e-13	HSP90AA1/PRKACA/ESR1/BCL2/JUN/HMOX1/CASP8/PPARG/MAPK14/TNF/VCAM1/MAPK8/PPP3CA/IKBKB/ICAM1/STAT1/RELA/IL6/MAPK1/IFNG/IL2/CD40LG/IL10/IL4/NFKBIA/PRKCB/IL1B/CHUK/IRF1/RAF1/TGFB1/PRKCD	32	BP
GO:0015833	peptide transport	41/120	1722/17910	1.43794e-13	2.37651e-12	8.12424e-13	CHRM1/PTGS2/HSP90AA1/PRKACA/CA2/DPP4/GJA1/AKT1/NOS2/PPARG/MAPK14/GSK3B/OPRM1/PRKCA/TNF/PPP3CA/EGFR/IL6/MAPK1/IFNG/TP53/IL2/CD40LG/CDKN1A/MCL1/IL10/NFKBIA/ERBB2/PRKCB/IL1B/HSPB1/HIF1A/CHUK/IL1A/NCF1/PPARD/RAF1/TGFB1/TRPV1/FN1/PRKCD	41	BP
GO:0099537	trans-synaptic signaling	25/120	596/17910	1.49088e-13	2.45615e-12	8.39649e-13	CHRM3/CHRM2/CHRM1/PTGS2/PRKACA/CA2/CTNNB1/AKT1/GSK3B/HTR2A/ADRB2/SLC6A4/OPRM1/CHRNA7/SLC6A2/TNF/PPP3CA/EGFR/MAPK1/PRKCB/CCL2/IL1B/NQO1/PTEN/TRPV1	25	BP
GO:0018193	peptidyl-amino acid modification	33/120	1107/17910	1.59126e-13	2.6132e-12	8.9334e-13	PTGS2/HSP90AA1/PRKACA/BCL2/CTNNB1/AKT1/NOS2/MAPK14/GSK3B/HTR2A/PRKCA/TNF/MAPK8/IKBKB/ICAM1/RELA/EGFR/IL6/MAPK1/IFNG/TP53/IL2/IL4/ERBB2/IGF2/PRKCB/IL1B/NCF1/PARP1/RAF1/ERBB3/TGFB1/PRKCD	33	BP
GO:0002694	regulation of leukocyte activation	23/120	492/17910	1.70107e-13	2.78469e-12	9.51964e-13	DPP4/BCL2/HMOX1/CASP3/CTNNB1/AKT1/TNF/VCAM1/AHR/IL6/IFNG/IL2/CD40LG/CDKN1A/IL10/IL4/ERBB2/IGF2/CCL2/IL1B/SOD1/IRF1/TGFB1	23	BP
GO:1901654	response to ketone	16/120	191/17910	1.75091e-13	2.85214e-12	9.7502e-13	AKT1/AR/PPARG/AKR1C3/AHR/ICAM1/RELA/EGFR/BCL2L1/CDKN1A/CCND1/NR3C1/CLDN4/SPP1/PARP1/TGFB1	16	BP
GO:0044267	cellular protein metabolic process	71/120	4871/17910	1.7533e-13	2.85214e-12	9.7502e-13	CHRM3/PTGS2/RXRA/HSP90AA1/PIK3CG/PRKACA/ESR1/BCL2/MMP2/MMP1/JUN/CASP3/CASP8/CTNNB1/MYC/AKT1/NOS2/AR/PPARG/MAPK14/GSK3B/HTR2A/ADRB2/OPRM1/CHRNA7/PRKCA/TNF/XDH/MAPK8/PPP3CA/SLPI/IKBKB/ICAM1/RELA/LTA4H/EGFR/IL6/MAPK1/IFNG/TP53/IL2/CD40LG/CDKN1A/CCND1/IL10/IL4/MMP9/NFKBIA/ERBB2/IGF2/PRKCB/CTSD/CCL2/IL1B/SOD1/CXCL10/HSPB1/HIF1A/CHUK/IGFBP3/NCF1/NFE2L2/SPP1/SERPINE1/PARP1/RAF1/ERBB3/TGFB1/PTEN/FN1/PRKCD	71	BP
GO:0071356	cellular response to tumor necrosis factor	18/120	266/17910	1.95229e-13	3.1659e-12	1.08228e-12	CASP8/AKT1/MAPK14/TNF/VCAM1/HAS2/IKBKB/ICAM1/STAT1/RELA/MAPK1/CD40LG/NFKBIA/CXCL8/CCL2/CHUK/NFE2L2/TRPV1	18	BP
GO:0006355	regulation of transcription, DNA-templated	57/120	3266/17910	2.01263e-13	3.25354e-12	1.11224e-12	RXRA/ESR1/JUN/HMOX1/CTNNB1/MYC/AKT1/AR/PPARG/MAPK14/ADRB2/TNF/TOP2A/MAPK8/AHR/PPP3CA/CYP1B1/IKBKB/ICAM1/NR1I2/NR1I3/STAT1/RELA/EGFR/IL6/MAPK1/IFNG/TP53/IL2/CD40LG/CDKN1A/CCND1/IL10/IL4/NFKBIA/ERBB2/IGF2/PRKCB/NR3C1/ESR2/IL1B/CXCL10/HIF1A/CHUK/IRF1/IL1A/NCF1/NFE2L2/SPP1/PPARA/PPARD/SERPINE1/PARP1/RAF1/TGFB1/PTEN/TRPV1	57	BP
GO:0051249	regulation of lymphocyte activation	21/120	401/17910	2.45841e-13	3.96179e-12	1.35436e-12	DPP4/BCL2/CASP3/CTNNB1/AKT1/VCAM1/AHR/IL6/IFNG/IL2/CD40LG/CDKN1A/IL10/IL4/ERBB2/IGF2/CCL2/IL1B/SOD1/IRF1/TGFB1	21	BP
GO:0009410	response to xenobiotic stimulus	18/120	270/17910	2.52115e-13	4.05028e-12	1.38461e-12	PTGS1/CYP3A4/PPARG/HTR2A/OPRM1/GSTM1/AHR/PPP3CA/CYP1A1/CYP1B1/ICAM1/NR1I2/RELA/EGFR/NR3C1/NQO1/SOD1/TGFB1	18	BP
GO:0042886	amide transport	41/120	1752/17910	2.55351e-13	4.08956e-12	1.39804e-12	CHRM1/PTGS2/HSP90AA1/PRKACA/CA2/DPP4/GJA1/AKT1/NOS2/PPARG/MAPK14/GSK3B/OPRM1/PRKCA/TNF/PPP3CA/EGFR/IL6/MAPK1/IFNG/TP53/IL2/CD40LG/CDKN1A/MCL1/IL10/NFKBIA/ERBB2/PRKCB/IL1B/HSPB1/HIF1A/CHUK/IL1A/NCF1/PPARD/RAF1/TGFB1/TRPV1/FN1/PRKCD	41	BP
GO:0017144	drug metabolic process	28/120	792/17910	2.75788e-13	4.40325e-12	1.50528e-12	PTGS2/HSP90AA1/CYP3A4/AKT1/NOS2/HTR2A/NOS3/AKR1C3/TNF/CYP1A1/CYP1B1/ICAM1/NR1I2/MAOA/EGFR/IFNG/TP53/IL10/IL1B/MPO/MMP3/NQO1/SOD1/HIF1A/PPARA/PARP1/TGFB1/TRPV1	28	BP
GO:0043434	response to peptide hormone	21/120	404/17910	2.84033e-13	4.52092e-12	1.54551e-12	PTGS2/PRKACA/CA2/GJA1/AKT1/PPARG/ICAM1/STAT1/RELA/IL10/IGF2/PRKCB/IL1B/CHUK/NFE2L2/PPARA/PARP1/TGFB1/PTEN/TRPV1/PRKCD	21	BP
GO:0038034	signal transduction in absence of ligand	11/120	62/17910	2.91892e-13	4.61761e-12	1.57856e-12	BCL2/CASP3/AKT1/GSK3B/TNF/IL2/BCL2L1/MCL1/IL1B/IL1A/ERBB3	11	BP
GO:0097192	extrinsic apoptotic signaling pathway in absence of ligand	11/120	62/17910	2.91892e-13	4.61761e-12	1.57856e-12	BCL2/CASP3/AKT1/GSK3B/TNF/IL2/BCL2L1/MCL1/IL1B/IL1A/ERBB3	11	BP
GO:0071363	cellular response to growth factor stimulus	26/120	674/17910	3.11899e-13	4.91906e-12	1.68161e-12	JUN/CASP3/CTNNB1/AKT1/MAPK14/VCAM1/XDH/HAS2/RELA/EGFR/MAPK1/TP53/IL10/ERBB2/CXCL8/PRKCB/NR3C1/CCL2/IL1B/HSPB1/HIF1A/PARP1/RAF1/TGFB1/PTEN/TRPV1	26	BP
GO:0050670	regulation of lymphocyte proliferation	16/120	199/17910	3.3174e-13	5.21608e-12	1.78315e-12	BCL2/CASP3/CTNNB1/VCAM1/AHR/IL6/IL2/CD40LG/CDKN1A/IL10/IL4/ERBB2/IGF2/IL1B/IRF1/TGFB1	16	BP
GO:1903827	regulation of cellular protein localization	23/120	509/17910	3.45494e-13	5.41587e-12	1.85145e-12	CHRM1/PTGS2/HSP90AA1/PRKACA/BCL2/CASP8/CTNNB1/AKT1/AR/MAPK14/GSK3B/TNF/MAPK8/EGFR/MAPK1/IFNG/TP53/BCL2L1/ERBB2/IL1B/PARP1/TGFB1/PRKCD	23	BP
GO:0032944	regulation of mononuclear cell proliferation	16/120	200/17910	3.58602e-13	5.60438e-12	1.91589e-12	BCL2/CASP3/CTNNB1/VCAM1/AHR/IL6/IL2/CD40LG/CDKN1A/IL10/IL4/ERBB2/IGF2/IL1B/IRF1/TGFB1	16	BP
GO:1903829	positive regulation of cellular protein localization	19/120	318/17910	3.68848e-13	5.74715e-12	1.9647e-12	CHRM1/PTGS2/PRKACA/BCL2/CASP8/AKT1/MAPK14/GSK3B/TNF/MAPK8/EGFR/MAPK1/IFNG/TP53/ERBB2/IL1B/PARP1/TGFB1/PRKCD	19	BP
GO:0071705	nitrogen compound transport	44/120	2035/17910	3.80114e-13	5.9049e-12	2.01862e-12	CHRM1/PTGS2/HSP90AA1/PRKACA/CA2/DPP4/GJA1/AKT1/NOS2/PPARG/MAPK14/GSK3B/HTR2A/SLC6A4/OPRM1/PRKCA/SLC6A2/TNF/PPP3CA/EGFR/IL6/MAPK1/IFNG/TP53/IL2/CD40LG/CDKN1A/MCL1/IL10/NFKBIA/ERBB2/PRKCB/IL1B/HSPB1/HIF1A/CHUK/IL1A/NCF1/PPARD/RAF1/TGFB1/TRPV1/FN1/PRKCD	44	BP
GO:0010468	regulation of gene expression	70/120	4819/17910	3.88331e-13	6.01448e-12	2.05608e-12	RXRA/PRKACA/ESR1/BCL2/JUN/GJA1/HMOX1/CTNNB1/MYC/AKT1/NOS2/AR/PPARG/MAPK14/GSK3B/ADRB2/SLC6A4/PRKCA/NOS3/TNF/TOP2A/XDH/MAPK8/AHR/PPP3CA/CYP1B1/IKBKB/ICAM1/NR1I2/NR1I3/STAT1/RELA/EGFR/IL6/MAPK1/IFNG/TP53/IL2/CD40LG/CDKN1A/CCND1/IL10/IL4/NFKBIA/ERBB2/IGF2/PRKCB/NR3C1/ESR2/IL1B/CXCL10/HSPB1/HIF1A/CHUK/IRF1/IL1A/NCF1/NFE2L2/SPP1/PPARA/PPARD/SERPINE1/PARP1/RAF1/ERBB3/TGFB1/PTEN/TRPV1/FN1/PRKCD	70	BP
GO:0097193	intrinsic apoptotic signaling pathway	18/120	277/17910	3.9045e-13	6.02924e-12	2.06113e-12	PTGS2/BCL2/HMOX1/CASP3/AKT1/TNF/CYP1B1/TP53/BCL2L1/CDKN1A/MCL1/MMP9/SOD1/HSPB1/HIF1A/NFE2L2/PARP1/PRKCD	18	BP
GO:0061614	pri-miRNA transcription by RNA polymerase II	10/120	46/17910	4.14275e-13	6.3781e-12	2.18039e-12	JUN/PPARG/RELA/TP53/IL10/NR3C1/HIF1A/PPARA/PPARD/TGFB1	10	BP
GO:0001505	regulation of neurotransmitter levels	19/120	321/17910	4.36024e-13	6.69304e-12	2.28805e-12	CHRM2/PTGS2/HSP90AA1/AKT1/NOS2/GSK3B/HTR2A/SLC6A4/NOS3/TNF/CYP1B1/ICAM1/MAOA/IFNG/IL10/PRKCB/IL1B/NQO1/TRPV1	19	BP
GO:0006357	regulation of transcription by RNA polymerase II	48/120	2420/17910	4.87422e-13	7.45248e-12	2.54767e-12	RXRA/ESR1/JUN/HMOX1/CTNNB1/MYC/AKT1/AR/PPARG/MAPK14/ADRB2/TNF/TOP2A/AHR/PPP3CA/IKBKB/NR1I2/NR1I3/STAT1/RELA/EGFR/IL6/IFNG/TP53/IL2/CDKN1A/CCND1/IL10/IL4/NFKBIA/ERBB2/IGF2/PRKCB/NR3C1/ESR2/CXCL10/HIF1A/CHUK/IRF1/IL1A/NFE2L2/PPARA/PPARD/SERPINE1/PARP1/RAF1/TGFB1/TRPV1	48	BP
GO:1904019	epithelial cell apoptotic process	13/120	111/17910	4.8838e-13	7.45248e-12	2.54767e-12	PIK3CG/HMOX1/AKR1C3/TNF/ICAM1/IL6/BCL2L1/CD40LG/IL10/IL4/CCL2/NFE2L2/SERPINE1	13	BP
GO:0006801	superoxide metabolic process	11/120	65/17910	5.05459e-13	7.69041e-12	2.62901e-12	NOS2/NOS3/TNF/EGFR/MPO/NQO1/SOD1/NCF1/NFE2L2/TGFB1/PRKCD	11	BP
GO:1903506	regulation of nucleic acid-templated transcription	57/120	3338/17910	5.2086e-13	7.90149e-12	2.70117e-12	RXRA/ESR1/JUN/HMOX1/CTNNB1/MYC/AKT1/AR/PPARG/MAPK14/ADRB2/TNF/TOP2A/MAPK8/AHR/PPP3CA/CYP1B1/IKBKB/ICAM1/NR1I2/NR1I3/STAT1/RELA/EGFR/IL6/MAPK1/IFNG/TP53/IL2/CD40LG/CDKN1A/CCND1/IL10/IL4/NFKBIA/ERBB2/IGF2/PRKCB/NR3C1/ESR2/IL1B/CXCL10/HIF1A/CHUK/IRF1/IL1A/NCF1/NFE2L2/SPP1/PPARA/PPARD/SERPINE1/PARP1/RAF1/TGFB1/PTEN/TRPV1	57	BP
GO:0044248	cellular catabolic process	44/120	2054/17910	5.26028e-13	7.95655e-12	2.72e-12	HSP90AA1/PIK3CG/PRKACA/BCL2/CYP3A4/HMOX1/CASP3/CASP8/CTNNB1/AKT1/NOS2/MAPK14/GSK3B/HTR2A/ADRB2/PON1/PRKCA/NOS3/AKR1C3/TNF/XDH/MAPK8/GSTM1/CYP1A1/CYP1B1/NR1I2/LTA4H/MAOA/IL6/IFNG/TP53/MCL1/IL10/IL4/IL1B/MPO/HSPB1/HIF1A/NFE2L2/PPARA/PPARD/TGFB1/PTEN/PRKCD	44	BP
GO:2001141	regulation of RNA biosynthetic process	57/120	3348/17910	5.93049e-13	8.94414e-12	3.05761e-12	RXRA/ESR1/JUN/HMOX1/CTNNB1/MYC/AKT1/AR/PPARG/MAPK14/ADRB2/TNF/TOP2A/MAPK8/AHR/PPP3CA/CYP1B1/IKBKB/ICAM1/NR1I2/NR1I3/STAT1/RELA/EGFR/IL6/MAPK1/IFNG/TP53/IL2/CD40LG/CDKN1A/CCND1/IL10/IL4/NFKBIA/ERBB2/IGF2/PRKCB/NR3C1/ESR2/IL1B/CXCL10/HIF1A/CHUK/IRF1/IL1A/NCF1/NFE2L2/SPP1/PPARA/PPARD/SERPINE1/PARP1/RAF1/TGFB1/PTEN/TRPV1	57	BP
GO:0045926	negative regulation of growth	17/120	244/17910	5.9919e-13	9.0105e-12	3.08029e-12	BCL2/GJA1/PPARG/ADRB2/SLC6A4/TNF/TP53/CDKN1A/IL10/ESR2/MPO/HIF1A/SPP1/PPARA/PPARD/TGFB1/PTEN	17	BP
GO:0005126	cytokine receptor binding	17/119	210/16967	1.05137e-13	9.28207e-12	4.30033e-12	CASP3/CASP8/TNF/STAT1/IL6/IFNG/IL2/CD40LG/IL10/IL4/CXCL8/CCL2/IL1B/CXCL10/CXCL11/IL1A/TGFB1	17	MF
GO:0048871	multicellular organismal homeostasis	22/120	472/17910	6.48337e-13	9.7213e-12	3.32329e-12	PTGS2/PRKACA/CA2/BCL2/GJA1/CTNNB1/HTR2A/ADRB2/PRKCA/NOS3/TNF/HAS2/EGFR/IL6/IL4/IL1B/PTGER3/SOD1/CLDN4/HSPB1/IL1A/TRPV1	22	BP
GO:0034654	nucleobase-containing compound biosynthetic process	63/120	4029/17910	6.80412e-13	1.01727e-11	3.47761e-12	PTGS2/RXRA/HSP90AA1/ESR1/JUN/GJA1/HMOX1/CTNNB1/MYC/AKT1/AR/PPARG/MAPK14/HTR2A/ADRB2/NOS3/TNF/TOP2A/XDH/MAPK8/AHR/PPP3CA/CYP1B1/IKBKB/ICAM1/NR1I2/NR1I3/STAT1/RELA/EGFR/IL6/MAPK1/IFNG/TP53/IL2/CD40LG/CDKN1A/CCND1/IL10/IL4/NFKBIA/ERBB2/IGF2/PRKCB/NR3C1/ESR2/IL1B/CXCL10/HIF1A/CHUK/IRF1/IL1A/NCF1/NFE2L2/SPP1/PPARA/PPARD/SERPINE1/PARP1/RAF1/TGFB1/PTEN/TRPV1	63	BP
GO:0001817	regulation of cytokine production	26/120	698/17910	6.94933e-13	1.03599e-11	3.5416e-12	PTGS2/HMOX1/CTNNB1/NOS2/MAPK14/CHRNA7/TNF/CYP1B1/STAT1/RELA/IL6/IFNG/IL2/CD40LG/IL10/IL4/IL1B/SOD1/HSPB1/HIF1A/CHUK/IRF1/IL1A/SERPINE1/TGFB1/FN1	26	BP
GO:0043269	regulation of ion transport	25/120	639/17910	7.02537e-13	1.04432e-11	3.57006e-12	CHRM1/PTGS2/PIK3CG/PRKACA/CA2/BCL2/GJA1/CTNNB1/AKT1/KCNH2/HTR2A/ADRB2/SLC6A4/OPRM1/NOS3/ICAM1/IFNG/MMP9/CCL2/IL1B/CXCL10/CXCL11/TGFB1/PTEN/PRKCD	25	BP
GO:0019901	protein kinase binding	25/119	568/16967	1.36287e-13	1.05282e-11	4.87764e-12	HSP90AA1/PRKACA/ESR1/GJA1/CTNNB1/AKT1/MAPK14/GSK3B/TOP2A/IKBKB/RELA/EGFR/MAPK1/TP53/BCL2L1/CDKN1A/CCND1/PRKCB/NR3C1/HSPB1/HIF1A/PARP1/RAF1/PTEN/PRKCD	25	MF
GO:0044092	negative regulation of molecular function	32/120	1096/17910	7.15254e-13	1.06017e-11	3.62427e-12	PTGS2/ESR1/JUN/HMOX1/CASP3/CASP8/AKT1/PPARG/GSK3B/ADRB2/NOS3/TNF/MAPK8/PPP3CA/SLPI/CYP1B1/IKBKB/TP53/CDKN1A/IL10/MMP9/NFKBIA/ESR2/IL1B/NQO1/HSPB1/CHUK/PPARA/SERPINE1/RAF1/PTEN/PRKCD	32	BP
GO:0010212	response to ionizing radiation	14/120	144/17910	8.02903e-13	1.18669e-11	4.05677e-12	BCL2/CASP3/MYC/MAPK14/VCAM1/ICAM1/TP53/BCL2L1/CDKN1A/CCND1/THBD/CXCL10/PARP1/TGFB1	14	BP
GO:0006508	proteolysis	39/120	1645/17910	8.11526e-13	1.19602e-11	4.08866e-12	PTGS2/PRKACA/DPP4/ESR1/MMP2/MMP1/CASP7/CASP3/CASP8/CTNNB1/MYC/AKT1/AR/PPARG/MAPK14/GSK3B/ADRB2/TNF/XDH/SLPI/RELA/PLAU/LTA4H/IFNG/TP53/IL10/MMP9/NFKBIA/CTSD/IL1B/MMP3/HIF1A/NFE2L2/SERPINE1/PARP1/RAF1/TGFB1/PTEN/FN1	39	BP
GO:0022409	positive regulation of cell-cell adhesion	17/120	251/17910	9.47876e-13	1.393e-11	4.76206e-12	DPP4/AKT1/TNF/VCAM1/HAS2/ICAM1/RELA/IL6/IFNG/IL2/CD40LG/IL10/IL4/IGF2/CCL2/IL1B/TGFB1	17	BP
GO:0007167	enzyme linked receptor protein signaling pathway	30/120	968/17910	9.78986e-13	1.43464e-11	4.90442e-12	HSP90AA1/MMP2/JUN/CASP3/CTNNB1/AKT1/AR/MAPK14/ADRB2/PRKCA/XDH/RELA/EGFR/MAPK1/TP53/MMP9/ERBB2/IGF2/PRKCB/IL1B/HSPB1/HIF1A/IGFBP3/NCF1/PARP1/RAF1/ERBB3/TGFB1/PTEN/PRKCD	30	BP
GO:0070663	regulation of leukocyte proliferation	16/120	214/17910	1.02128e-12	1.48819e-11	5.08748e-12	BCL2/CASP3/CTNNB1/VCAM1/AHR/IL6/IL2/CD40LG/CDKN1A/IL10/IL4/ERBB2/IGF2/IL1B/IRF1/TGFB1	16	BP
GO:1903039	positive regulation of leukocyte cell-cell adhesion	16/120	214/17910	1.02128e-12	1.48819e-11	5.08748e-12	DPP4/AKT1/TNF/VCAM1/HAS2/ICAM1/RELA/IL6/IFNG/IL2/CD40LG/IL4/IGF2/CCL2/IL1B/TGFB1	16	BP
GO:0009314	response to radiation	21/120	435/17910	1.17969e-12	1.71419e-11	5.86007e-12	PTGS2/BCL2/CASP3/MYC/AKT1/MAPK14/OPRM1/VCAM1/MAPK8/ICAM1/RELA/EGFR/TP53/BCL2L1/CDKN1A/CCND1/THBD/CXCL10/HIF1A/PARP1/TGFB1	21	BP
GO:0006464	cellular protein modification process	61/120	3851/17910	1.24891e-12	1.80463e-11	6.16925e-12	CHRM3/PTGS2/HSP90AA1/PIK3CG/PRKACA/ESR1/BCL2/JUN/CASP3/CTNNB1/MYC/AKT1/NOS2/AR/MAPK14/GSK3B/HTR2A/ADRB2/OPRM1/CHRNA7/PRKCA/TNF/XDH/MAPK8/PPP3CA/IKBKB/ICAM1/RELA/EGFR/IL6/MAPK1/IFNG/TP53/IL2/CD40LG/CDKN1A/CCND1/IL4/MMP9/NFKBIA/ERBB2/IGF2/PRKCB/CCL2/IL1B/SOD1/CXCL10/HSPB1/HIF1A/CHUK/IGFBP3/NCF1/NFE2L2/SPP1/PARP1/RAF1/ERBB3/TGFB1/PTEN/FN1/PRKCD	61	BP
GO:0036211	protein modification process	61/120	3851/17910	1.24891e-12	1.80463e-11	6.16925e-12	CHRM3/PTGS2/HSP90AA1/PIK3CG/PRKACA/ESR1/BCL2/JUN/CASP3/CTNNB1/MYC/AKT1/NOS2/AR/MAPK14/GSK3B/HTR2A/ADRB2/OPRM1/CHRNA7/PRKCA/TNF/XDH/MAPK8/PPP3CA/IKBKB/ICAM1/RELA/EGFR/IL6/MAPK1/IFNG/TP53/IL2/CD40LG/CDKN1A/CCND1/IL4/MMP9/NFKBIA/ERBB2/IGF2/PRKCB/CCL2/IL1B/SOD1/CXCL10/HSPB1/HIF1A/CHUK/IGFBP3/NCF1/NFE2L2/SPP1/PARP1/RAF1/ERBB3/TGFB1/PTEN/FN1/PRKCD	61	BP
GO:0006366	transcription by RNA polymerase II	49/120	2581/17910	1.28374e-12	1.8498e-11	6.32366e-12	RXRA/ESR1/JUN/HMOX1/CTNNB1/MYC/AKT1/AR/PPARG/MAPK14/ADRB2/TNF/TOP2A/AHR/PPP3CA/IKBKB/NR1I2/NR1I3/STAT1/RELA/EGFR/IL6/IFNG/TP53/IL2/CDKN1A/CCND1/IL10/IL4/NFKBIA/ERBB2/IGF2/PRKCB/NR3C1/ESR2/CXCL10/HIF1A/CHUK/IRF1/IL1A/NFE2L2/PPARA/PPARD/SERPINE1/PARP1/RAF1/TGFB1/PTEN/TRPV1	49	BP
GO:0018130	heterocycle biosynthetic process	63/120	4089/17910	1.36688e-12	1.96414e-11	6.71452e-12	PTGS2/RXRA/HSP90AA1/ESR1/JUN/GJA1/HMOX1/CTNNB1/MYC/AKT1/AR/PPARG/MAPK14/HTR2A/ADRB2/NOS3/TNF/TOP2A/XDH/MAPK8/AHR/PPP3CA/CYP1B1/IKBKB/ICAM1/NR1I2/NR1I3/STAT1/RELA/EGFR/IL6/MAPK1/IFNG/TP53/IL2/CD40LG/CDKN1A/CCND1/IL10/IL4/NFKBIA/ERBB2/IGF2/PRKCB/NR3C1/ESR2/IL1B/CXCL10/HIF1A/CHUK/IRF1/IL1A/NCF1/NFE2L2/SPP1/PPARA/PPARD/SERPINE1/PARP1/RAF1/TGFB1/PTEN/TRPV1	63	BP
GO:0019438	aromatic compound biosynthetic process	63/120	4099/17910	1.53319e-12	2.19701e-11	7.51062e-12	PTGS2/RXRA/HSP90AA1/ESR1/JUN/GJA1/HMOX1/CTNNB1/MYC/AKT1/AR/PPARG/MAPK14/HTR2A/ADRB2/NOS3/TNF/TOP2A/XDH/MAPK8/AHR/PPP3CA/CYP1B1/IKBKB/ICAM1/NR1I2/NR1I3/STAT1/RELA/EGFR/IL6/MAPK1/IFNG/TP53/IL2/CD40LG/CDKN1A/CCND1/IL10/IL4/NFKBIA/ERBB2/IGF2/PRKCB/NR3C1/ESR2/IL1B/CXCL10/HIF1A/CHUK/IRF1/IL1A/NCF1/NFE2L2/SPP1/PPARA/PPARD/SERPINE1/PARP1/RAF1/TGFB1/PTEN/TRPV1	63	BP
GO:0015031	protein transport	39/120	1689/17910	1.85897e-12	2.65648e-11	9.08135e-12	CHRM1/PTGS2/HSP90AA1/PRKACA/DPP4/GJA1/AKT1/NOS2/PPARG/MAPK14/GSK3B/OPRM1/PRKCA/TNF/PPP3CA/EGFR/IL6/MAPK1/IFNG/TP53/IL2/CD40LG/CDKN1A/MCL1/IL10/NFKBIA/ERBB2/PRKCB/IL1B/HSPB1/HIF1A/CHUK/IL1A/NCF1/PPARD/RAF1/TGFB1/FN1/PRKCD	39	BP
GO:0006351	transcription, DNA-templated	57/120	3444/17910	2.00634e-12	2.85917e-11	9.77423e-12	RXRA/ESR1/JUN/HMOX1/CTNNB1/MYC/AKT1/AR/PPARG/MAPK14/ADRB2/TNF/TOP2A/MAPK8/AHR/PPP3CA/CYP1B1/IKBKB/ICAM1/NR1I2/NR1I3/STAT1/RELA/EGFR/IL6/MAPK1/IFNG/TP53/IL2/CD40LG/CDKN1A/CCND1/IL10/IL4/NFKBIA/ERBB2/IGF2/PRKCB/NR3C1/ESR2/IL1B/CXCL10/HIF1A/CHUK/IRF1/IL1A/NCF1/NFE2L2/SPP1/PPARA/PPARD/SERPINE1/PARP1/RAF1/TGFB1/PTEN/TRPV1	57	BP
GO:0044419	interspecies interaction between organisms	29/120	928/17910	2.07344e-12	2.94668e-11	1.00734e-11	RXRA/DPP4/BCL2/MMP1/JUN/CASP8/CTNNB1/NOS2/HTR2A/TNF/TOP2A/SLPI/IKBKB/ICAM1/STAT1/RELA/EGFR/MAPK1/IFNG/TP53/BCL2L1/IL10/NFKBIA/CXCL8/CCL2/MPO/NFE2L2/TGFB1/FN1	29	BP
GO:0031960	response to corticosteroid	14/120	155/17910	2.2202e-12	3.1466e-11	1.07568e-11	PTGS2/BCL2/CASP3/AKR1C3/TNF/ICAM1/EGFR/IL6/CDKN1A/CCND1/IL10/NR3C1/PARP1/TGFB1	14	BP
GO:0050863	regulation of T cell activation	18/120	307/17910	2.23137e-12	3.15379e-11	1.07814e-11	DPP4/CASP3/CTNNB1/AKT1/VCAM1/IL6/IFNG/IL2/CD40LG/IL10/IL4/ERBB2/IGF2/CCL2/IL1B/SOD1/IRF1/TGFB1	18	BP
GO:0010631	epithelial cell migration	19/120	354/17910	2.46233e-12	3.47074e-11	1.18649e-11	PTGS2/DPP4/JUN/HMOX1/AKT1/PPARG/PRKCA/NOS3/CYP1B1/HAS2/IFNG/IL4/MMP9/HSPB1/HIF1A/NFE2L2/PPARD/TGFB1/PTEN	19	BP
GO:0071214	cellular response to abiotic stimulus	18/120	310/17910	2.62807e-12	3.68428e-11	1.25949e-11	PTGS2/GJA1/CASP3/CASP8/MYC/AKT1/MAPK14/MAPK8/EGFR/TP53/BCL2L1/CDKN1A/IL1B/IRF1/PARP1/TGFB1/PTEN/TRPV1	18	BP
GO:0104004	cellular response to environmental stimulus	18/120	310/17910	2.62807e-12	3.68428e-11	1.25949e-11	PTGS2/GJA1/CASP3/CASP8/MYC/AKT1/MAPK14/MAPK8/EGFR/TP53/BCL2L1/CDKN1A/IL1B/IRF1/PARP1/TGFB1/PTEN/TRPV1	18	BP
GO:0048468	cell development	42/120	1971/17910	2.68275e-12	3.75077e-11	1.28222e-11	CHRM1/HSP90AA1/PRKACA/ESR1/BCL2/JUN/GJA1/CASP3/CTNNB1/AKT1/AR/PPARG/GSK3B/SLC6A4/OPRM1/CHRNA7/PRKCA/TNF/PPP3CA/HAS2/IKBKB/ICAM1/RELA/EGFR/IL6/MAPK1/TP53/IL2/BCL2L1/CDKN1A/ERBB2/IL1B/SOD1/HIF1A/IL1A/NFE2L2/SPP1/PPARA/TGFB1/PTEN/TRPV1/FN1	42	BP
GO:0031663	lipopolysaccharide-mediated signaling pathway	10/120	55/17910	2.82633e-12	3.94086e-11	1.34721e-11	AKT1/MAPK14/PRKCA/NOS3/TNF/MAPK1/NFKBIA/CCL2/IL1B/TGFB1	10	BP
GO:0090132	epithelium migration	19/120	357/17910	2.85568e-12	3.97108e-11	1.35754e-11	PTGS2/DPP4/JUN/HMOX1/AKT1/PPARG/PRKCA/NOS3/CYP1B1/HAS2/IFNG/IL4/MMP9/HSPB1/HIF1A/NFE2L2/PPARD/TGFB1/PTEN	19	BP
GO:0050708	regulation of protein secretion	21/120	456/17910	2.90103e-12	4.02334e-11	1.3754e-11	DPP4/GJA1/NOS2/MAPK14/OPRM1/PRKCA/TNF/PPP3CA/EGFR/IL6/IFNG/IL2/CD40LG/IL10/IL1B/HIF1A/CHUK/IL1A/PPARD/TGFB1/FN1	21	BP
GO:0150076	neuroinflammatory response	11/120	76/17910	3.04095e-12	4.2061e-11	1.43788e-11	PTGS2/JUN/TNF/EGFR/IL6/IFNG/IL4/MMP9/IL1B/MMP3/TRPV1	11	BP
GO:0048589	developmental growth	24/120	624/17910	3.11984e-12	4.30372e-11	1.47125e-11	RXRA/HSP90AA1/ESR1/BCL2/GJA1/CTNNB1/AKT1/AR/MAPK14/GSK3B/ADRB2/SLC6A4/PPP3CA/MAPK1/TP53/CDKN1A/IGF2/SOD1/SPP1/PPARA/PPARD/TGFB1/PTEN/FN1	24	BP
GO:0032355	response to estradiol	13/120	128/17910	3.13117e-12	4.30786e-11	1.47267e-11	PTGS2/ESR1/GJA1/CASP3/CASP8/CTNNB1/SLC6A4/EGFR/CCND1/IL10/NQO1/TGFB1/PTEN	13	BP
GO:0030855	epithelial cell differentiation	26/120	746/17910	3.14037e-12	4.30906e-11	1.47308e-11	RXRA/ESR1/JUN/GJA1/CTNNB1/AKT1/AR/PPARG/GSK3B/AKR1C3/TNF/XDH/CYP1A1/IKBKB/ICAM1/STAT1/IFNG/CDKN1A/CCND1/MMP9/GSTA2/IL1B/SOD1/HIF1A/SERPINE1/TGFB1	26	BP
GO:0030522	intracellular receptor signaling pathway	17/120	271/17910	3.25955e-12	4.44966e-11	1.52114e-11	RXRA/ESR1/CASP8/CTNNB1/AR/PPARG/AKR1C3/AHR/NR1I2/NR1I3/RELA/NFKBIA/NR3C1/ESR2/PPARA/PPARD/PARP1	17	BP
GO:0048878	chemical homeostasis	30/120	1015/17910	3.26005e-12	4.44966e-11	1.52114e-11	PIK3CG/PRKACA/CA2/ESR1/BCL2/GJA1/HMOX1/MYC/AKT1/PPARG/KCNH2/HTR2A/CHRNA7/PPP3CA/HAS2/ICAM1/STAT1/EGFR/MAPK1/IL2/PRKCB/SOD1/CLDN4/CXCL10/CXCL11/HIF1A/PARP1/RAF1/TGFB1/TRPV1	30	BP
GO:0006352	DNA-templated transcription, initiation	16/120	231/17910	3.29876e-12	4.49065e-11	1.53516e-11	RXRA/ESR1/JUN/CTNNB1/AR/PPARG/NR1I2/NR1I3/TP53/CDKN1A/CCND1/NR3C1/ESR2/PPARA/PPARD/PTEN	16	BP
GO:0032103	positive regulation of response to external stimulus	18/120	315/17910	3.43846e-12	4.66854e-11	1.59597e-11	PTGS2/PIK3CG/MAPK14/OPRM1/PRKCA/TNF/EGFR/IL6/IL2/NFKBIA/CXCL8/IL1B/THBD/PTGER3/CXCL10/HSPB1/SERPINE1/TGFB1	18	BP
GO:0031329	regulation of cellular catabolic process	27/120	814/17910	3.52293e-12	4.77071e-11	1.6309e-11	HSP90AA1/PIK3CG/PRKACA/BCL2/HMOX1/CASP3/AKT1/MAPK14/GSK3B/HTR2A/ADRB2/PRKCA/TNF/MAPK8/IL6/IFNG/TP53/MCL1/IL10/IL4/IL1B/HSPB1/HIF1A/NFE2L2/PPARA/PTEN/PRKCD	27	BP
GO:0090130	tissue migration	19/120	363/17910	3.82474e-12	5.16589e-11	1.76599e-11	PTGS2/DPP4/JUN/HMOX1/AKT1/PPARG/PRKCA/NOS3/CYP1B1/HAS2/IFNG/IL4/MMP9/HSPB1/HIF1A/NFE2L2/PPARD/TGFB1/PTEN	19	BP
GO:0097659	nucleic acid-templated transcription	57/120	3500/17910	3.99544e-12	5.3824e-11	1.84e-11	RXRA/ESR1/JUN/HMOX1/CTNNB1/MYC/AKT1/AR/PPARG/MAPK14/ADRB2/TNF/TOP2A/MAPK8/AHR/PPP3CA/CYP1B1/IKBKB/ICAM1/NR1I2/NR1I3/STAT1/RELA/EGFR/IL6/MAPK1/IFNG/TP53/IL2/CD40LG/CDKN1A/CCND1/IL10/IL4/NFKBIA/ERBB2/IGF2/PRKCB/NR3C1/ESR2/IL1B/CXCL10/HIF1A/CHUK/IRF1/IL1A/NCF1/NFE2L2/SPP1/PPARA/PPARD/SERPINE1/PARP1/RAF1/TGFB1/PTEN/TRPV1	57	BP
GO:1901653	cellular response to peptide	19/120	364/17910	4.01345e-12	5.39261e-11	1.8435e-11	PRKACA/CA2/AKT1/PPARG/GSK3B/ADRB2/VCAM1/ICAM1/STAT1/RELA/TP53/IGF2/PRKCB/IL1B/NFE2L2/PARP1/TGFB1/PTEN/PRKCD	19	BP
GO:1902893	regulation of pri-miRNA transcription by RNA polymerase II	9/120	40/17910	4.60988e-12	6.17796e-11	2.11197e-11	JUN/RELA/TP53/IL10/NR3C1/HIF1A/PPARA/PPARD/TGFB1	9	BP
GO:0032774	RNA biosynthetic process	57/120	3516/17910	4.85041e-12	6.48351e-11	2.21643e-11	RXRA/ESR1/JUN/HMOX1/CTNNB1/MYC/AKT1/AR/PPARG/MAPK14/ADRB2/TNF/TOP2A/MAPK8/AHR/PPP3CA/CYP1B1/IKBKB/ICAM1/NR1I2/NR1I3/STAT1/RELA/EGFR/IL6/MAPK1/IFNG/TP53/IL2/CD40LG/CDKN1A/CCND1/IL10/IL4/NFKBIA/ERBB2/IGF2/PRKCB/NR3C1/ESR2/IL1B/CXCL10/HIF1A/CHUK/IRF1/IL1A/NCF1/NFE2L2/SPP1/PPARA/PPARD/SERPINE1/PARP1/RAF1/TGFB1/PTEN/TRPV1	57	BP
GO:0071902	positive regulation of protein serine/threonine kinase activity	18/120	322/17910	4.96929e-12	6.62529e-11	2.2649e-11	PIK3CG/AKT1/MAPK14/HTR2A/ADRB2/CHRNA7/TNF/EGFR/MAPK1/IFNG/CD40LG/CCND1/ERBB2/IGF2/IL1B/SOD1/RAF1/TGFB1	18	BP
GO:0010605	negative regulation of macromolecule metabolic process	53/120	3087/17910	5.00219e-12	6.65201e-11	2.27403e-11	PTGS2/RXRA/ESR1/JUN/GJA1/CASP3/CTNNB1/MYC/AKT1/NOS2/AR/PPARG/MAPK14/GSK3B/CHRNA7/PRKCA/TNF/XDH/AHR/PPP3CA/SLPI/IKBKB/NR1I2/NR1I3/STAT1/RELA/EGFR/IL6/IFNG/TP53/IL2/CDKN1A/CCND1/IL10/IL4/MMP9/IGF2/NR3C1/ESR2/IL1B/HSPB1/HIF1A/IGFBP3/IRF1/PPARA/PPARD/SERPINE1/PARP1/RAF1/TGFB1/PTEN/TRPV1/PRKCD	53	BP
GO:0002790	peptide secretion	23/120	582/17910	5.44492e-12	7.2222e-11	2.46895e-11	DPP4/GJA1/NOS2/MAPK14/OPRM1/PRKCA/TNF/PPP3CA/EGFR/IL6/IFNG/IL2/CD40LG/IL10/IL1B/HIF1A/CHUK/IL1A/PPARD/RAF1/TGFB1/TRPV1/FN1	23	BP
GO:0031649	heat generation	7/120	16/17910	5.52688e-12	7.31216e-11	2.4997e-11	PTGS2/ADRB2/TNF/IL1B/PTGER3/IL1A/TRPV1	7	BP
GO:1901575	organic substance catabolic process	41/120	1925/17910	5.55132e-12	7.32575e-11	2.50435e-11	HSP90AA1/PIK3CG/PRKACA/GJA1/CYP3A4/HMOX1/CASP3/CASP8/CTNNB1/AKT1/NOS2/MAPK14/GSK3B/HTR2A/PON1/PRKCA/NOS3/AKR1C3/TNF/XDH/CYP1A1/CYP1B1/RELA/LTA4H/MAOA/EGFR/IL6/IFNG/TP53/IL10/CTSD/IL1B/HSPB1/HIF1A/NFE2L2/SPP1/PPARA/PPARD/TGFB1/PTEN/PRKCD	41	BP
GO:0097237	cellular response to toxic substance	16/120	241/17910	6.28974e-12	8.27909e-11	2.83026e-11	PTGS2/PTGS1/HMOX1/NOS3/TNF/GSTM1/CYP1B1/RELA/IL6/IL10/MPO/NQO1/SOD1/NFE2L2/PTEN/PRKCD	16	BP
GO:0045766	positive regulation of angiogenesis	15/120	203/17910	6.48103e-12	8.50923e-11	2.90893e-11	PTGS2/HMOX1/CHRNA7/PRKCA/NOS3/CYP1B1/IL10/CXCL8/PRKCB/IL1B/HSPB1/HIF1A/IL1A/NFE2L2/SERPINE1	15	BP
GO:0071383	cellular response to steroid hormone stimulus	16/120	242/17910	6.69792e-12	8.77173e-11	2.99867e-11	RXRA/ESR1/CTNNB1/AR/PPARG/AKR1C3/ICAM1/NR1I2/NR1I3/EGFR/NR3C1/ESR2/PPARA/PPARD/PARP1/TGFB1	16	BP
GO:0046824	positive regulation of nucleocytoplasmic transport	10/120	60/17910	7.08413e-12	9.25409e-11	3.16357e-11	PTGS2/PRKACA/MAPK14/GSK3B/MAPK1/IFNG/TP53/IL1B/TGFB1/PRKCD	10	BP
GO:0048771	tissue remodeling	14/120	170/17910	7.86337e-12	1.02462e-10	3.50271e-11	CA2/GJA1/CTNNB1/ADRB2/PRKCA/NOS3/PPP3CA/EGFR/IL6/TP53/IL2/HIF1A/IL1A/TGFB1	14	BP
GO:0044271	cellular nitrogen compound biosynthetic process	67/120	4735/17910	8.27053e-12	1.07496e-10	3.67482e-11	PTGS2/RXRA/HSP90AA1/ESR1/JUN/GJA1/HMOX1/CTNNB1/MYC/AKT1/NOS2/AR/PPARG/MAPK14/HTR2A/ADRB2/NOS3/TNF/TOP2A/XDH/MAPK8/AHR/PPP3CA/CYP1B1/IKBKB/ICAM1/NR1I2/NR1I3/STAT1/RELA/EGFR/IL6/MAPK1/IFNG/TP53/IL2/CD40LG/CDKN1A/CCND1/IL10/IL4/NFKBIA/ERBB2/IGF2/PRKCB/NR3C1/ESR2/IL1B/NQO1/CXCL10/HSPB1/HIF1A/CHUK/IRF1/IL1A/NCF1/NFE2L2/SPP1/PPARA/PPARD/SERPINE1/PARP1/RAF1/TGFB1/PTEN/TRPV1/PRKCD	67	BP
GO:0002791	regulation of peptide secretion	21/120	483/17910	8.61838e-12	1.11737e-10	3.81978e-11	DPP4/GJA1/NOS2/MAPK14/OPRM1/PRKCA/TNF/PPP3CA/EGFR/IL6/IFNG/IL2/CD40LG/IL10/IL1B/HIF1A/CHUK/IL1A/PPARD/TGFB1/FN1	21	BP
GO:0035094	response to nicotine	9/120	43/17910	9.34886e-12	1.20904e-10	4.13318e-11	BCL2/HMOX1/CASP3/CHRNA7/TNF/VCAM1/RELA/MAPK1/PPARA	9	BP
GO:0043412	macromolecule modification	61/120	4027/17910	9.43835e-12	1.21757e-10	4.16234e-11	CHRM3/PTGS2/HSP90AA1/PIK3CG/PRKACA/ESR1/BCL2/JUN/CASP3/CTNNB1/MYC/AKT1/NOS2/AR/MAPK14/GSK3B/HTR2A/ADRB2/OPRM1/CHRNA7/PRKCA/TNF/XDH/MAPK8/PPP3CA/IKBKB/ICAM1/RELA/EGFR/IL6/MAPK1/IFNG/TP53/IL2/CD40LG/CDKN1A/CCND1/IL4/MMP9/NFKBIA/ERBB2/IGF2/PRKCB/CCL2/IL1B/SOD1/CXCL10/HSPB1/HIF1A/CHUK/IGFBP3/NCF1/NFE2L2/SPP1/PARP1/RAF1/ERBB3/TGFB1/PTEN/FN1/PRKCD	61	BP
GO:0043523	regulation of neuron apoptotic process	15/120	210/17910	1.05557e-11	1.35832e-10	4.64351e-11	BCL2/JUN/HMOX1/CASP3/CTNNB1/TNF/TP53/BCL2L1/MCL1/CCL2/NQO1/SOD1/HIF1A/PARP1/ERBB3	15	BP
GO:0006811	ion transport	36/120	1533/17910	1.09579e-11	1.40659e-10	4.8085e-11	CHRM1/PTGS2/RXRA/PIK3CG/PRKACA/CA2/BCL2/GJA1/CTNNB1/AKT1/NOS2/PPARG/KCNH2/HTR2A/ADRB2/SLC6A4/OPRM1/CHRNA7/NOS3/PPP3CA/ICAM1/IFNG/MMP9/PRKCB/CCL2/IL1B/CLDN4/CXCL10/CXCL11/PPARA/PPARD/RAF1/TGFB1/PTEN/TRPV1/PRKCD	36	BP
GO:0062012	regulation of small molecule metabolic process	20/120	439/17910	1.23274e-11	1.57845e-10	5.39603e-11	PTGS2/AKT1/PPARG/GSK3B/HTR2A/NOS3/AKR1C3/TNF/HAS2/IFNG/TP53/IGF2/IL1B/NQO1/SOD1/HIF1A/IGFBP3/PPARA/PARP1/TGFB1	20	BP
GO:0009306	protein secretion	22/120	549/17910	1.27923e-11	1.63393e-10	5.5857e-11	DPP4/GJA1/NOS2/MAPK14/OPRM1/PRKCA/TNF/PPP3CA/EGFR/IL6/IFNG/IL2/CD40LG/IL10/IL1B/HIF1A/CHUK/IL1A/PPARD/RAF1/TGFB1/FN1	22	BP
GO:0019900	kinase binding	25/119	647/16967	2.44552e-12	1.67926e-10	7.77989e-11	HSP90AA1/PRKACA/ESR1/GJA1/CTNNB1/AKT1/MAPK14/GSK3B/TOP2A/IKBKB/RELA/EGFR/MAPK1/TP53/BCL2L1/CDKN1A/CCND1/PRKCB/NR3C1/HSPB1/HIF1A/PARP1/RAF1/PTEN/PRKCD	25	MF
GO:0042542	response to hydrogen peroxide	13/120	144/17910	1.42314e-11	1.81328e-10	6.19881e-11	BCL2/JUN/HMOX1/CASP3/CYP1B1/STAT1/RELA/IL6/IL10/NQO1/SOD1/NFE2L2/PRKCD	13	BP
GO:0006367	transcription initiation from RNA polymerase II promoter	14/120	178/17910	1.46854e-11	1.86652e-10	6.38083e-11	RXRA/ESR1/AR/PPARG/NR1I2/NR1I3/TP53/CDKN1A/CCND1/NR3C1/ESR2/PPARA/PPARD/PTEN	14	BP
GO:0042113	B cell activation	15/120	215/17910	1.47917e-11	1.87543e-10	6.41128e-11	BCL2/CASP3/CASP8/VCAM1/AHR/IL6/TP53/IL2/CD40LG/CDKN1A/IL10/IL4/PRKCB/TGFB1/PRKCD	15	BP
GO:1900407	regulation of cellular response to oxidative stress	11/120	88/17910	1.58893e-11	2.00966e-10	6.87016e-11	CTNNB1/AKT1/TNF/MCL1/IL10/MMP3/SOD1/HSPB1/HIF1A/NFE2L2/PARP1	11	BP
GO:0007507	heart development	22/120	556/17910	1.63691e-11	2.05901e-10	7.03884e-11	RXRA/JUN/GJA1/CASP3/CTNNB1/PPARG/MAPK14/NOS3/VCAM1/HAS2/EGFR/MAPK1/TP53/CDKN1A/ERBB2/HIF1A/PPARA/PPARD/RAF1/ERBB3/TGFB1/PTEN	22	BP
GO:0001660	fever generation	6/120	10/17910	1.63853e-11	2.05901e-10	7.03884e-11	PTGS2/TNF/IL1B/PTGER3/IL1A/TRPV1	6	BP
GO:0001667	ameboidal-type cell migration	20/120	446/17910	1.63988e-11	2.05901e-10	7.03884e-11	PTGS2/DPP4/JUN/HMOX1/AKT1/PPARG/PRKCA/NOS3/CYP1B1/HAS2/IFNG/IL4/MMP9/HSPB1/HIF1A/NFE2L2/PPARD/TGFB1/PTEN/FN1	20	BP
GO:0003707	steroid hormone receptor activity	10/119	54/16967	3.62027e-12	2.11603e-10	9.80344e-11	RXRA/ESR1/AR/PPARG/NR1I2/NR1I3/NR3C1/ESR2/PPARA/PPARD	10	MF
GO:0098772	molecular function regulator	37/119	1492/16967	3.7664e-12	2.11603e-10	9.80344e-11	HSP90AA1/ESR1/BCL2/JUN/CASP3/AKT1/ADRB2/CHRNA7/TNF/MAPK8/SLPI/EGFR/IL6/TP53/IL2/CD40LG/CDKN1A/IL10/IL4/IGF2/CXCL8/PRKCB/ESR2/IL1B/CXCL10/CXCL11/HSPB1/IGFBP3/IL1A/SPP1/SERPINE1/RAF1/ERBB3/TGFB1/TRPV1/FN1/PRKCD	37	MF
GO:0070555	response to interleukin-1	14/120	183/17910	2.13608e-11	2.67553e-10	9.14647e-11	PRKCA/SELE/HAS2/IKBKB/ICAM1/RELA/IL6/NFKBIA/CXCL8/CCL2/IL1B/HIF1A/CHUK/IL1A	14	BP
GO:0042129	regulation of T cell proliferation	13/120	149/17910	2.19891e-11	2.74758e-10	9.39276e-11	CASP3/CTNNB1/VCAM1/IL6/IL2/CD40LG/IL10/IL4/ERBB2/IGF2/IL1B/IRF1/TGFB1	13	BP
GO:0044403	symbiont process	27/120	884/17910	2.34707e-11	2.92564e-10	1.00015e-10	RXRA/DPP4/BCL2/MMP1/JUN/CASP8/CTNNB1/HTR2A/TNF/TOP2A/SLPI/IKBKB/ICAM1/STAT1/RELA/EGFR/MAPK1/TP53/BCL2L1/IL10/NFKBIA/CXCL8/CCL2/MPO/NFE2L2/TGFB1/FN1	27	BP
GO:0008134	transcription factor binding	23/119	564/16967	7.07003e-12	3.64107e-10	1.68688e-10	RXRA/ESR1/BCL2/JUN/CTNNB1/MYC/AR/PPARG/MAPK14/GSK3B/AHR/STAT1/RELA/MAPK1/TP53/CCND1/NFKBIA/PRKCB/HIF1A/NFE2L2/PPARA/PPARD/PARP1	23	MF
GO:0030099	myeloid cell differentiation	19/120	411/17910	3.29884e-11	4.10214e-10	1.40234e-10	CA2/JUN/CASP3/CASP8/CTNNB1/MYC/PPARG/MAPK14/PRKCA/TNF/STAT1/IFNG/IL4/MMP9/NFKBIA/PRKCB/HIF1A/PARP1/TGFB1	19	BP
GO:0050900	leukocyte migration	20/120	467/17910	3.74525e-11	4.64609e-10	1.58829e-10	PIK3CG/MMP1/HMOX1/AKT1/MAPK14/TNF/SELE/VCAM1/ICAM1/IL6/IL10/MMP9/CXCL8/CCL2/THBD/CXCL10/CXCL11/SERPINE1/TGFB1/FN1	20	BP
GO:1903706	regulation of hemopoiesis	20/120	468/17910	3.89125e-11	4.81565e-10	1.64626e-10	CA2/JUN/CASP8/CTNNB1/MYC/MAPK14/PRKCA/TNF/STAT1/IFNG/IL2/IL4/NFKBIA/ERBB2/PRKCB/SOD1/HIF1A/IRF1/NFE2L2/TGFB1	20	BP
GO:0044459	plasma membrane part	44/120	2283/18675	4.8218e-12	4.93029e-10	2.65199e-10	CHRM3/CHRM2/CHRM1/PTGS2/PRKACA/CA2/DPP4/GJA1/HMOX1/CASP3/CASP8/CTNNB1/KCNH2/CHRM4/HTR2A/ADRB2/SLC6A4/OPRM1/CHRNA7/PRKCA/NOS3/SLC6A2/TNF/SELE/VCAM1/PPP3CA/HAS2/IKBKB/ICAM1/EGFR/IL6/MAPK1/CD40LG/ERBB2/THBD/PTGER3/CLDN4/CXCL10/CHUK/NCF1/ERBB3/PTEN/TRPV1/FN1	44	CC
GO:0035296	regulation of tube diameter	12/120	125/17910	4.3578e-11	5.36736e-10	1.83486e-10	CHRM3/PTGS2/GJA1/HMOX1/AKT1/HTR2A/SLC6A4/NOS3/ICAM1/EGFR/SOD1/PPARD	12	BP
GO:0097746	regulation of blood vessel diameter	12/120	125/17910	4.3578e-11	5.36736e-10	1.83486e-10	CHRM3/PTGS2/GJA1/HMOX1/AKT1/HTR2A/SLC6A4/NOS3/ICAM1/EGFR/SOD1/PPARD	12	BP
GO:1904018	positive regulation of vasculature development	15/120	232/17910	4.37559e-11	5.37647e-10	1.83798e-10	PTGS2/HMOX1/CHRNA7/PRKCA/NOS3/CYP1B1/IL10/CXCL8/PRKCB/IL1B/HSPB1/HIF1A/IL1A/NFE2L2/SERPINE1	15	BP
GO:0009408	response to heat	13/120	158/17910	4.62596e-11	5.67063e-10	1.93854e-10	PTGS2/HSP90AA1/PRKACA/HMOX1/AKT1/GSK3B/NOS3/MAPK1/CDKN1A/SOD1/CXCL10/IL1A/TRPV1	13	BP
GO:0031099	regeneration	14/120	194/17910	4.68584e-11	5.72843e-10	1.9583e-10	BCL2/JUN/GJA1/HMOX1/PPARG/PPP3CA/EGFR/CDKN1A/CCND1/IL10/SPP1/PPARD/TGFB1/PTEN	14	BP
GO:1902882	regulation of response to oxidative stress	11/120	97/17910	4.69525e-11	5.72843e-10	1.9583e-10	CTNNB1/AKT1/TNF/MCL1/IL10/MMP3/SOD1/HSPB1/HIF1A/NFE2L2/PARP1	11	BP
GO:0009887	animal organ morphogenesis	28/120	989/17910	5.49444e-11	6.6877e-10	2.28623e-10	RXRA/CA2/ESR1/BCL2/MMP2/JUN/GJA1/CTNNB1/MYC/AR/MAPK14/SLC6A4/NOS3/TNF/HAS2/STAT1/RELA/EGFR/MAPK1/TP53/IGF2/CCL2/SOD1/HIF1A/PPARA/SERPINE1/TGFB1/PTEN	28	BP
GO:0048638	regulation of developmental growth	17/120	325/17910	5.79725e-11	7.03971e-10	2.40657e-10	BCL2/GJA1/AKT1/AR/MAPK14/GSK3B/ADRB2/SLC6A4/MAPK1/CDKN1A/IGF2/SOD1/SPP1/PPARA/PPARD/PTEN/FN1	17	BP
GO:0003018	vascular process in circulatory system	13/120	161/17910	5.86592e-11	7.10642e-10	2.42937e-10	CHRM3/PTGS2/GJA1/HMOX1/AKT1/HTR2A/SLC6A4/NOS3/ICAM1/EGFR/SOD1/PPARD/TGFB1	13	BP
GO:0051402	neuron apoptotic process	15/120	238/17910	6.28166e-11	7.5923e-10	2.59547e-10	BCL2/JUN/HMOX1/CASP3/CTNNB1/TNF/TP53/BCL2L1/MCL1/CCL2/NQO1/SOD1/HIF1A/PARP1/ERBB3	15	BP
GO:0034762	regulation of transmembrane transport	21/120	538/17910	6.45213e-11	7.78015e-10	2.65969e-10	PIK3CG/PRKACA/CA2/BCL2/GJA1/AKT1/MAPK14/KCNH2/ADRB2/OPRM1/TNF/IFNG/MMP9/PRKCB/CCL2/IL1B/CXCL10/CXCL11/NFE2L2/TGFB1/PTEN	21	BP
GO:0050679	positive regulation of epithelial cell proliferation	14/120	199/17910	6.58836e-11	7.92595e-10	2.70953e-10	JUN/HMOX1/CTNNB1/MYC/AKT1/AR/PRKCA/HAS2/EGFR/CCND1/IL10/ERBB2/HIF1A/TGFB1	14	BP
GO:1903201	regulation of oxidative stress-induced cell death	10/120	75/17910	7.16087e-11	8.59471e-10	2.93815e-10	CTNNB1/AKT1/MCL1/IL10/MMP3/SOD1/HSPB1/HIF1A/NFE2L2/PARP1	10	BP
GO:0048661	positive regulation of smooth muscle cell proliferation	11/120	101/17910	7.33623e-11	8.7848e-10	3.00314e-10	PTGS2/MMP2/JUN/HMOX1/AKT1/TNF/STAT1/EGFR/IL6/IL10/MMP9	11	BP
GO:0001101	response to acid chemical	17/120	330/17910	7.35914e-11	8.79187e-10	3.00555e-10	PTGS2/RXRA/MMP2/GJA1/CASP3/AKT1/PPARG/SLC6A4/PON1/AKR1C3/TNF/ICAM1/RELA/EGFR/BCL2L1/NQO1/CHUK	17	BP
GO:0071466	cellular response to xenobiotic stimulus	13/120	164/17910	7.40204e-11	8.82275e-10	3.01611e-10	PTGS1/CYP3A4/OPRM1/GSTM1/AHR/CYP1A1/CYP1B1/ICAM1/NR1I2/EGFR/NR3C1/NQO1/TGFB1	13	BP
GO:0002573	myeloid leukocyte differentiation	14/120	201/17910	7.53027e-11	8.93443e-10	3.05429e-10	CA2/JUN/CASP8/CTNNB1/MYC/PPARG/MAPK14/PRKCA/TNF/IFNG/IL4/MMP9/PARP1/TGFB1	14	BP
GO:0007623	circadian rhythm	14/120	201/17910	7.53027e-11	8.93443e-10	3.05429e-10	JUN/NOS2/PPARG/GSK3B/SLC6A4/TOP2A/MAPK8/AHR/EGFR/TP53/CLDN4/PPARA/SERPINE1/PTEN	14	BP
GO:0042063	gliogenesis	16/120	285/17910	7.8162e-11	9.25245e-10	3.16301e-10	CHRM1/CTNNB1/AKT1/PPARG/TNF/RELA/EGFR/IL6/MAPK1/ERBB2/CCL2/IL1B/SOD1/ERBB3/TGFB1/PTEN	16	BP
GO:0023061	signal release	19/120	433/17910	8.05225e-11	9.51011e-10	3.25109e-10	CHRM2/DPP4/GJA1/NOS2/GSK3B/HTR2A/OPRM1/PRKCA/TNF/PPP3CA/EGFR/IL6/IFNG/PRKCB/IL1B/HIF1A/SPP1/PPARD/RAF1	19	BP
GO:1904645	response to amyloid-beta	9/120	54/17910	8.29001e-11	9.76862e-10	3.33946e-10	MMP2/GSK3B/ADRB2/CHRNA7/VCAM1/ICAM1/MMP9/MMP3/PARP1	9	BP
GO:0051336	regulation of hydrolase activity	30/120	1160/17910	8.97001e-11	1.05459e-09	3.60517e-10	PTGS2/ESR1/JUN/CASP8/MYC/AKT1/PPARG/MAPK14/GSK3B/HTR2A/NOS3/TNF/SELE/XDH/MAPK8/SLPI/IKBKB/ICAM1/EGFR/IFNG/TP53/MMP9/ERBB2/CTSD/SOD1/IGFBP3/SERPINE1/RAF1/FN1/PRKCD	30	BP
GO:0050880	regulation of blood vessel size	12/120	133/17910	9.07391e-11	1.06438e-09	3.63866e-10	CHRM3/PTGS2/GJA1/HMOX1/AKT1/HTR2A/SLC6A4/NOS3/ICAM1/EGFR/SOD1/PPARD	12	BP
GO:0006606	protein import into nucleus	11/120	103/17910	9.10363e-11	1.06545e-09	3.64232e-10	PTGS2/AKT1/MAPK14/PPP3CA/MAPK1/IFNG/TP53/CDKN1A/NFKBIA/TGFB1/PRKCD	11	BP
GO:0035150	regulation of tube size	12/120	134/17910	9.9108e-11	1.1573e-09	3.95631e-10	CHRM3/PTGS2/GJA1/HMOX1/AKT1/HTR2A/SLC6A4/NOS3/ICAM1/EGFR/SOD1/PPARD	12	BP
GO:0055114	oxidation-reduction process	27/120	944/17910	1.03549e-10	1.20644e-09	4.1243e-10	PTGS2/PTGS1/CYP3A4/HMOX1/MYC/AKT1/NOS2/PPARG/MAPK14/GSK3B/ALOX5/NOS3/AKR1C3/VCAM1/XDH/CYP1A1/CYP1B1/MAOA/TP53/IGF2/MPO/NQO1/SOD1/HIF1A/NCF1/PPARA/PPARD	27	BP
GO:0034405	response to fluid shear stress	8/120	37/17910	1.05272e-10	1.22375e-09	4.18348e-10	PTGS2/CA2/GJA1/AKT1/NOS3/HAS2/NFE2L2/TGFB1	8	BP
GO:0001503	ossification	18/120	388/17910	1.079e-10	1.25149e-09	4.2783e-10	PTGS2/PRKACA/BCL2/MMP2/GJA1/CTNNB1/AKT1/MAPK14/ADRB2/TNF/EGFR/IL6/MAPK1/MMP9/IGF2/HIF1A/IGFBP3/TGFB1	18	BP
GO:0022008	neurogenesis	34/120	1492/17910	1.10537e-10	1.27921e-09	4.37307e-10	CHRM1/HSP90AA1/BCL2/JUN/GJA1/CASP3/CTNNB1/AKT1/PPARG/GSK3B/SLC6A4/OPRM1/CHRNA7/PRKCA/TNF/VCAM1/PPP3CA/RELA/EGFR/IL6/MAPK1/TP53/IL2/ERBB2/CCL2/IL1B/SOD1/HIF1A/NFE2L2/SPP1/ERBB3/TGFB1/PTEN/FN1	34	BP
GO:0010632	regulation of epithelial cell migration	16/120	294/17910	1.23941e-10	1.43113e-09	4.89239e-10	PTGS2/JUN/HMOX1/AKT1/PPARG/PRKCA/NOS3/HAS2/IFNG/IL4/MMP9/HSPB1/HIF1A/NFE2L2/TGFB1/PTEN	16	BP
GO:0045637	regulation of myeloid cell differentiation	15/120	250/17910	1.25649e-10	1.44762e-09	4.94879e-10	CA2/JUN/CASP8/CTNNB1/MYC/MAPK14/PRKCA/TNF/STAT1/IFNG/IL4/NFKBIA/PRKCB/HIF1A/TGFB1	15	BP
GO:0009411	response to UV	12/120	137/17910	1.2858e-10	1.4781e-09	5.05296e-10	PTGS2/BCL2/CASP3/MYC/AKT1/MAPK8/RELA/EGFR/TP53/CDKN1A/CCND1/PARP1	12	BP
GO:0031668	cellular response to extracellular stimulus	15/120	251/17910	1.32895e-10	1.52432e-09	5.21097e-10	PTGS2/BCL2/JUN/HMOX1/PPARG/AKR1C3/VCAM1/MAPK8/ICAM1/MAPK1/TP53/CDKN1A/SOD1/NFE2L2/TRPV1	15	BP
GO:0010634	positive regulation of epithelial cell migration	13/120	173/17910	1.44696e-10	1.65234e-09	5.64864e-10	PTGS2/JUN/HMOX1/AKT1/PRKCA/NOS3/HAS2/IFNG/MMP9/HSPB1/HIF1A/NFE2L2/TGFB1	13	BP
GO:1903034	regulation of response to wounding	13/120	173/17910	1.44696e-10	1.65234e-09	5.64864e-10	GJA1/PRKCA/NOS3/PLAU/CDKN1A/IL10/THBD/NFE2L2/SPP1/PPARD/SERPINE1/PTEN/PRKCD	13	BP
GO:0007249	I-kappaB kinase/NF-kappaB signaling	15/120	253/17910	1.48553e-10	1.69265e-09	5.78643e-10	ESR1/GJA1/HMOX1/CASP8/CTNNB1/AKT1/TNF/IKBKB/STAT1/RELA/NFKBIA/PRKCB/IL1B/HSPB1/CHUK	15	BP
GO:0051384	response to glucocorticoid	12/120	139/17910	1.52416e-10	1.73285e-09	5.92386e-10	PTGS2/BCL2/CASP3/TNF/ICAM1/EGFR/IL6/CDKN1A/CCND1/IL10/NR3C1/TGFB1	12	BP
GO:0010001	glial cell differentiation	14/120	212/17910	1.53047e-10	1.73621e-09	5.93532e-10	CTNNB1/AKT1/PPARG/TNF/RELA/EGFR/IL6/MAPK1/ERBB2/IL1B/SOD1/ERBB3/TGFB1/PTEN	14	BP
GO:0017038	protein import	12/120	140/17910	1.65775e-10	1.87648e-09	6.41486e-10	PTGS2/HSP90AA1/AKT1/MAPK14/PPP3CA/MAPK1/IFNG/TP53/CDKN1A/NFKBIA/TGFB1/PRKCD	12	BP
GO:0051248	negative regulation of protein metabolic process	29/120	1116/17910	1.77895e-10	2.00928e-09	6.86885e-10	PTGS2/JUN/CASP3/CTNNB1/MYC/AKT1/NOS2/GSK3B/CHRNA7/TNF/XDH/SLPI/IKBKB/RELA/EGFR/IL6/TP53/IL2/CDKN1A/IL10/MMP9/IL1B/HSPB1/IGFBP3/SERPINE1/RAF1/TGFB1/PTEN/PRKCD	29	BP
GO:0031349	positive regulation of defense response	20/120	512/17910	1.9152e-10	2.15846e-09	7.37881e-10	PTGS2/PIK3CG/PRKACA/ESR1/GJA1/CASP8/TNF/IKBKB/RELA/EGFR/IL6/IL2/NFKBIA/IL1B/PTGER3/CHUK/IRF1/SERPINE1/RAF1/PRKCD	20	BP
GO:0060485	mesenchyme development	15/120	258/17910	1.95406e-10	2.19747e-09	7.51217e-10	BCL2/CTNNB1/MYC/GSK3B/NOS3/HAS2/STAT1/IL6/MAPK1/IL1B/HIF1A/ERBB3/TGFB1/PTEN/FN1	15	BP
GO:0009059	macromolecule biosynthetic process	65/120	4806/17910	1.97943e-10	2.22117e-09	7.59321e-10	RXRA/HSP90AA1/ESR1/BCL2/JUN/GJA1/HMOX1/CTNNB1/MYC/AKT1/AR/PPARG/MAPK14/GSK3B/ADRB2/TNF/TOP2A/MAPK8/AHR/PPP3CA/CYP1B1/HAS2/IKBKB/ICAM1/NR1I2/NR1I3/STAT1/RELA/EGFR/IL6/MAPK1/IFNG/TP53/IL2/CD40LG/CDKN1A/CCND1/IL10/IL4/NFKBIA/ERBB2/IGF2/PRKCB/NR3C1/ESR2/CCL2/IL1B/CXCL10/HSPB1/HIF1A/CHUK/IRF1/IL1A/NCF1/NFE2L2/SPP1/PPARA/PPARD/SERPINE1/PARP1/RAF1/TGFB1/PTEN/TRPV1/PRKCD	65	BP
GO:0051052	regulation of DNA metabolic process	18/120	403/17910	1.99684e-10	2.23585e-09	7.6434e-10	HSP90AA1/JUN/GJA1/CTNNB1/MYC/AKT1/PPARG/EGFR/IL6/MAPK1/TP53/IL2/CDKN1A/IL10/IL4/PARP1/TGFB1/PRKCD	18	BP
GO:0051641	cellular localization	45/120	2548/17910	2.00549e-10	2.23989e-09	7.6572e-10	CHRM2/CHRM1/PTGS2/HSP90AA1/PIK3CG/PRKACA/ESR1/BCL2/HMOX1/CASP8/CTNNB1/AKT1/NOS2/AR/MAPK14/GSK3B/HTR2A/ADRB2/SLC6A4/TNF/MAPK8/PPP3CA/IKBKB/EGFR/MAPK1/IFNG/TP53/BCL2L1/CDKN1A/NFKBIA/ERBB2/PRKCB/IL1B/SOD1/CXCL10/CXCL11/HSPB1/HIF1A/NCF1/PARP1/RAF1/TGFB1/PTEN/TRPV1/PRKCD	45	BP
GO:0008625	extrinsic apoptotic signaling pathway via death domain receptors	10/120	83/17910	2.0091e-10	2.23989e-09	7.6572e-10	BCL2/HMOX1/CASP8/NOS3/TNF/ICAM1/BCL2L1/SERPINE1/RAF1/PTEN	10	BP
GO:0062013	positive regulation of small molecule metabolic process	12/120	143/17910	2.12453e-10	2.36349e-09	8.07972e-10	PTGS2/AKT1/PPARG/HTR2A/NOS3/TNF/HAS2/IFNG/IGF2/IL1B/HIF1A/PPARA	12	BP
GO:0042803	protein homodimerization activity	26/119	809/16967	5.11269e-11	2.4305e-09	1.12603e-09	PTGS2/HSP90AA1/DPP4/BCL2/JUN/HMOX1/AKT1/NOS2/KCNH2/ADRB2/SLC6A4/PON1/CHRNA7/TOP2A/XDH/GSTM1/AHR/IKBKB/STAT1/RELA/TP53/SOD1/HSPB1/CHUK/ERBB3/TGFB1	26	MF
GO:0005125	cytokine activity	13/119	154/16967	5.81064e-11	2.56498e-09	1.18834e-09	TNF/IL6/IL2/CD40LG/IL10/IL4/CXCL8/IL1B/CXCL10/CXCL11/IL1A/SPP1/TGFB1	13	MF
GO:0014074	response to purine-containing compound	12/120	145/17910	2.49866e-10	2.76809e-09	9.46287e-10	PTGS2/PIK3CG/PPARG/SLC6A4/AHR/STAT1/RELA/IL1B/THBD/SOD1/PTEN/TRPV1	12	BP
GO:0031669	cellular response to nutrient levels	14/120	220/17910	2.49893e-10	2.76809e-09	9.46287e-10	PTGS2/BCL2/JUN/HMOX1/PPARG/AKR1C3/MAPK8/ICAM1/MAPK1/TP53/CDKN1A/SOD1/NFE2L2/TRPV1	14	BP
GO:0016049	cell growth	19/120	466/17910	2.79335e-10	3.0876e-09	1.05552e-09	HSP90AA1/BCL2/GJA1/CTNNB1/AKT1/PPARG/GSK3B/EGFR/TP53/IL2/CDKN1A/ERBB2/ESR2/IGFBP3/SPP1/PPARA/PPARD/TGFB1/FN1	19	BP
GO:0033138	positive regulation of peptidyl-serine phosphorylation	10/120	86/17910	2.87602e-10	3.16546e-09	1.08213e-09	PTGS2/HSP90AA1/BCL2/AKT1/TNF/EGFR/IL6/IFNG/RAF1/TGFB1	10	BP
GO:0048145	regulation of fibroblast proliferation	10/120	86/17910	2.87602e-10	3.16546e-09	1.08213e-09	ESR1/JUN/CTNNB1/MYC/PPARG/EGFR/TP53/CDKN1A/TGFB1/FN1	10	BP
GO:1902175	regulation of oxidative stress-induced intrinsic apoptotic signaling pathway	7/120	26/17910	3.00683e-10	3.3024e-09	1.12895e-09	AKT1/MCL1/SOD1/HSPB1/HIF1A/NFE2L2/PARP1	7	BP
GO:0045429	positive regulation of nitric oxide biosynthetic process	8/120	42/17910	3.12986e-10	3.43025e-09	1.17265e-09	PTGS2/HSP90AA1/AKT1/TNF/ICAM1/IFNG/IL1B/TRPV1	8	BP
GO:0043122	regulation of I-kappaB kinase/NF-kappaB signaling	14/120	224/17910	3.16936e-10	3.46619e-09	1.18494e-09	ESR1/GJA1/HMOX1/CASP8/CTNNB1/AKT1/TNF/IKBKB/STAT1/RELA/PRKCB/IL1B/HSPB1/CHUK	14	BP
GO:0006816	calcium ion transport	18/120	415/17910	3.20627e-10	3.49916e-09	1.19621e-09	PTGS2/PIK3CG/PRKACA/BCL2/GJA1/CTNNB1/HTR2A/OPRM1/CHRNA7/NOS3/PPP3CA/ICAM1/PRKCB/CCL2/CXCL10/CXCL11/TGFB1/TRPV1	18	BP
GO:0048144	fibroblast proliferation	10/120	87/17910	3.23137e-10	3.51913e-09	1.20304e-09	ESR1/JUN/CTNNB1/MYC/PPARG/EGFR/TP53/CDKN1A/TGFB1/FN1	10	BP
GO:0055080	cation homeostasis	21/120	588/17910	3.2913e-10	3.57687e-09	1.22277e-09	PIK3CG/PRKACA/CA2/ESR1/BCL2/GJA1/HMOX1/MYC/KCNH2/HTR2A/CHRNA7/EGFR/MAPK1/IL2/PRKCB/SOD1/CXCL10/CXCL11/HIF1A/TGFB1/TRPV1	21	BP
GO:0043491	protein kinase B signaling	15/120	268/17910	3.32188e-10	3.60253e-09	1.23155e-09	HSP90AA1/PIK3CG/ESR1/AKT1/AKR1C3/TNF/XDH/EGFR/ERBB2/IGF2/CCL2/IL1B/ERBB3/TGFB1/PTEN	15	BP
GO:0002274	myeloid leukocyte activation	22/120	652/17910	3.45551e-10	3.73962e-09	1.27841e-09	HSP90AA1/PIK3CG/JUN/HMOX1/MAPK14/ALOX5/TNF/SLPI/PLAU/LTA4H/IL6/MAPK1/IFNG/IL10/IL4/MMP9/CXCL8/CTSD/MPO/TGFB1/TRPV1/PRKCD	22	BP
GO:0010959	regulation of metal ion transport	17/120	365/17910	3.50742e-10	3.78787e-09	1.29491e-09	PTGS2/PIK3CG/PRKACA/BCL2/GJA1/CTNNB1/AKT1/KCNH2/HTR2A/ADRB2/NOS3/ICAM1/CCL2/CXCL10/CXCL11/TGFB1/PTEN	17	BP
GO:1904035	regulation of epithelial cell apoptotic process	10/120	88/17910	3.62528e-10	3.90699e-09	1.33563e-09	HMOX1/AKR1C3/TNF/ICAM1/IL6/CD40LG/IL4/CCL2/NFE2L2/SERPINE1	10	BP
GO:0090316	positive regulation of intracellular protein transport	12/120	150/17910	3.70837e-10	3.98823e-09	1.3634e-09	CHRM1/PTGS2/PRKACA/MAPK14/GSK3B/MAPK1/IFNG/TP53/ERBB2/IL1B/TGFB1/PRKCD	12	BP
GO:0051649	establishment of localization in cell	38/120	1919/17910	3.78858e-10	4.06605e-09	1.39e-09	CHRM2/CHRM1/PTGS2/HSP90AA1/PIK3CG/PRKACA/BCL2/HMOX1/CASP8/CTNNB1/AKT1/NOS2/MAPK14/GSK3B/HTR2A/ADRB2/SLC6A4/MAPK8/PPP3CA/MAPK1/IFNG/TP53/CDKN1A/NFKBIA/ERBB2/PRKCB/IL1B/SOD1/CXCL10/CXCL11/HSPB1/HIF1A/NCF1/RAF1/TGFB1/PTEN/TRPV1/PRKCD	38	BP
GO:1904407	positive regulation of nitric oxide metabolic process	8/120	43/17910	3.82389e-10	4.09544e-09	1.40005e-09	PTGS2/HSP90AA1/AKT1/TNF/ICAM1/IFNG/IL1B/TRPV1	8	BP
GO:0045907	positive regulation of vasoconstriction	7/120	27/17910	4.03682e-10	4.31456e-09	1.47496e-09	CHRM3/PTGS2/GJA1/AKT1/HTR2A/ICAM1/EGFR	7	BP
GO:0060135	maternal process involved in female pregnancy	9/120	64/17910	4.05966e-10	4.33002e-09	1.48024e-09	PTGS2/RXRA/ESR1/GJA1/AKT1/AR/MAPK1/SPP1/PPARD	9	BP
GO:0048699	generation of neurons	32/120	1398/17910	4.10168e-10	4.36289e-09	1.49148e-09	CHRM1/HSP90AA1/BCL2/JUN/GJA1/CASP3/CTNNB1/AKT1/PPARG/GSK3B/SLC6A4/OPRM1/CHRNA7/PRKCA/TNF/VCAM1/PPP3CA/RELA/EGFR/IL6/MAPK1/TP53/IL2/ERBB2/IL1B/SOD1/HIF1A/NFE2L2/SPP1/TGFB1/PTEN/FN1	32	BP
GO:0034645	cellular macromolecule biosynthetic process	63/120	4634/17910	4.10734e-10	4.36289e-09	1.49148e-09	RXRA/HSP90AA1/ESR1/BCL2/JUN/GJA1/HMOX1/CTNNB1/MYC/AKT1/AR/PPARG/MAPK14/GSK3B/ADRB2/TNF/TOP2A/MAPK8/AHR/PPP3CA/CYP1B1/HAS2/IKBKB/ICAM1/NR1I2/NR1I3/STAT1/RELA/EGFR/IL6/MAPK1/IFNG/TP53/IL2/CD40LG/CDKN1A/CCND1/IL10/IL4/NFKBIA/ERBB2/IGF2/PRKCB/NR3C1/ESR2/IL1B/CXCL10/HSPB1/HIF1A/CHUK/IRF1/IL1A/NCF1/NFE2L2/SPP1/PPARA/PPARD/SERPINE1/PARP1/RAF1/TGFB1/PTEN/TRPV1	63	BP
GO:0045639	positive regulation of myeloid cell differentiation	10/120	90/17910	4.54349e-10	4.81629e-09	1.64648e-09	CA2/JUN/CASP8/MAPK14/PRKCA/TNF/STAT1/IFNG/HIF1A/TGFB1	10	BP
GO:0045428	regulation of nitric oxide biosynthetic process	9/120	65/17910	4.68582e-10	4.93681e-09	1.68768e-09	PTGS2/HSP90AA1/AKT1/TNF/ICAM1/IFNG/IL10/IL1B/TRPV1	9	BP
GO:0071242	cellular response to ammonium ion	9/120	65/17910	4.68582e-10	4.93681e-09	1.68768e-09	CHRM3/CHRM2/CHRM1/CASP7/CASP3/CHRM4/OPRM1/CHRNA7/MAPK1	9	BP
GO:0072577	endothelial cell apoptotic process	9/120	65/17910	4.68582e-10	4.93681e-09	1.68768e-09	AKR1C3/TNF/ICAM1/CD40LG/IL10/IL4/CCL2/NFE2L2/SERPINE1	9	BP
GO:0098771	inorganic ion homeostasis	21/120	600/17910	4.74826e-10	4.99243e-09	1.70669e-09	PIK3CG/PRKACA/CA2/ESR1/BCL2/GJA1/HMOX1/MYC/KCNH2/HTR2A/CHRNA7/EGFR/MAPK1/IL2/PRKCB/SOD1/CXCL10/CXCL11/HIF1A/TGFB1/TRPV1	21	BP
GO:0046914	transition metal ion binding	29/119	1051/16967	1.23044e-10	5.06942e-09	2.34863e-09	RXRA/PRKACA/CA2/ESR1/MMP2/MMP1/CYP3A4/AR/PPARG/PRKCA/ALOX5/NOS3/XDH/CYP1A1/CYP1B1/NR1I2/NR1I3/LTA4H/TP53/MMP9/PRKCB/NR3C1/ESR2/MMP3/SOD1/IL1A/PPARA/PPARD/PARP1	29	MF
GO:0009615	response to virus	16/120	323/17910	4.939e-10	5.18244e-09	1.77165e-09	CHRM2/BCL2/MAPK14/TNF/CYP1A1/IKBKB/STAT1/RELA/IL6/IFNG/BCL2L1/IL1B/CXCL10/HSPB1/CHUK/IRF1	16	BP
GO:1901655	cellular response to ketone	10/120	91/17910	5.0759e-10	5.31531e-09	1.81707e-09	AKT1/AR/PPARG/AKR1C3/AHR/ICAM1/EGFR/NR3C1/SPP1/TGFB1	10	BP
GO:0055082	cellular chemical homeostasis	22/120	666/17910	5.15213e-10	5.38424e-09	1.84063e-09	PIK3CG/PRKACA/CA2/ESR1/BCL2/GJA1/HMOX1/MYC/HTR2A/CHRNA7/PPP3CA/ICAM1/MAPK1/IL2/PRKCB/SOD1/CXCL10/CXCL11/HIF1A/RAF1/TGFB1/TRPV1	22	BP
GO:0048609	multicellular organismal reproductive process	24/120	801/17910	5.38043e-10	5.61148e-09	1.91832e-09	PTGS2/RXRA/PRKACA/ESR1/BCL2/GJA1/CASP3/CTNNB1/AKT1/AR/SLC6A4/OPRM1/NOS3/TOP2A/CYP1A1/HAS2/EGFR/MAPK1/BCL2L1/SOD1/SPP1/PPARD/TGFB1/PTEN	24	BP
GO:0050801	ion homeostasis	22/120	669/17910	5.60511e-10	5.83405e-09	1.99441e-09	PIK3CG/PRKACA/CA2/ESR1/BCL2/GJA1/HMOX1/MYC/KCNH2/HTR2A/CHRNA7/EGFR/MAPK1/IL2/PRKCB/SOD1/CXCL10/CXCL11/HIF1A/PARP1/TGFB1/TRPV1	22	BP
GO:0071347	cellular response to interleukin-1	12/120	156/17910	5.84432e-10	6.07082e-09	2.07535e-09	HAS2/IKBKB/ICAM1/RELA/IL6/NFKBIA/CXCL8/CCL2/IL1B/HIF1A/CHUK/IL1A	12	BP
GO:1901216	positive regulation of neuron death	10/120	93/17910	6.30993e-10	6.54134e-09	2.2362e-09	JUN/CASP3/CASP8/CTNNB1/GSK3B/TNF/TP53/MCL1/NQO1/PARP1	10	BP
GO:0032504	multicellular organism reproduction	24/120	811/17910	6.89907e-10	7.13778e-09	2.44009e-09	PTGS2/RXRA/PRKACA/ESR1/BCL2/GJA1/CASP3/CTNNB1/AKT1/AR/SLC6A4/OPRM1/NOS3/TOP2A/CYP1A1/HAS2/EGFR/MAPK1/BCL2L1/SOD1/SPP1/PPARD/TGFB1/PTEN	24	BP
GO:0010575	positive regulation of vascular endothelial growth factor production	7/120	29/17910	7.01692e-10	7.24522e-09	2.47682e-09	PTGS2/CYP1B1/IL6/IL1B/HIF1A/IL1A/TGFB1	7	BP
GO:0007596	blood coagulation	16/120	331/17910	7.05388e-10	7.26887e-09	2.48491e-09	PIK3CG/PRKACA/PRKCA/NOS3/PLAU/IL6/MAPK1/CD40LG/PRKCB/THBD/HSPB1/IRF1/NFE2L2/SERPINE1/RAF1/PRKCD	16	BP
GO:0051170	import into nucleus	11/120	125/17910	7.48184e-10	7.69455e-09	2.63043e-09	PTGS2/AKT1/MAPK14/PPP3CA/MAPK1/IFNG/TP53/CDKN1A/NFKBIA/TGFB1/PRKCD	11	BP
GO:0033273	response to vitamin	10/120	95/17910	7.80388e-10	8.00982e-09	2.7382e-09	PTGS2/PPARG/CYP1A1/RELA/EGFR/CCND1/CXCL10/SPP1/PPARD/TGFB1	10	BP
GO:0006953	acute-phase response	8/120	47/17910	8.1095e-10	8.30702e-09	2.8398e-09	PTGS2/TNF/IL6/IL1B/PTGER3/IL1A/TRPV1/FN1	8	BP
GO:0060359	response to ammonium ion	11/120	126/17910	8.15168e-10	8.33373e-09	2.84893e-09	CHRM3/CHRM2/CHRM1/CASP7/CASP3/CHRM4/HTR2A/OPRM1/CHRNA7/RELA/MAPK1	11	BP
GO:0002366	leukocyte activation involved in immune response	22/120	684/17910	8.48431e-10	8.65668e-09	2.95934e-09	HSP90AA1/PIK3CG/HMOX1/MAPK14/ALOX5/SLPI/ICAM1/PLAU/LTA4H/IL6/MAPK1/IFNG/TP53/IL2/CD40LG/IL10/IL4/MMP9/CTSD/MPO/TGFB1/PRKCD	22	BP
GO:0043062	extracellular structure organization	17/120	387/17910	8.58709e-10	8.74429e-09	2.98929e-09	PRKACA/DPP4/MMP2/MMP1/TNF/VCAM1/CYP1B1/HAS2/ICAM1/IL6/MMP9/MPO/MMP3/SPP1/SERPINE1/TGFB1/FN1	17	BP
GO:0007599	hemostasis	16/120	336/17910	8.76992e-10	8.91293e-09	3.04694e-09	PIK3CG/PRKACA/PRKCA/NOS3/PLAU/IL6/MAPK1/CD40LG/PRKCB/THBD/HSPB1/IRF1/NFE2L2/SERPINE1/RAF1/PRKCD	16	BP
GO:0060284	regulation of cell development	25/120	893/17910	9.02639e-10	9.12965e-09	3.12103e-09	CHRM1/BCL2/CTNNB1/AKT1/PPARG/GSK3B/SLC6A4/OPRM1/TNF/PPP3CA/HAS2/IKBKB/RELA/IL6/TP53/IL2/IL1B/HIF1A/NFE2L2/SPP1/PPARA/TGFB1/PTEN/TRPV1/FN1	25	BP
GO:0016032	viral process	24/120	822/17910	9.02958e-10	9.12965e-09	3.12103e-09	RXRA/DPP4/BCL2/MMP1/JUN/CASP8/CTNNB1/HTR2A/TNF/TOP2A/SLPI/IKBKB/ICAM1/STAT1/RELA/EGFR/MAPK1/TP53/BCL2L1/NFKBIA/CXCL8/CCL2/NFE2L2/TGFB1	24	BP
GO:0051100	negative regulation of binding	12/120	162/17910	9.03611e-10	9.12965e-09	3.12103e-09	JUN/HMOX1/AKT1/GSK3B/ADRB2/MAPK8/PPP3CA/SLPI/IL10/NFKBIA/PPARA/PRKCD	12	BP
GO:1902895	positive regulation of pri-miRNA transcription by RNA polymerase II	7/120	30/17910	9.102e-10	9.1783e-09	3.13766e-09	JUN/RELA/TP53/IL10/NR3C1/HIF1A/TGFB1	7	BP
GO:0002252	immune effector process	29/120	1197/17910	9.12615e-10	9.18474e-09	3.13986e-09	HSP90AA1/PIK3CG/BCL2/HMOX1/MAPK14/ALOX5/TNF/SLPI/ICAM1/STAT1/RELA/PLAU/LTA4H/IL6/MAPK1/IFNG/TP53/IL2/CD40LG/IL10/IL4/MMP9/CTSD/IL1B/MPO/CXCL10/IRF1/TGFB1/PRKCD	29	BP
GO:0050817	coagulation	16/120	337/17910	9.15618e-10	9.19707e-09	3.14407e-09	PIK3CG/PRKACA/PRKCA/NOS3/PLAU/IL6/MAPK1/CD40LG/PRKCB/THBD/HSPB1/IRF1/NFE2L2/SERPINE1/RAF1/PRKCD	16	BP
GO:0070371	ERK1 and ERK2 cascade	15/120	289/17910	9.43952e-10	9.4633e-09	3.23508e-09	JUN/MYC/HTR2A/OPRM1/CHRNA7/PRKCA/TNF/ICAM1/EGFR/MAPK1/ERBB2/IL1B/TGFB1/PTEN/FN1	15	BP
GO:0002263	cell activation involved in immune response	22/120	688/17910	9.45828e-10	9.46377e-09	3.23525e-09	HSP90AA1/PIK3CG/HMOX1/MAPK14/ALOX5/SLPI/ICAM1/PLAU/LTA4H/IL6/MAPK1/IFNG/TP53/IL2/CD40LG/IL10/IL4/MMP9/CTSD/MPO/TGFB1/PRKCD	22	BP
GO:0046982	protein heterodimerization activity	20/119	497/16967	2.47829e-10	9.5724e-09	4.43484e-09	RXRA/BCL2/JUN/CTNNB1/PPARG/TOP2A/AHR/PPP3CA/IKBKB/RELA/EGFR/TP53/MCL1/ERBB2/HIF1A/CHUK/PPARD/RAF1/ERBB3/TGFB1	20	MF
GO:0051051	negative regulation of transport	19/120	502/17910	9.68987e-10	9.66798e-09	3.30506e-09	PTGS2/BCL2/HMOX1/AKT1/KCNH2/HTR2A/OPRM1/NOS3/TNF/PPP3CA/ICAM1/IL10/MMP9/PRKCB/IL1B/ERBB3/TGFB1/PTEN/FN1	19	BP
GO:2001242	regulation of intrinsic apoptotic signaling pathway	12/120	163/17910	9.69975e-10	9.66798e-09	3.30506e-09	PTGS2/BCL2/AKT1/TP53/BCL2L1/MCL1/MMP9/SOD1/HSPB1/HIF1A/NFE2L2/PARP1	12	BP
GO:0010817	regulation of hormone levels	19/120	503/17910	1.00153e-09	9.96325e-09	3.406e-09	DPP4/ESR1/GJA1/CYP3A4/NOS2/PRKCA/AKR1C3/TNF/PPP3CA/CYP1A1/CYP1B1/EGFR/IL6/IFNG/IL1B/HIF1A/SPP1/PPARD/RAF1	19	BP
GO:0050730	regulation of peptidyl-tyrosine phosphorylation	14/120	245/17910	1.02497e-09	1.01769e-08	3.47904e-09	HTR2A/TNF/ICAM1/EGFR/IL6/IFNG/TP53/IL2/IL4/IGF2/NCF1/ERBB3/TGFB1/PRKCD	14	BP
GO:0009896	positive regulation of catabolic process	17/120	392/17910	1.04385e-09	1.03445e-08	3.53633e-09	HSP90AA1/GJA1/HMOX1/AKT1/GSK3B/HTR2A/ADRB2/TNF/IL6/IFNG/IL4/IL1B/HIF1A/NFE2L2/PPARA/PTEN/PRKCD	17	BP
GO:0042100	B cell proliferation	9/120	71/17910	1.05564e-09	1.04413e-08	3.56943e-09	BCL2/CASP3/AHR/IL2/CD40LG/CDKN1A/IL10/IL4/PRKCD	9	BP
GO:0050804	modulation of chemical synaptic transmission	17/120	393/17910	1.08504e-09	1.07037e-08	3.65912e-09	CHRM2/PTGS2/PRKACA/CA2/GSK3B/HTR2A/ADRB2/SLC6A4/CHRNA7/TNF/PPP3CA/EGFR/MAPK1/PRKCB/CCL2/IL1B/PTEN	17	BP
GO:0031331	positive regulation of cellular catabolic process	16/120	341/17910	1.0863e-09	1.07037e-08	3.65912e-09	HSP90AA1/HMOX1/AKT1/GSK3B/HTR2A/ADRB2/TNF/IL6/IFNG/IL4/IL1B/HIF1A/NFE2L2/PPARA/PTEN/PRKCD	16	BP
GO:0019904	protein domain specific binding	23/119	680/16967	2.94989e-10	1.07237e-08	4.96823e-09	RXRA/HSP90AA1/PRKACA/BCL2/JUN/GJA1/CASP8/CTNNB1/AR/PPARG/KCNH2/OPRM1/RELA/TP53/BCL2L1/MCL1/IL1B/HIF1A/NCF1/NFE2L2/PPARA/PTEN/FN1	23	MF
GO:0007049	cell cycle	35/120	1716/17910	1.09703e-09	1.07888e-08	3.68823e-09	PTGS2/HSP90AA1/PRKACA/BCL2/CASP3/CTNNB1/MYC/AKT1/MAPK14/SLC6A4/PRKCA/TNF/TOP2A/AHR/PPP3CA/CYP1A1/EGFR/MAPK1/IFNG/TP53/BCL2L1/CDKN1A/CCND1/IL10/IGF2/CXCL8/PRKCB/NR3C1/CCL2/IL1B/IRF1/IL1A/TGFB1/PTEN/PRKCD	35	BP
GO:0099177	regulation of trans-synaptic signaling	17/120	394/17910	1.12772e-09	1.10696e-08	3.78422e-09	CHRM2/PTGS2/PRKACA/CA2/GSK3B/HTR2A/ADRB2/SLC6A4/CHRNA7/TNF/PPP3CA/EGFR/MAPK1/PRKCB/CCL2/IL1B/PTEN	17	BP
GO:0046683	response to organophosphorus	11/120	130/17910	1.14021e-09	1.1171e-08	3.81889e-09	PTGS2/PIK3CG/SLC6A4/AHR/STAT1/RELA/IL1B/THBD/SOD1/PTEN/TRPV1	11	BP
GO:0032102	negative regulation of response to external stimulus	16/120	343/17910	1.1822e-09	1.15606e-08	3.95205e-09	GJA1/PPARG/NOS3/PLAU/IL2/CDKN1A/IL10/IL4/CCL2/THBD/SOD1/SPP1/PPARA/SERPINE1/PTEN/PRKCD	16	BP
GO:0001558	regulation of cell growth	17/120	396/17910	1.21777e-09	1.18859e-08	4.06327e-09	BCL2/GJA1/AKT1/PPARG/GSK3B/EGFR/TP53/IL2/CDKN1A/ERBB2/ESR2/IGFBP3/SPP1/PPARA/PPARD/TGFB1/FN1	17	BP
GO:0046822	regulation of nucleocytoplasmic transport	10/120	100/17910	1.29991e-09	1.26638e-08	4.32918e-09	PTGS2/PRKACA/MAPK14/GSK3B/MAPK1/IFNG/TP53/IL1B/TGFB1/PRKCD	10	BP
GO:1901215	negative regulation of neuron death	13/120	207/17910	1.33234e-09	1.29552e-08	4.42882e-09	BCL2/JUN/HMOX1/CTNNB1/AKT1/GSK3B/BCL2L1/IL10/CCL2/SOD1/HIF1A/PPARA/ERBB3	13	BP
GO:0070838	divalent metal ion transport	18/120	454/17910	1.34635e-09	1.30669e-08	4.46701e-09	PTGS2/PIK3CG/PRKACA/BCL2/GJA1/CTNNB1/HTR2A/OPRM1/CHRNA7/NOS3/PPP3CA/ICAM1/PRKCB/CCL2/CXCL10/CXCL11/TGFB1/TRPV1	18	BP
GO:0018107	peptidyl-threonine phosphorylation	10/120	101/17910	1.4347e-09	1.38983e-08	4.75122e-09	PRKACA/BCL2/AKT1/GSK3B/PRKCA/MAPK8/MAPK1/PRKCB/TGFB1/PRKCD	10	BP
GO:1901099	negative regulation of signal transduction in absence of ligand	7/120	32/17910	1.4883e-09	1.43638e-08	4.91035e-09	BCL2/AKT1/TNF/BCL2L1/MCL1/IL1B/IL1A	7	BP
GO:2001240	negative regulation of extrinsic apoptotic signaling pathway in absence of ligand	7/120	32/17910	1.4883e-09	1.43638e-08	4.91035e-09	BCL2/AKT1/TNF/BCL2L1/MCL1/IL1B/IL1A	7	BP
GO:0072511	divalent inorganic cation transport	18/120	458/17910	1.54699e-09	1.49024e-08	5.09446e-09	PTGS2/PIK3CG/PRKACA/BCL2/GJA1/CTNNB1/HTR2A/OPRM1/CHRNA7/NOS3/PPP3CA/ICAM1/PRKCB/CCL2/CXCL10/CXCL11/TGFB1/TRPV1	18	BP
GO:0001936	regulation of endothelial cell proliferation	12/120	170/17910	1.57205e-09	1.51156e-08	5.16736e-09	JUN/GJA1/HMOX1/AKT1/PPARG/PRKCA/TNF/XDH/STAT1/IL10/CCL2/HIF1A	12	BP
GO:0032963	collagen metabolic process	10/120	102/17910	1.58176e-09	1.51808e-08	5.18963e-09	MMP2/MMP1/PPARG/IL6/MMP9/CTSD/MMP3/HIF1A/PPARD/TGFB1	10	BP
GO:0030003	cellular cation homeostasis	19/120	518/17910	1.62865e-09	1.56019e-08	5.33359e-09	PIK3CG/PRKACA/CA2/ESR1/BCL2/GJA1/HMOX1/MYC/HTR2A/CHRNA7/MAPK1/IL2/PRKCB/SOD1/CXCL10/CXCL11/HIF1A/TGFB1/TRPV1	19	BP
GO:0051726	regulation of cell cycle	28/120	1149/17910	1.67205e-09	1.5988e-08	5.46559e-09	PTGS2/HSP90AA1/PRKACA/BCL2/CASP3/CTNNB1/MYC/AKT1/MAPK14/SLC6A4/PRKCA/TNF/CYP1A1/EGFR/IFNG/TP53/BCL2L1/CDKN1A/CCND1/IL10/IGF2/CXCL8/CCL2/IL1B/IRF1/IL1A/TGFB1/PTEN	28	BP
GO:0007566	embryo implantation	8/120	52/17910	1.88739e-09	1.80138e-08	6.15812e-09	PTGS2/RXRA/MMP2/MMP9/IL1B/SOD1/SPP1/PPARD	8	BP
GO:0002696	positive regulation of leukocyte activation	15/120	305/17910	1.9765e-09	1.88295e-08	6.43698e-09	DPP4/BCL2/AKT1/VCAM1/IL6/IFNG/IL2/CD40LG/CDKN1A/IL10/IL4/IGF2/CCL2/IL1B/TGFB1	15	BP
GO:0051047	positive regulation of secretion	17/120	409/17910	1.98488e-09	1.88746e-08	6.45241e-09	GJA1/MAPK14/SLC6A4/TNF/EGFR/IL6/IFNG/IL2/IL10/IL1B/HIF1A/CHUK/IL1A/SPP1/PPARD/TGFB1/TRPV1	17	BP
GO:0051251	positive regulation of lymphocyte activation	14/120	258/17910	2.00451e-09	1.90263e-08	6.50424e-09	DPP4/BCL2/AKT1/VCAM1/IL6/IFNG/IL2/CD40LG/CDKN1A/IL4/IGF2/CCL2/IL1B/TGFB1	14	BP
GO:0014065	phosphatidylinositol 3-kinase signaling	11/120	138/17910	2.15799e-09	2.04455e-08	6.98943e-09	PIK3CG/AKT1/HTR2A/TNF/EGFR/MAPK1/ERBB2/NCF1/PPARD/ERBB3/PTEN	11	BP
GO:0071260	cellular response to mechanical stimulus	9/120	77/17910	2.21121e-09	2.09115e-08	7.14873e-09	PTGS2/GJA1/CASP8/AKT1/MAPK8/EGFR/IL1B/IRF1/TGFB1	9	BP
GO:0060249	anatomical structure homeostasis	17/120	413/17910	2.29842e-09	2.16966e-08	7.41711e-09	HSP90AA1/CA2/BCL2/CTNNB1/MYC/ADRB2/PRKCA/NOS3/SLC6A2/EGFR/IL6/MAPK1/SOD1/HSPB1/HIF1A/PARP1/TGFB1	17	BP
GO:0010574	regulation of vascular endothelial growth factor production	7/120	34/17910	2.35257e-09	2.21673e-08	7.57801e-09	PTGS2/CYP1B1/IL6/IL1B/HIF1A/IL1A/TGFB1	7	BP
GO:0006873	cellular ion homeostasis	19/120	531/17910	2.4491e-09	2.29931e-08	7.86033e-09	PIK3CG/PRKACA/CA2/ESR1/BCL2/GJA1/HMOX1/MYC/HTR2A/CHRNA7/MAPK1/IL2/PRKCB/SOD1/CXCL10/CXCL11/HIF1A/TGFB1/TRPV1	19	BP
GO:0055065	metal ion homeostasis	19/120	531/17910	2.4491e-09	2.29931e-08	7.86033e-09	PIK3CG/PRKACA/ESR1/BCL2/GJA1/HMOX1/MYC/KCNH2/HTR2A/CHRNA7/EGFR/IL2/PRKCB/SOD1/CXCL10/CXCL11/HIF1A/TGFB1/TRPV1	19	BP
GO:0006629	lipid metabolic process	30/120	1338/17910	2.71661e-09	2.54583e-08	8.70309e-09	PTGS2/PTGS1/RXRA/PIK3CG/ESR1/CYP3A4/AKT1/PPARG/MAPK14/HTR2A/PON1/ALOX5/AKR1C3/TNF/CYP1A1/CYP1B1/NR1I2/LTA4H/EGFR/IFNG/IL4/IL1B/SOD1/SPP1/PPARA/PPARD/TGFB1/PTEN/TRPV1/PRKCD	30	BP
GO:0002526	acute inflammatory response	13/120	220/17910	2.79895e-09	2.61826e-08	8.95068e-09	PTGS2/PIK3CG/PPARG/OPRM1/TNF/VCAM1/ICAM1/IL6/IL1B/PTGER3/IL1A/TRPV1/FN1	13	BP
GO:0035265	organ growth	12/120	179/17910	2.83332e-09	2.64562e-08	9.04422e-09	RXRA/ESR1/BCL2/GJA1/AKT1/AR/MAPK14/SLC6A4/MAPK1/SOD1/PPARA/PTEN	12	BP
GO:0001893	maternal placenta development	7/120	35/17910	2.92448e-09	2.72583e-08	9.31841e-09	PTGS2/RXRA/GJA1/AKT1/MAPK1/SPP1/PPARD	7	BP
GO:0010506	regulation of autophagy	15/120	314/17910	2.93782e-09	2.73334e-08	9.34407e-09	PRKACA/BCL2/HMOX1/CASP3/AKT1/GSK3B/ADRB2/MAPK8/IFNG/TP53/MCL1/IL10/IL4/HSPB1/HIF1A	15	BP
GO:0043401	steroid hormone mediated signaling pathway	12/120	180/17910	3.01874e-09	2.80358e-08	9.58421e-09	RXRA/ESR1/CTNNB1/AR/PPARG/NR1I2/NR1I3/NR3C1/ESR2/PPARA/PPARD/PARP1	12	BP
GO:0018210	peptidyl-threonine modification	10/120	109/17910	3.04415e-09	2.82211e-08	9.64756e-09	PRKACA/BCL2/AKT1/GSK3B/PRKCA/MAPK8/MAPK1/PRKCB/TGFB1/PRKCD	10	BP
GO:1902105	regulation of leukocyte differentiation	14/120	267/17910	3.11913e-09	2.88223e-08	9.85308e-09	CA2/JUN/CASP8/CTNNB1/MYC/PRKCA/TNF/IFNG/IL2/IL4/ERBB2/SOD1/IRF1/TGFB1	14	BP
GO:0051054	positive regulation of DNA metabolic process	13/120	222/17910	3.12374e-09	2.88223e-08	9.85308e-09	HSP90AA1/JUN/CTNNB1/MYC/AKT1/EGFR/IL6/MAPK1/IL2/IL4/PARP1/TGFB1/PRKCD	13	BP
GO:0043536	positive regulation of blood vessel endothelial cell migration	9/120	80/17910	3.12571e-09	2.88223e-08	9.85308e-09	PTGS2/HMOX1/AKT1/PRKCA/NOS3/HSPB1/HIF1A/NFE2L2/TGFB1	9	BP
GO:0061041	regulation of wound healing	11/120	143/17910	3.14974e-09	2.89922e-08	9.91116e-09	GJA1/PRKCA/NOS3/PLAU/CDKN1A/THBD/NFE2L2/PPARD/SERPINE1/PTEN/PRKCD	11	BP
GO:1905475	regulation of protein localization to membrane	12/120	181/17910	3.21503e-09	2.95406e-08	1.00986e-08	BCL2/CASP8/AKT1/AR/TNF/MAPK8/EGFR/IFNG/TP53/BCL2L1/ERBB2/TGFB1	12	BP
GO:0060627	regulation of vesicle-mediated transport	18/120	480/17910	3.23953e-09	2.97129e-08	1.01575e-08	CHRM2/HMOX1/PPARG/GSK3B/HTR2A/TNF/SELE/PPP3CA/MAPK1/IFNG/IL4/PRKCB/CCL2/IL1B/SOD1/SERPINE1/TGFB1/PTEN	18	BP
GO:0034504	protein localization to nucleus	13/120	223/17910	3.29861e-09	3.02013e-08	1.03245e-08	PTGS2/AKT1/MAPK14/GSK3B/PPP3CA/MAPK1/IFNG/TP53/CDKN1A/NFKBIA/PARP1/TGFB1/PRKCD	13	BP
GO:0009890	negative regulation of biosynthetic process	32/120	1522/17910	3.38805e-09	3.09654e-08	1.05857e-08	RXRA/ESR1/JUN/GJA1/CTNNB1/MYC/AR/PPARG/GSK3B/AKR1C3/TNF/AHR/NR1I2/NR1I3/STAT1/RELA/IL6/IFNG/TP53/CCND1/IL10/IL4/IGF2/NR3C1/ESR2/SOD1/IRF1/PPARA/PPARD/PARP1/TGFB1/TRPV1	32	BP
GO:1903708	positive regulation of hemopoiesis	12/120	182/17910	3.42275e-09	3.12273e-08	1.06753e-08	CA2/JUN/CASP8/MAPK14/PRKCA/TNF/STAT1/IFNG/IL2/IL4/HIF1A/TGFB1	12	BP
GO:0009743	response to carbohydrate	13/120	224/17910	3.48232e-09	3.17148e-08	1.08419e-08	PTGS2/PRKACA/GJA1/CASP3/PPP3CA/ICAM1/PRKCB/IL1B/HIF1A/PPARD/RAF1/TGFB1/PTEN	13	BP
GO:0010573	vascular endothelial growth factor production	7/120	36/17910	3.61037e-09	3.28232e-08	1.12208e-08	PTGS2/CYP1B1/IL6/IL1B/HIF1A/IL1A/TGFB1	7	BP
GO:0050867	positive regulation of cell activation	15/120	319/17910	3.64089e-09	3.30427e-08	1.12958e-08	DPP4/BCL2/AKT1/VCAM1/IL6/IFNG/IL2/CD40LG/CDKN1A/IL10/IL4/IGF2/CCL2/IL1B/TGFB1	15	BP
GO:0050731	positive regulation of peptidyl-tyrosine phosphorylation	12/120	184/17910	3.87485e-09	3.51044e-08	1.20006e-08	HTR2A/TNF/ICAM1/IL6/IFNG/TP53/IL2/IL4/IGF2/NCF1/ERBB3/TGFB1	12	BP
GO:0008202	steroid metabolic process	15/120	321/17910	3.96286e-09	3.58389e-08	1.22518e-08	RXRA/ESR1/CYP3A4/PON1/AKR1C3/TNF/CYP1A1/CYP1B1/NR1I2/IFNG/IL4/IL1B/SOD1/SPP1/PPARD	15	BP
GO:1902041	regulation of extrinsic apoptotic signaling pathway via death domain receptors	8/120	57/17910	4.03045e-09	3.63232e-08	1.24173e-08	HMOX1/CASP8/NOS3/ICAM1/BCL2L1/SERPINE1/RAF1/PTEN	8	BP
GO:1903428	positive regulation of reactive oxygen species biosynthetic process	8/120	57/17910	4.03045e-09	3.63232e-08	1.24173e-08	PTGS2/HSP90AA1/AKT1/TNF/ICAM1/IFNG/IL1B/TRPV1	8	BP
GO:0042391	regulation of membrane potential	16/120	374/17910	4.09501e-09	3.68408e-08	1.25943e-08	CHRM1/BCL2/JUN/GJA1/AKT1/GSK3B/KCNH2/ADRB2/OPRM1/CHRNA7/PPP3CA/BCL2L1/SOD1/PARP1/PTEN/TRPV1	16	BP
GO:0001935	endothelial cell proliferation	12/120	185/17910	4.12048e-09	3.70057e-08	1.26506e-08	JUN/GJA1/HMOX1/AKT1/PPARG/PRKCA/TNF/XDH/STAT1/IL10/CCL2/HIF1A	12	BP
GO:0098590	plasma membrane region	28/120	1130/18675	4.52434e-10	3.70091e-08	1.99071e-08	CHRM3/CHRM2/CHRM1/PTGS2/PRKACA/CA2/DPP4/GJA1/HMOX1/CTNNB1/CHRM4/HTR2A/ADRB2/SLC6A4/OPRM1/CHRNA7/NOS3/SELE/HAS2/EGFR/MAPK1/ERBB2/THBD/CLDN4/ERBB3/PTEN/TRPV1/FN1	28	CC
GO:0045786	negative regulation of cell cycle	20/120	613/17910	4.30531e-09	3.85986e-08	1.31952e-08	PTGS2/PRKACA/BCL2/CASP3/CTNNB1/MYC/MAPK14/TNF/EGFR/IFNG/TP53/BCL2L1/CDKN1A/CCND1/IL10/CXCL8/CCL2/IRF1/TGFB1/PTEN	20	BP
GO:1902532	negative regulation of intracellular signal transduction	19/120	550/17910	4.35303e-09	3.89588e-08	1.33183e-08	PTGS2/ESR1/BCL2/CASP8/MYC/AKT1/GSK3B/OPRM1/XDH/STAT1/RELA/BCL2L1/MMP9/IL1B/HSPB1/HIF1A/NFE2L2/PTEN/PRKCD	19	BP
GO:0034613	cellular protein localization	32/120	1543/17910	4.73478e-09	4.23023e-08	1.44613e-08	CHRM1/PTGS2/HSP90AA1/PRKACA/ESR1/BCL2/CASP8/CTNNB1/AKT1/NOS2/AR/MAPK14/GSK3B/HTR2A/TNF/MAPK8/PPP3CA/IKBKB/EGFR/MAPK1/IFNG/TP53/BCL2L1/CDKN1A/NFKBIA/ERBB2/IL1B/HSPB1/NCF1/PARP1/TGFB1/PRKCD	32	BP
GO:0022411	cellular component disassembly	18/120	492/17910	4.76727e-09	4.25191e-08	1.45354e-08	DPP4/MMP2/MMP1/CASP3/CTNNB1/MYC/GSK3B/ADRB2/PRKCA/TNF/TOP2A/IL6/TP53/MMP9/PRKCB/MMP3/HIF1A/TGFB1	18	BP
GO:0070727	cellular macromolecule localization	32/120	1550/17910	5.28629e-09	4.70671e-08	1.60902e-08	CHRM1/PTGS2/HSP90AA1/PRKACA/ESR1/BCL2/CASP8/CTNNB1/AKT1/NOS2/AR/MAPK14/GSK3B/HTR2A/TNF/MAPK8/PPP3CA/IKBKB/EGFR/MAPK1/IFNG/TP53/BCL2L1/CDKN1A/NFKBIA/ERBB2/IL1B/HSPB1/NCF1/PARP1/TGFB1/PRKCD	32	BP
GO:1903532	positive regulation of secretion by cell	16/120	381/17910	5.33183e-09	4.7391e-08	1.62009e-08	GJA1/MAPK14/SLC6A4/TNF/EGFR/IL6/IFNG/IL2/IL10/IL1B/HIF1A/CHUK/IL1A/SPP1/PPARD/TGFB1	16	BP
GO:2000351	regulation of endothelial cell apoptotic process	8/120	59/17910	5.34878e-09	4.74601e-08	1.62245e-08	AKR1C3/TNF/ICAM1/CD40LG/IL4/CCL2/NFE2L2/SERPINE1	8	BP
GO:1902042	negative regulation of extrinsic apoptotic signaling pathway via death domain receptors	7/120	38/17910	5.3982e-09	4.78166e-08	1.63464e-08	HMOX1/CASP8/NOS3/ICAM1/BCL2L1/SERPINE1/RAF1	7	BP
GO:0019430	removal of superoxide radicals	6/120	22/17910	5.4519e-09	4.82097e-08	1.64808e-08	NOS3/TNF/MPO/NQO1/SOD1/NFE2L2	6	BP
GO:0007346	regulation of mitotic cell cycle	20/120	622/17910	5.51104e-09	4.86495e-08	1.66311e-08	HSP90AA1/PRKACA/BCL2/CTNNB1/AKT1/PRKCA/TNF/CYP1A1/EGFR/TP53/BCL2L1/CDKN1A/CCND1/IL10/IGF2/CCL2/IL1B/IL1A/TGFB1/PTEN	20	BP
GO:0030856	regulation of epithelial cell differentiation	11/120	151/17910	5.59945e-09	4.93458e-08	1.68691e-08	CTNNB1/GSK3B/TNF/XDH/IKBKB/STAT1/IFNG/CCND1/MMP9/IL1B/SERPINE1	11	BP
GO:0051253	negative regulation of RNA metabolic process	28/120	1214/17910	5.64506e-09	4.96631e-08	1.69776e-08	RXRA/ESR1/JUN/CTNNB1/MYC/AR/PPARG/MAPK14/TNF/AHR/PPP3CA/NR1I2/NR1I3/STAT1/RELA/IFNG/TP53/CCND1/IL4/IGF2/NR3C1/ESR2/IRF1/PPARA/PPARD/PARP1/TGFB1/TRPV1	28	BP
GO:0044389	ubiquitin-like protein ligase binding	15/119	286/16967	1.50333e-09	5.16142e-08	2.39126e-08	HSP90AA1/PRKACA/BCL2/JUN/CASP8/GSK3B/KCNH2/STAT1/RELA/EGFR/TP53/CDKN1A/NFKBIA/HIF1A/ERBB3	15	MF
GO:0044703	multi-organism reproductive process	25/120	980/17910	5.97651e-09	5.24898e-08	1.79439e-08	PTGS2/RXRA/PRKACA/ESR1/BCL2/MMP2/GJA1/CTNNB1/AKT1/AR/SLC6A4/NOS3/TOP2A/CYP1A1/MAPK1/BCL2L1/MMP9/IL1B/THBD/SOD1/CLDN4/SPP1/PPARD/TGFB1/PTEN	25	BP
GO:0034103	regulation of tissue remodeling	9/120	86/17910	5.99372e-09	5.254e-08	1.79611e-08	CA2/GJA1/PRKCA/PPP3CA/EGFR/IL6/TP53/IL2/TGFB1	9	BP
GO:0030168	platelet activation	11/120	152/17910	6.00255e-09	5.254e-08	1.79611e-08	PIK3CG/PRKCA/NOS3/IL6/MAPK1/CD40LG/PRKCB/THBD/HSPB1/RAF1/PRKCD	11	BP
GO:0002761	regulation of myeloid leukocyte differentiation	10/120	117/17910	6.08955e-09	5.31218e-08	1.816e-08	CA2/JUN/CASP8/CTNNB1/MYC/PRKCA/TNF/IFNG/IL4/TGFB1	10	BP
GO:0034605	cellular response to heat	10/120	117/17910	6.08955e-09	5.31218e-08	1.816e-08	PTGS2/HSP90AA1/PRKACA/HMOX1/GSK3B/MAPK1/CDKN1A/CXCL10/IL1A/TRPV1	10	BP
GO:0030162	regulation of proteolysis	22/120	762/17910	6.20005e-09	5.39947e-08	1.84584e-08	PTGS2/PRKACA/CASP8/MYC/AKT1/PPARG/MAPK14/GSK3B/TNF/XDH/SLPI/IFNG/TP53/IL10/MMP9/CTSD/IL1B/NFE2L2/SERPINE1/RAF1/PTEN/FN1	22	BP
GO:0090066	regulation of anatomical structure size	17/120	442/17910	6.34558e-09	5.51693e-08	1.88599e-08	CHRM3/PTGS2/GJA1/HMOX1/AKT1/GSK3B/HTR2A/SLC6A4/NOS3/ICAM1/EGFR/SOD1/SPP1/PPARD/PTEN/FN1/PRKCD	17	BP
GO:1903035	negative regulation of response to wounding	9/120	87/17910	6.64802e-09	5.77017e-08	1.97257e-08	GJA1/NOS3/PLAU/CDKN1A/THBD/SPP1/SERPINE1/PTEN/PRKCD	9	BP
GO:0030198	extracellular matrix organization	15/120	334/17910	6.77498e-09	5.87052e-08	2.00687e-08	DPP4/MMP2/MMP1/TNF/VCAM1/CYP1B1/HAS2/ICAM1/IL6/MMP9/MMP3/SPP1/SERPINE1/TGFB1/FN1	15	BP
GO:0045055	regulated exocytosis	22/120	768/17910	7.14918e-09	6.1844e-08	2.11417e-08	CHRM2/HSP90AA1/PIK3CG/HMOX1/MAPK14/GSK3B/HTR2A/ALOX5/SLPI/PLAU/LTA4H/MAPK1/MMP9/IGF2/PRKCB/CTSD/MPO/SOD1/SERPINE1/TGFB1/FN1/PRKCD	22	BP
GO:0033135	regulation of peptidyl-serine phosphorylation	10/120	119/17910	7.18285e-09	6.20316e-08	2.12059e-08	PTGS2/HSP90AA1/BCL2/AKT1/TNF/EGFR/IL6/IFNG/RAF1/TGFB1	10	BP
GO:1904705	regulation of vascular smooth muscle cell proliferation	9/120	88/17910	7.36408e-09	6.3385e-08	2.16686e-08	MMP2/JUN/HMOX1/PPARG/TNF/CDKN1A/IL10/MMP9/PTEN	9	BP
GO:1990874	vascular smooth muscle cell proliferation	9/120	88/17910	7.36408e-09	6.3385e-08	2.16686e-08	MMP2/JUN/HMOX1/PPARG/TNF/CDKN1A/IL10/MMP9/PTEN	9	BP
GO:0051235	maintenance of location	14/120	286/17910	7.51832e-09	6.46051e-08	2.20856e-08	PRKACA/AKT1/PPARG/HTR2A/TNF/IL6/IL10/NFKBIA/IL1B/CXCL10/CXCL11/PPARA/TGFB1/TRPV1	14	BP
GO:0031334	positive regulation of protein complex assembly	13/120	239/17910	7.60733e-09	6.52616e-08	2.23101e-08	HSP90AA1/ESR1/MMP1/JUN/CTNNB1/GSK3B/TNF/ICAM1/IFNG/TP53/MMP3/PARP1/TGFB1	13	BP
GO:0003012	muscle system process	17/120	448/17910	7.75252e-09	6.6397e-08	2.26982e-08	CHRM3/PTGS2/PIK3CG/PRKACA/GJA1/HMOX1/KCNH2/HTR2A/PRKCA/NOS3/PPP3CA/IL1B/SOD1/CHUK/PPARA/PARP1/TRPV1	17	BP
GO:0042089	cytokine biosynthetic process	10/120	120/17910	7.79206e-09	6.64058e-08	2.27012e-08	HMOX1/TNF/RELA/IL6/IL10/IL4/IL1B/HSPB1/IRF1/IL1A	10	BP
GO:0051101	regulation of DNA binding	10/120	120/17910	7.79206e-09	6.64058e-08	2.27012e-08	JUN/HMOX1/CTNNB1/PPARG/MAPK8/IFNG/MMP9/NFKBIA/PARP1/TGFB1	10	BP
GO:1905477	positive regulation of protein localization to membrane	10/120	120/17910	7.79206e-09	6.64058e-08	2.27012e-08	BCL2/CASP8/AKT1/TNF/MAPK8/EGFR/IFNG/TP53/ERBB2/TGFB1	10	BP
GO:0009895	negative regulation of catabolic process	14/120	288/17910	8.2155e-09	6.98911e-08	2.38927e-08	PIK3CG/BCL2/HMOX1/AKT1/NOS2/MAPK14/TNF/RELA/EGFR/TP53/MCL1/IL10/IL1B/PPARA	14	BP
GO:0045936	negative regulation of phosphate metabolic process	19/120	572/17910	8.22805e-09	6.98911e-08	2.38927e-08	JUN/CASP3/MYC/AKT1/GSK3B/TNF/XDH/IKBKB/TP53/IL2/CDKN1A/IL1B/HSPB1/IGFBP3/PPARA/PARP1/TGFB1/PTEN/PRKCD	19	BP
GO:0006631	fatty acid metabolic process	15/120	339/17910	8.27356e-09	7.01625e-08	2.39855e-08	PTGS2/PTGS1/CYP3A4/AKT1/PPARG/MAPK14/PON1/ALOX5/AKR1C3/CYP1A1/CYP1B1/LTA4H/IL1B/PPARA/PPARD	15	BP
GO:0030072	peptide hormone secretion	13/120	241/17910	8.40701e-09	7.10612e-08	2.42927e-08	DPP4/GJA1/NOS2/PRKCA/TNF/PPP3CA/EGFR/IL6/IFNG/IL1B/HIF1A/PPARD/RAF1	13	BP
GO:0051896	regulation of protein kinase B signaling	13/120	241/17910	8.40701e-09	7.10612e-08	2.42927e-08	HSP90AA1/PIK3CG/ESR1/AKT1/AKR1C3/TNF/XDH/EGFR/ERBB2/IGF2/ERBB3/TGFB1/PTEN	13	BP
GO:0042107	cytokine metabolic process	10/120	121/17910	8.44658e-09	7.12792e-08	2.43672e-08	HMOX1/TNF/RELA/IL6/IL10/IL4/IL1B/HSPB1/IRF1/IL1A	10	BP
GO:0010563	negative regulation of phosphorus metabolic process	19/120	573/17910	8.46364e-09	7.13068e-08	2.43767e-08	JUN/CASP3/MYC/AKT1/GSK3B/TNF/XDH/IKBKB/TP53/IL2/CDKN1A/IL1B/HSPB1/IGFBP3/PPARA/PARP1/TGFB1/PTEN/PRKCD	19	BP
GO:0050870	positive regulation of T cell activation	12/120	198/17910	8.86837e-09	7.45953e-08	2.55008e-08	DPP4/AKT1/VCAM1/IL6/IFNG/IL2/CD40LG/IL4/IGF2/CCL2/IL1B/TGFB1	12	BP
GO:0042108	positive regulation of cytokine biosynthetic process	8/120	63/17910	9.136e-09	7.67216e-08	2.62277e-08	HMOX1/TNF/RELA/IL6/IL1B/HSPB1/IRF1/IL1A	8	BP
GO:0002064	epithelial cell development	12/120	199/17910	9.38474e-09	7.85555e-08	2.68547e-08	ESR1/GJA1/CTNNB1/AR/GSK3B/TNF/IKBKB/ICAM1/CDKN1A/IL1B/SOD1/HIF1A	12	BP
GO:0048762	mesenchymal cell differentiation	12/120	199/17910	9.38474e-09	7.85555e-08	2.68547e-08	BCL2/CTNNB1/GSK3B/HAS2/STAT1/IL6/MAPK1/IL1B/HIF1A/TGFB1/PTEN/FN1	12	BP
GO:0031327	negative regulation of cellular biosynthetic process	31/120	1499/17910	9.4457e-09	7.8938e-08	2.69854e-08	RXRA/ESR1/JUN/GJA1/CTNNB1/MYC/AR/PPARG/GSK3B/AKR1C3/TNF/AHR/NR1I2/NR1I3/STAT1/RELA/IL6/IFNG/TP53/CCND1/IL10/IL4/IGF2/NR3C1/ESR2/IRF1/PPARA/PPARD/PARP1/TGFB1/TRPV1	31	BP
GO:0071450	cellular response to oxygen radical	6/120	24/17910	9.72786e-09	8.10342e-08	2.7702e-08	NOS3/TNF/MPO/NQO1/SOD1/NFE2L2	6	BP
GO:0071451	cellular response to superoxide	6/120	24/17910	9.72786e-09	8.10342e-08	2.7702e-08	NOS3/TNF/MPO/NQO1/SOD1/NFE2L2	6	BP
GO:1903522	regulation of blood circulation	14/120	292/17910	9.7891e-09	8.14132e-08	2.78316e-08	CHRM3/CHRM2/PTGS2/PIK3CG/PRKACA/GJA1/AKT1/KCNH2/HTR2A/NOS3/ICAM1/EGFR/IL2/TRPV1	14	BP
GO:0045892	negative regulation of transcription, DNA-templated	26/120	1083/17910	9.82536e-09	8.15836e-08	2.78899e-08	RXRA/ESR1/JUN/CTNNB1/MYC/AR/PPARG/TNF/AHR/NR1I2/NR1I3/STAT1/RELA/IFNG/TP53/CCND1/IL4/IGF2/NR3C1/ESR2/IRF1/PPARA/PPARD/PARP1/TGFB1/TRPV1	26	BP
GO:0048015	phosphatidylinositol-mediated signaling	11/120	160/17910	1.02832e-08	8.52484e-08	2.91427e-08	PIK3CG/AKT1/HTR2A/TNF/EGFR/MAPK1/ERBB2/NCF1/PPARD/ERBB3/PTEN	11	BP
GO:0032768	regulation of monooxygenase activity	8/120	64/17910	1.03831e-08	8.59392e-08	2.93788e-08	HSP90AA1/AKT1/NOS3/TNF/EGFR/IFNG/IL1B/HIF1A	8	BP
GO:0032386	regulation of intracellular transport	16/120	400/17910	1.0615e-08	8.77175e-08	2.99868e-08	CHRM2/CHRM1/PTGS2/PRKACA/HMOX1/MAPK14/GSK3B/HTR2A/MAPK1/IFNG/TP53/ERBB2/PRKCB/IL1B/TGFB1/PRKCD	16	BP
GO:0018108	peptidyl-tyrosine phosphorylation	15/120	346/17910	1.08821e-08	8.9782e-08	3.06925e-08	HTR2A/TNF/ICAM1/EGFR/IL6/IFNG/TP53/IL2/IL4/ERBB2/IGF2/NCF1/ERBB3/TGFB1/PRKCD	15	BP
GO:0006887	exocytosis	23/120	862/17910	1.17214e-08	9.64826e-08	3.29832e-08	CHRM2/HSP90AA1/PIK3CG/HMOX1/MAPK14/GSK3B/HTR2A/ALOX5/SLPI/PLAU/LTA4H/MAPK1/IFNG/MMP9/IGF2/PRKCB/CTSD/MPO/SOD1/SERPINE1/TGFB1/FN1/PRKCD	23	BP
GO:0032388	positive regulation of intracellular transport	12/120	203/17910	1.17316e-08	9.64826e-08	3.29832e-08	CHRM1/PTGS2/PRKACA/MAPK14/GSK3B/MAPK1/IFNG/TP53/ERBB2/IL1B/TGFB1/PRKCD	12	BP
GO:0097194	execution phase of apoptosis	8/120	65/17910	1.17747e-08	9.6683e-08	3.30517e-08	CASP7/CASP3/CASP8/AKT1/TOP2A/IL6/TP53/BCL2L1	8	BP
GO:0071375	cellular response to peptide hormone stimulus	14/120	297/17910	1.21395e-08	9.95211e-08	3.40219e-08	PRKACA/CA2/AKT1/PPARG/STAT1/RELA/IGF2/PRKCB/IL1B/NFE2L2/PARP1/TGFB1/PTEN/PRKCD	14	BP
GO:0045934	negative regulation of nucleobase-containing compound metabolic process	29/120	1342/17910	1.22123e-08	9.98169e-08	3.4123e-08	RXRA/ESR1/JUN/GJA1/CTNNB1/MYC/AR/PPARG/MAPK14/TNF/AHR/PPP3CA/NR1I2/NR1I3/STAT1/RELA/IFNG/TP53/CCND1/IL4/IGF2/NR3C1/ESR2/IRF1/PPARA/PPARD/PARP1/TGFB1/TRPV1	29	BP
GO:0018212	peptidyl-tyrosine modification	15/120	349/17910	1.22142e-08	9.98169e-08	3.4123e-08	HTR2A/TNF/ICAM1/EGFR/IL6/IFNG/TP53/IL2/IL4/ERBB2/IGF2/NCF1/ERBB3/TGFB1/PRKCD	15	BP
GO:0048017	inositol lipid-mediated signaling	11/120	163/17910	1.24865e-08	1.01881e-07	3.48287e-08	PIK3CG/AKT1/HTR2A/TNF/EGFR/MAPK1/ERBB2/NCF1/PPARD/ERBB3/PTEN	11	BP
GO:0095500	acetylcholine receptor signaling pathway	6/120	25/17910	1.273e-08	1.03542e-07	3.53963e-08	CHRM3/CHRM2/CHRM1/CHRM4/OPRM1/CHRNA7	6	BP
GO:1903831	signal transduction involved in cellular response to ammonium ion	6/120	25/17910	1.273e-08	1.03542e-07	3.53963e-08	CHRM3/CHRM2/CHRM1/CHRM4/OPRM1/CHRNA7	6	BP
GO:0043406	positive regulation of MAP kinase activity	13/120	250/17910	1.30321e-08	1.05669e-07	3.61236e-08	PIK3CG/MAPK14/HTR2A/CHRNA7/TNF/EGFR/MAPK1/CD40LG/ERBB2/IL1B/SOD1/RAF1/TGFB1	13	BP
GO:0010558	negative regulation of macromolecule biosynthetic process	30/120	1432/17910	1.30325e-08	1.05669e-07	3.61236e-08	RXRA/ESR1/JUN/GJA1/CTNNB1/MYC/AR/PPARG/GSK3B/TNF/AHR/NR1I2/NR1I3/STAT1/RELA/IL6/IFNG/TP53/CCND1/IL10/IL4/IGF2/NR3C1/ESR2/IRF1/PPARA/PPARD/PARP1/TGFB1/TRPV1	30	BP
GO:0044853	plasma membrane raft	10/120	106/18675	1.55622e-09	1.06082e-07	5.70614e-08	PTGS2/PRKACA/HMOX1/CTNNB1/HTR2A/CHRNA7/NOS3/SELE/HAS2/MAPK1	10	CC
GO:2001239	regulation of extrinsic apoptotic signaling pathway in absence of ligand	7/120	43/17910	1.34076e-08	1.08541e-07	3.71054e-08	BCL2/AKT1/TNF/BCL2L1/MCL1/IL1B/IL1A	7	BP
GO:0010629	negative regulation of gene expression	39/120	2278/17910	1.3468e-08	1.0886e-07	3.72143e-08	RXRA/ESR1/JUN/GJA1/CTNNB1/MYC/AKT1/NOS2/AR/PPARG/MAPK14/PRKCA/TNF/XDH/AHR/PPP3CA/NR1I2/NR1I3/STAT1/RELA/EGFR/IFNG/TP53/CDKN1A/CCND1/IL4/IGF2/NR3C1/ESR2/HSPB1/HIF1A/IRF1/PPARA/PPARD/SERPINE1/PARP1/TGFB1/TRPV1/PRKCD	39	BP
GO:0006875	cellular metal ion homeostasis	17/120	467/17910	1.43201e-08	1.15468e-07	3.94734e-08	PIK3CG/PRKACA/ESR1/BCL2/GJA1/HMOX1/MYC/HTR2A/CHRNA7/IL2/PRKCB/SOD1/CXCL10/CXCL11/HIF1A/TGFB1/TRPV1	17	BP
GO:0032868	response to insulin	13/120	252/17910	1.43303e-08	1.15468e-07	3.94734e-08	AKT1/PPARG/ICAM1/STAT1/RELA/IL10/IGF2/PRKCB/IL1B/PPARA/PARP1/PTEN/PRKCD	13	BP
GO:0046879	hormone secretion	14/120	301/17910	1.4377e-08	1.15664e-07	3.95405e-08	DPP4/GJA1/NOS2/PRKCA/TNF/PPP3CA/EGFR/IL6/IFNG/IL1B/HIF1A/SPP1/PPARD/RAF1	14	BP
GO:0030001	metal ion transport	22/120	800/17910	1.49356e-08	1.19972e-07	4.10131e-08	PTGS2/PIK3CG/PRKACA/BCL2/GJA1/CTNNB1/AKT1/KCNH2/HTR2A/ADRB2/OPRM1/CHRNA7/NOS3/PPP3CA/ICAM1/PRKCB/CCL2/CXCL10/CXCL11/TGFB1/PTEN/TRPV1	22	BP
GO:0006913	nucleocytoplasmic transport	14/120	302/17910	1.49919e-08	1.20238e-07	4.11039e-08	PTGS2/PRKACA/AKT1/MAPK14/GSK3B/PPP3CA/MAPK1/IFNG/TP53/CDKN1A/NFKBIA/IL1B/TGFB1/PRKCD	14	BP
GO:0016192	vesicle-mediated transport	35/120	1899/17910	1.55442e-08	1.24474e-07	4.25522e-08	CHRM2/HSP90AA1/PIK3CG/HMOX1/CTNNB1/PPARG/MAPK14/GSK3B/HTR2A/ADRB2/ALOX5/TNF/SELE/PPP3CA/SLPI/PLAU/LTA4H/MAPK1/IFNG/BCL2L1/IL4/MMP9/IGF2/CXCL8/PRKCB/CTSD/CCL2/IL1B/MPO/SOD1/SERPINE1/TGFB1/PTEN/FN1/PRKCD	35	BP
GO:0032147	activation of protein kinase activity	14/120	303/17910	1.56307e-08	1.24973e-07	4.27227e-08	PRKACA/AKT1/MAPK14/ADRB2/CHRNA7/TNF/EGFR/MAPK1/CD40LG/IL4/IL1B/SOD1/RAF1/PRKCD	14	BP
GO:0019902	phosphatase binding	12/119	177/16967	4.11585e-09	1.33873e-07	6.20227e-08	BCL2/CTNNB1/AKT1/PPARG/MAPK14/STAT1/EGFR/MAPK1/TP53/ERBB2/SOD1/PPARA	12	MF
GO:0051169	nuclear transport	14/120	305/17910	1.69828e-08	1.35574e-07	4.63469e-08	PTGS2/PRKACA/AKT1/MAPK14/GSK3B/PPP3CA/MAPK1/IFNG/TP53/CDKN1A/NFKBIA/IL1B/TGFB1/PRKCD	14	BP
GO:0000122	negative regulation of transcription by RNA polymerase II	21/120	735/17910	1.7261e-08	1.37546e-07	4.7021e-08	RXRA/ESR1/JUN/CTNNB1/MYC/AR/PPARG/TNF/STAT1/RELA/IFNG/TP53/CCND1/IGF2/NR3C1/ESR2/PPARA/PPARD/PARP1/TGFB1/TRPV1	21	BP
GO:0050714	positive regulation of protein secretion	13/120	256/17910	1.7283e-08	1.37546e-07	4.7021e-08	GJA1/MAPK14/TNF/EGFR/IL6/IL2/IL10/IL1B/HIF1A/CHUK/IL1A/PPARD/TGFB1	13	BP
GO:0050778	positive regulation of immune response	22/120	809/17910	1.8252e-08	1.45035e-07	4.95809e-08	HSP90AA1/PRKACA/ESR1/BCL2/CASP8/MAPK14/TNF/IKBKB/RELA/IL6/MAPK1/IFNG/IL2/IL4/NFKBIA/PRKCB/IL1B/CHUK/IRF1/RAF1/TGFB1/PRKCD	22	BP
GO:0006812	cation transport	25/120	1038/17910	1.87693e-08	1.48916e-07	5.09079e-08	PTGS2/PIK3CG/PRKACA/BCL2/GJA1/CTNNB1/AKT1/KCNH2/HTR2A/ADRB2/SLC6A4/OPRM1/CHRNA7/NOS3/PPP3CA/ICAM1/IFNG/MMP9/PRKCB/CCL2/CXCL10/CXCL11/TGFB1/PTEN/TRPV1	25	BP
GO:0048662	negative regulation of smooth muscle cell proliferation	8/120	69/17910	1.90761e-08	1.51119e-07	5.16608e-08	HMOX1/PPARG/IFNG/CDKN1A/IL10/IGFBP3/PPARD/PTEN	8	BP
GO:0044281	small molecule metabolic process	36/120	2012/17910	1.95042e-08	1.54274e-07	5.27394e-08	PTGS2/PTGS1/RXRA/CYP3A4/AKT1/NOS2/PPARG/MAPK14/GSK3B/HTR2A/PON1/ALOX5/NOS3/AKR1C3/TNF/XDH/CYP1A1/CYP1B1/HAS2/LTA4H/MAPK1/IFNG/TP53/IL4/IGF2/IL1B/MPO/NQO1/SOD1/HIF1A/IGFBP3/PPARA/PPARD/PARP1/TGFB1/PTEN	36	BP
GO:0002443	leukocyte mediated immunity	22/120	814/17910	2.0378e-08	1.6094e-07	5.50183e-08	HSP90AA1/PIK3CG/HMOX1/MAPK14/ALOX5/TNF/SLPI/ICAM1/PLAU/LTA4H/IL6/MAPK1/IL2/CD40LG/IL10/IL4/MMP9/CTSD/IL1B/MPO/TGFB1/PRKCD	22	BP
GO:0055085	transmembrane transport	30/120	1462/17910	2.08794e-08	1.64648e-07	5.62858e-08	PIK3CG/PRKACA/CA2/BCL2/GJA1/AKT1/MAPK14/KCNH2/HTR2A/ADRB2/SLC6A4/OPRM1/CHRNA7/SLC6A2/TNF/IFNG/MCL1/MMP9/PRKCB/CCL2/IL1B/CLDN4/CXCL10/CXCL11/NFE2L2/PPARD/RAF1/TGFB1/PTEN/TRPV1	30	BP
GO:0000303	response to superoxide	6/120	27/17910	2.1046e-08	1.65207e-07	5.64769e-08	NOS3/TNF/MPO/NQO1/SOD1/NFE2L2	6	BP
GO:1905144	response to acetylcholine	6/120	27/17910	2.1046e-08	1.65207e-07	5.64769e-08	CHRM3/CHRM2/CHRM1/CHRM4/OPRM1/CHRNA7	6	BP
GO:1905145	cellular response to acetylcholine	6/120	27/17910	2.1046e-08	1.65207e-07	5.64769e-08	CHRM3/CHRM2/CHRM1/CHRM4/OPRM1/CHRNA7	6	BP
GO:0007399	nervous system development	38/120	2216/17910	2.14402e-08	1.68045e-07	5.74473e-08	CHRM3/CHRM2/CHRM1/HSP90AA1/PRKACA/BCL2/JUN/GJA1/CASP3/CTNNB1/AKT1/PPARG/GSK3B/SLC6A4/OPRM1/CHRNA7/PRKCA/TNF/VCAM1/PPP3CA/RELA/EGFR/IL6/MAPK1/TP53/IL2/ERBB2/CCL2/IL1B/SOD1/HIF1A/NFE2L2/SPP1/PPARD/ERBB3/TGFB1/PTEN/FN1	38	BP
GO:0009914	hormone transport	14/120	311/17910	2.17012e-08	1.69834e-07	5.80587e-08	DPP4/GJA1/NOS2/PRKCA/TNF/PPP3CA/EGFR/IL6/IFNG/IL1B/HIF1A/SPP1/PPARD/RAF1	14	BP
GO:0051186	cofactor metabolic process	18/120	543/17910	2.18861e-08	1.70903e-07	5.84242e-08	PTGS2/HSP90AA1/HMOX1/AKT1/HTR2A/NOS3/AKR1C3/GSTM1/CYP1A1/EGFR/TP53/GSTA2/MPO/MMP3/SOD1/HIF1A/NFE2L2/PPARA	18	BP
GO:0030857	negative regulation of epithelial cell differentiation	7/120	46/17910	2.19038e-08	1.70903e-07	5.84242e-08	CTNNB1/GSK3B/XDH/STAT1/IFNG/CCND1/MMP9	7	BP
GO:0009790	embryo development	24/120	968/17910	2.19645e-08	1.71118e-07	5.84978e-08	RXRA/PRKACA/MMP2/GJA1/CASP8/CTNNB1/AKT1/AR/NOS3/TNF/TOP2A/EGFR/MAPK1/TP53/BCL2L1/IL10/MMP9/IGF2/CXCL8/SOD1/HIF1A/NFE2L2/TGFB1/FN1	24	BP
GO:0008144	drug binding	34/119	1658/16967	5.60434e-09	1.73174e-07	8.02305e-08	CHRM3/HSP90AA1/PIK3CG/PRKACA/CYP3A4/AKT1/NOS2/PPARG/MAPK14/GSK3B/HTR2A/SLC6A4/CHRNA7/PRKCA/NOS3/TOP2A/MAPK8/PPP3CA/CYP1A1/CYP1B1/IKBKB/NR1I2/EGFR/MAPK1/TP53/ERBB2/PRKCB/CHUK/PPARA/PPARD/RAF1/ERBB3/TRPV1/PRKCD	34	MF
GO:0009755	hormone-mediated signaling pathway	12/120	215/17910	2.22664e-08	1.73209e-07	5.92125e-08	RXRA/ESR1/CTNNB1/AR/PPARG/NR1I2/NR1I3/NR3C1/ESR2/PPARA/PPARD/PARP1	12	BP
GO:0032269	negative regulation of cellular protein metabolic process	25/120	1049/17910	2.31008e-08	1.7943e-07	6.13393e-08	PTGS2/JUN/CASP3/CTNNB1/MYC/AKT1/GSK3B/TNF/XDH/SLPI/IKBKB/RELA/TP53/IL2/CDKN1A/IL10/MMP9/IL1B/HSPB1/IGFBP3/SERPINE1/RAF1/TGFB1/PTEN/PRKCD	25	BP
GO:0042310	vasoconstriction	8/120	71/17910	2.40036e-08	1.86163e-07	6.36408e-08	CHRM3/PTGS2/GJA1/AKT1/HTR2A/SLC6A4/ICAM1/EGFR	8	BP
GO:0031625	ubiquitin protein ligase binding	14/119	270/16967	6.3542e-09	1.86995e-07	8.66337e-08	HSP90AA1/PRKACA/BCL2/JUN/CASP8/GSK3B/KCNH2/RELA/EGFR/TP53/CDKN1A/NFKBIA/HIF1A/ERBB3	14	MF
GO:0098657	import into cell	21/120	751/17910	2.50189e-08	1.93534e-07	6.61606e-08	HSP90AA1/PIK3CG/PPARG/KCNH2/ADRB2/SLC6A4/TNF/SELE/PPP3CA/MAPK1/BCL2L1/IL4/CXCL8/CCL2/IL1B/SOD1/SERPINE1/TGFB1/PTEN/TRPV1/PRKCD	21	BP
GO:1903426	regulation of reactive oxygen species biosynthetic process	9/120	101/17910	2.50288e-08	1.93534e-07	6.61606e-08	PTGS2/HSP90AA1/AKT1/TNF/ICAM1/IFNG/IL10/IL1B/TRPV1	9	BP
GO:0098805	whole membrane	32/120	1586/18675	3.35891e-09	1.96256e-07	1.05566e-07	CHRM2/PTGS2/PRKACA/DPP4/BCL2/GJA1/HMOX1/CASP3/CASP8/CTNNB1/HTR2A/ADRB2/SLC6A4/OPRM1/CHRNA7/NOS3/SLC6A2/TNF/SELE/HAS2/IKBKB/ICAM1/PLAU/MAOA/EGFR/MAPK1/BCL2L1/MCL1/ERBB2/CTSD/THBD/RAF1	32	CC
GO:1903507	negative regulation of nucleic acid-templated transcription	26/120	1137/17910	2.64843e-08	2.04483e-07	6.99036e-08	RXRA/ESR1/JUN/CTNNB1/MYC/AR/PPARG/TNF/AHR/NR1I2/NR1I3/STAT1/RELA/IFNG/TP53/CCND1/IL4/IGF2/NR3C1/ESR2/IRF1/PPARA/PPARD/PARP1/TGFB1/TRPV1	26	BP
GO:0000305	response to oxygen radical	6/120	28/17910	2.66399e-08	2.05377e-07	7.02094e-08	NOS3/TNF/MPO/NQO1/SOD1/NFE2L2	6	BP
GO:0051345	positive regulation of hydrolase activity	20/120	684/17910	2.70075e-08	2.07902e-07	7.10724e-08	ESR1/JUN/CASP8/MYC/AKT1/PPARG/MAPK14/GSK3B/HTR2A/TNF/SELE/XDH/MAPK8/ICAM1/EGFR/IFNG/ERBB2/CTSD/FN1/PRKCD	20	BP
GO:0006690	icosanoid metabolic process	9/120	102/17910	2.72979e-08	2.09825e-07	7.17298e-08	PTGS2/PTGS1/PON1/ALOX5/AKR1C3/CYP1A1/CYP1B1/LTA4H/IL1B	9	BP
GO:0006935	chemotaxis	18/120	551/17910	2.73617e-08	2.10003e-07	7.17908e-08	PIK3CG/MAPK14/PRKCA/VCAM1/PLAU/IL6/MAPK1/IL10/ERBB2/CXCL8/CCL2/CXCL10/CXCL11/CXCL2/HSPB1/SERPINE1/TGFB1/PRKCD	18	BP
GO:1902679	negative regulation of RNA biosynthetic process	26/120	1139/17910	2.74421e-08	2.10308e-07	7.1895e-08	RXRA/ESR1/JUN/CTNNB1/MYC/AR/PPARG/TNF/AHR/NR1I2/NR1I3/STAT1/RELA/IFNG/TP53/CCND1/IL4/IGF2/NR3C1/ESR2/IRF1/PPARA/PPARD/PARP1/TGFB1/TRPV1	26	BP
GO:0010721	negative regulation of cell development	14/120	317/17910	2.75798e-08	2.11051e-07	7.2149e-08	BCL2/CTNNB1/GSK3B/SLC6A4/TNF/PPP3CA/IL6/TP53/IL1B/SPP1/PPARA/TGFB1/PTEN/TRPV1	14	BP
GO:0033157	regulation of intracellular protein transport	12/120	220/17910	2.87365e-08	2.19577e-07	7.50639e-08	CHRM1/PTGS2/PRKACA/MAPK14/GSK3B/MAPK1/IFNG/TP53/ERBB2/IL1B/TGFB1/PRKCD	12	BP
GO:0042330	taxis	18/120	553/17910	2.89147e-08	2.20613e-07	7.54178e-08	PIK3CG/MAPK14/PRKCA/VCAM1/PLAU/IL6/MAPK1/IL10/ERBB2/CXCL8/CCL2/CXCL10/CXCL11/CXCL2/HSPB1/SERPINE1/TGFB1/PRKCD	18	BP
GO:0016070	RNA metabolic process	61/120	4867/17910	2.9767e-08	2.26781e-07	7.75266e-08	RXRA/PRKACA/ESR1/JUN/HMOX1/CTNNB1/MYC/AKT1/AR/PPARG/MAPK14/ADRB2/PRKCA/TNF/TOP2A/MAPK8/AHR/PPP3CA/CYP1B1/IKBKB/ICAM1/NR1I2/NR1I3/STAT1/RELA/EGFR/IL6/MAPK1/IFNG/TP53/IL2/CD40LG/CDKN1A/CCND1/IL10/IL4/NFKBIA/ERBB2/IGF2/PRKCB/NR3C1/ESR2/IL1B/CXCL10/HSPB1/HIF1A/CHUK/IRF1/IL1A/NCF1/NFE2L2/SPP1/PPARA/PPARD/SERPINE1/PARP1/RAF1/TGFB1/PTEN/TRPV1/PRKCD	61	BP
GO:0061045	negative regulation of wound healing	8/120	73/17910	2.99917e-08	2.27582e-07	7.78003e-08	GJA1/NOS3/PLAU/CDKN1A/THBD/SERPINE1/PTEN/PRKCD	8	BP
GO:0002700	regulation of production of molecular mediator of immune response	10/120	138/17910	3.00041e-08	2.27582e-07	7.78003e-08	HMOX1/MAPK14/TNF/IL6/IL2/CD40LG/IL10/IL4/IL1B/TGFB1	10	BP
GO:0038127	ERBB signaling pathway	10/120	138/17910	3.00041e-08	2.27582e-07	7.78003e-08	HSP90AA1/AKT1/PRKCA/EGFR/MAPK1/MMP9/ERBB2/NCF1/ERBB3/TGFB1	10	BP
GO:2001235	positive regulation of apoptotic signaling pathway	11/120	178/17910	3.11428e-08	2.35874e-07	8.06348e-08	BCL2/CASP8/GSK3B/MAPK8/TP53/BCL2L1/MCL1/MMP9/SOD1/PTEN/PRKCD	11	BP
GO:1900182	positive regulation of protein localization to nucleus	8/120	74/17910	3.34403e-08	2.52904e-07	8.64569e-08	PTGS2/AKT1/MAPK14/MAPK1/IFNG/PARP1/TGFB1/PRKCD	8	BP
GO:0043405	regulation of MAP kinase activity	14/120	322/17910	3.35434e-08	2.53314e-07	8.6597e-08	PIK3CG/MAPK14/HTR2A/CHRNA7/TNF/EGFR/MAPK1/CD40LG/ERBB2/IL1B/SOD1/RAF1/TGFB1/PRKCD	14	BP
GO:0007162	negative regulation of cell adhesion	13/120	271/17910	3.3901e-08	2.54898e-07	8.71384e-08	CASP3/AKT1/CYP1B1/IL2/IL10/ERBB2/IRF1/PPARA/SERPINE1/ERBB3/TGFB1/PTEN/PRKCD	13	BP
GO:0051403	stress-activated MAPK cascade	13/120	271/17910	3.3901e-08	2.54898e-07	8.71384e-08	MYC/AKT1/MAPK14/TNF/XDH/MAPK8/IKBKB/EGFR/MAPK1/CD40LG/IL1B/CHUK/NCF1	13	BP
GO:0070372	regulation of ERK1 and ERK2 cascade	13/120	271/17910	3.3901e-08	2.54898e-07	8.71384e-08	JUN/HTR2A/OPRM1/CHRNA7/PRKCA/TNF/ICAM1/EGFR/ERBB2/IL1B/TGFB1/PTEN/FN1	13	BP
GO:0034349	glial cell apoptotic process	5/120	15/17910	3.53409e-08	2.65339e-07	9.07077e-08	CASP3/PRKCA/TP53/CCL2/PRKCD	5	BP
GO:0050767	regulation of neurogenesis	21/120	768/17910	3.67165e-08	2.75267e-07	9.41017e-08	CHRM1/BCL2/CTNNB1/AKT1/PPARG/GSK3B/SLC6A4/OPRM1/TNF/PPP3CA/RELA/IL6/TP53/IL2/IL1B/HIF1A/NFE2L2/SPP1/TGFB1/PTEN/FN1	21	BP
GO:0030098	lymphocyte differentiation	14/120	325/17910	3.766e-08	2.81932e-07	9.63802e-08	BCL2/CTNNB1/VCAM1/IL6/IFNG/TP53/IL2/CD40LG/IL10/IL4/ERBB2/SOD1/IRF1/TGFB1	14	BP
GO:0043279	response to alkaloid	9/120	106/17910	3.82725e-08	2.86103e-07	9.78061e-08	CASP7/CASP3/PPARG/HTR2A/OPRM1/ICAM1/RELA/BCL2L1/TRPV1	9	BP
GO:1901615	organic hydroxy compound metabolic process	17/120	500/17910	3.88361e-08	2.89898e-07	9.91033e-08	RXRA/BCL2/CYP3A4/PON1/AKR1C3/TNF/CYP1A1/CYP1B1/MAOA/IFNG/TP53/IL4/IL1B/SOD1/HIF1A/PPARD/PTEN	17	BP
GO:0002793	positive regulation of peptide secretion	13/120	275/17910	4.028e-08	2.99811e-07	1.02492e-07	GJA1/MAPK14/TNF/EGFR/IL6/IL2/IL10/IL1B/HIF1A/CHUK/IL1A/PPARD/TGFB1	13	BP
GO:0043542	endothelial cell migration	13/120	275/17910	4.028e-08	2.99811e-07	1.02492e-07	PTGS2/DPP4/HMOX1/AKT1/PPARG/PRKCA/NOS3/CYP1B1/HSPB1/HIF1A/NFE2L2/TGFB1/PTEN	13	BP
GO:1990748	cellular detoxification	9/120	107/17910	4.15543e-08	3.08851e-07	1.05583e-07	PTGS2/PTGS1/NOS3/TNF/GSTM1/MPO/NQO1/SOD1/NFE2L2	9	BP
GO:0055123	digestive system development	10/120	143/17910	4.21472e-08	3.12809e-07	1.06936e-07	BCL2/CTNNB1/TNF/CYP1A1/EGFR/CDKN1A/IGF2/CXCL8/HIF1A/TGFB1	10	BP
GO:0043271	negative regulation of ion transport	10/120	144/17910	4.50395e-08	3.33318e-07	1.13947e-07	PTGS2/BCL2/AKT1/KCNH2/HTR2A/NOS3/ICAM1/MMP9/TGFB1/PTEN	10	BP
GO:0045834	positive regulation of lipid metabolic process	10/120	144/17910	4.50395e-08	3.33318e-07	1.13947e-07	PTGS2/AKT1/PPARG/HTR2A/TNF/IFNG/IL1B/PPARA/TGFB1/PRKCD	10	BP
GO:0031098	stress-activated protein kinase signaling cascade	13/120	278/17910	4.57536e-08	3.38119e-07	1.15588e-07	MYC/AKT1/MAPK14/TNF/XDH/MAPK8/IKBKB/EGFR/MAPK1/CD40LG/IL1B/CHUK/NCF1	13	BP
GO:0048146	positive regulation of fibroblast proliferation	7/120	51/17910	4.60867e-08	3.39127e-07	1.15933e-07	ESR1/JUN/MYC/EGFR/CDKN1A/TGFB1/FN1	7	BP
GO:0050999	regulation of nitric-oxide synthase activity	7/120	51/17910	4.60867e-08	3.39127e-07	1.15933e-07	HSP90AA1/AKT1/NOS3/TNF/EGFR/IL1B/HIF1A	7	BP
GO:0150077	regulation of neuroinflammatory response	7/120	51/17910	4.60867e-08	3.39127e-07	1.15933e-07	PTGS2/TNF/IL6/IL4/MMP9/IL1B/MMP3	7	BP
GO:0050806	positive regulation of synaptic transmission	10/120	145/17910	4.81054e-08	3.53479e-07	1.20839e-07	PTGS2/CA2/GSK3B/ADRB2/CHRNA7/TNF/EGFR/MAPK1/CCL2/PTEN	10	BP
GO:0002685	regulation of leukocyte migration	11/120	186/17910	4.89671e-08	3.59301e-07	1.22829e-07	HMOX1/AKT1/MAPK14/TNF/ICAM1/IL6/CXCL8/CCL2/CXCL10/SERPINE1/TGFB1	11	BP
GO:2000113	negative regulation of cellular macromolecule biosynthetic process	28/120	1343/17910	4.97491e-08	3.64522e-07	1.24614e-07	RXRA/ESR1/JUN/GJA1/CTNNB1/MYC/AR/PPARG/GSK3B/TNF/AHR/NR1I2/NR1I3/STAT1/RELA/IFNG/TP53/CCND1/IL4/IGF2/NR3C1/ESR2/IRF1/PPARA/PPARD/PARP1/TGFB1/TRPV1	28	BP
GO:0045862	positive regulation of proteolysis	14/120	333/17910	5.09715e-08	3.7295e-07	1.27495e-07	CASP8/MYC/AKT1/PPARG/MAPK14/GSK3B/TNF/XDH/IFNG/CTSD/IL1B/NFE2L2/PTEN/FN1	14	BP
GO:0060965	negative regulation of gene silencing by miRNA	5/120	16/17910	5.11301e-08	3.73582e-07	1.27711e-07	ESR1/PPARG/PPP3CA/TP53/TGFB1	5	BP
GO:0002675	positive regulation of acute inflammatory response	6/120	31/17910	5.12171e-08	3.7369e-07	1.27748e-07	PTGS2/PIK3CG/TNF/IL6/IL1B/PTGER3	6	BP
GO:0000278	mitotic cell cycle	23/120	934/17910	5.14176e-08	3.74624e-07	1.28068e-07	HSP90AA1/PRKACA/BCL2/CTNNB1/MYC/AKT1/PRKCA/TNF/PPP3CA/CYP1A1/EGFR/TP53/BCL2L1/CDKN1A/CCND1/IL10/IGF2/PRKCB/CCL2/IL1B/IL1A/TGFB1/PTEN	23	BP
GO:0042035	regulation of cytokine biosynthetic process	9/120	110/17910	5.29197e-08	3.84485e-07	1.31439e-07	HMOX1/TNF/RELA/IL6/IL10/IL1B/HSPB1/IRF1/IL1A	9	BP
GO:0050864	regulation of B cell activation	9/120	110/17910	5.29197e-08	3.84485e-07	1.31439e-07	BCL2/CASP3/AHR/IL6/IL2/CDKN1A/IL10/IL4/TGFB1	9	BP
GO:0071236	cellular response to antibiotic	10/120	147/17910	5.47946e-08	3.97549e-07	1.35905e-07	AHR/CYP1B1/RELA/IL6/TP53/IL10/NQO1/NFE2L2/PTEN/PRKCD	10	BP
GO:0097756	negative regulation of blood vessel diameter	8/120	79/17910	5.62959e-08	4.0787e-07	1.39433e-07	CHRM3/PTGS2/GJA1/AKT1/HTR2A/SLC6A4/ICAM1/EGFR	8	BP
GO:0002683	negative regulation of immune system process	16/120	451/17910	5.64738e-08	4.08276e-07	1.39571e-07	HMOX1/CASP3/CTNNB1/MYC/AKT1/PPARG/TNF/IL2/IL10/IL4/NFKBIA/ERBB2/CCL2/IRF1/NFE2L2/TGFB1	16	BP
GO:0007610	behavior	18/120	578/17910	5.65098e-08	4.08276e-07	1.39571e-07	PTGS2/DPP4/BCL2/JUN/GJA1/CASP3/HTR2A/SLC6A4/OPRM1/CHRNA7/EGFR/MAPK1/TP53/SOD1/HIF1A/PPARA/PTEN/TRPV1	18	BP
GO:0072594	establishment of protein localization to organelle	16/120	452/17910	5.82217e-08	4.20057e-07	1.43599e-07	PTGS2/HSP90AA1/BCL2/CASP8/AKT1/NOS2/MAPK14/MAPK8/PPP3CA/MAPK1/IFNG/TP53/CDKN1A/NFKBIA/TGFB1/PRKCD	16	BP
GO:0061061	muscle structure development	19/120	647/17910	5.86473e-08	4.22538e-07	1.44447e-07	RXRA/BCL2/GJA1/CASP3/CTNNB1/AKT1/MAPK14/TNF/PPP3CA/MAPK1/IGF2/CXCL10/CHUK/IGFBP3/PPARA/PPARD/ERBB3/TGFB1/PTEN	19	BP
GO:0019229	regulation of vasoconstriction	7/120	53/17910	6.06852e-08	4.36613e-07	1.49259e-07	CHRM3/PTGS2/GJA1/AKT1/HTR2A/ICAM1/EGFR	7	BP
GO:0051092	positive regulation of NF-kappaB transcription factor activity	10/120	149/17910	6.2291e-08	4.47544e-07	1.52995e-07	AR/TNF/IKBKB/ICAM1/RELA/CD40LG/PRKCB/IL1B/CHUK/TGFB1	10	BP
GO:0071453	cellular response to oxygen levels	12/120	237/17910	6.52587e-08	4.68215e-07	1.60062e-07	PTGS2/BCL2/HMOX1/MYC/AKT1/PPARG/ICAM1/TP53/HIF1A/NFE2L2/PPARD/PTEN	12	BP
GO:0031622	positive regulation of fever generation	4/120	7/17910	6.60478e-08	4.73221e-07	1.61773e-07	PTGS2/TNF/IL1B/PTGER3	4	BP
GO:0051960	regulation of nervous system development	22/120	870/17910	6.6174e-08	4.73469e-07	1.61858e-07	CHRM1/PRKACA/BCL2/CTNNB1/AKT1/PPARG/GSK3B/SLC6A4/OPRM1/TNF/PPP3CA/RELA/IL6/TP53/IL2/IL1B/HIF1A/NFE2L2/SPP1/TGFB1/PTEN/FN1	22	BP
GO:0098754	detoxification	9/120	113/17910	6.69085e-08	4.78063e-07	1.63429e-07	PTGS2/PTGS1/NOS3/TNF/GSTM1/MPO/NQO1/SOD1/NFE2L2	9	BP
GO:0046849	bone remodeling	8/120	81/17910	6.86374e-08	4.89739e-07	1.6742e-07	CA2/GJA1/CTNNB1/ADRB2/PRKCA/EGFR/IL6/TGFB1	8	BP
GO:0005576	extracellular region	56/120	4295/18675	9.60636e-09	4.91125e-07	2.64175e-07	PTGS1/HSP90AA1/PRKACA/CA2/DPP4/MMP2/MMP1/HMOX1/CTNNB1/MAPK14/PON1/PRKCA/ALOX5/AKR1C3/TNF/SELE/VCAM1/XDH/GSTM1/SLPI/ICAM1/PLAU/LTA4H/EGFR/IL6/MAPK1/IFNG/IL2/CD40LG/IL10/IL4/MMP9/GSTA2/IGF2/CXCL8/PRKCB/CTSD/CCL2/IL1B/MPO/MMP3/THBD/SOD1/CXCL10/CXCL11/CXCL2/HSPB1/IGFBP3/IL1A/SPP1/SERPINE1/ERBB3/TGFB1/PTEN/FN1/PRKCD	56	CC
GO:0002763	positive regulation of myeloid leukocyte differentiation	7/120	54/17910	6.93391e-08	4.94065e-07	1.68899e-07	CA2/JUN/CASP8/PRKCA/TNF/IFNG/TGFB1	7	BP
GO:1905952	regulation of lipid localization	10/120	151/17910	7.06772e-08	5.02907e-07	1.71922e-07	AKT1/PPARG/PON1/TNF/IL6/NFKBIA/IL1B/SPP1/PPARA/PRKCD	10	BP
GO:0001701	in utero embryonic development	14/120	342/17910	7.09322e-08	5.04028e-07	1.72305e-07	RXRA/GJA1/CASP8/CTNNB1/AKT1/AR/NOS3/EGFR/MAPK1/TP53/BCL2L1/IL10/IGF2/HIF1A	14	BP
GO:0007213	G protein-coupled acetylcholine receptor signaling pathway	5/120	17/17910	7.20471e-08	5.11248e-07	1.74773e-07	CHRM3/CHRM2/CHRM1/CHRM4/OPRM1	5	BP
GO:0048872	homeostasis of number of cells	12/120	241/17910	7.83791e-08	5.55418e-07	1.89873e-07	BCL2/HMOX1/CASP3/AKT1/MAPK14/NOS3/STAT1/IL6/IL2/SOD1/HIF1A/TGFB1	12	BP
GO:0019216	regulation of lipid metabolic process	15/120	402/17910	7.8942e-08	5.57619e-07	1.90625e-07	PTGS2/RXRA/PIK3CG/AKT1/PPARG/HTR2A/AKR1C3/TNF/CYP1A1/IFNG/IL1B/SOD1/PPARA/TGFB1/PRKCD	15	BP
GO:0010332	response to gamma radiation	7/120	55/17910	7.90131e-08	5.57619e-07	1.90625e-07	BCL2/MYC/TP53/BCL2L1/CDKN1A/CXCL10/PARP1	7	BP
GO:0032615	interleukin-12 production	7/120	55/17910	7.90131e-08	5.57619e-07	1.90625e-07	MAPK14/RELA/IFNG/CD40LG/IL10/IRF1/PRKCD	7	BP
GO:0009746	response to hexose	11/120	195/17910	7.94112e-08	5.59665e-07	1.91325e-07	PTGS2/PRKACA/GJA1/CASP3/PPP3CA/ICAM1/HIF1A/PPARD/RAF1/TGFB1/PTEN	11	BP
GO:0050729	positive regulation of inflammatory response	10/120	153/17910	8.0043e-08	5.62585e-07	1.92323e-07	PTGS2/PIK3CG/TNF/EGFR/IL6/IL2/NFKBIA/IL1B/PTGER3/SERPINE1	10	BP
GO:0071346	cellular response to interferon-gamma	10/120	153/17910	8.0043e-08	5.62585e-07	1.92323e-07	NOS2/PPARG/VCAM1/ICAM1/STAT1/IFNG/TP53/CCL2/IRF1/PRKCD	10	BP
GO:0002009	morphogenesis of an epithelium	17/120	527/17910	8.29325e-08	5.82103e-07	1.98995e-07	RXRA/PRKACA/CA2/ESR1/BCL2/GJA1/CTNNB1/MYC/AR/TNF/STAT1/EGFR/IL10/CXCL10/HIF1A/TGFB1/PTEN	17	BP
GO:0007569	cell aging	9/120	116/17910	8.40192e-08	5.88931e-07	2.0133e-07	BCL2/MAPK14/ICAM1/TP53/CDKN1A/SOD1/SERPINE1/PTEN/PRKCD	9	BP
GO:0032787	monocarboxylic acid metabolic process	18/120	594/17910	8.51816e-08	5.96271e-07	2.03839e-07	PTGS2/PTGS1/CYP3A4/AKT1/PPARG/MAPK14/HTR2A/PON1/ALOX5/AKR1C3/CYP1A1/CYP1B1/LTA4H/TP53/IL1B/HIF1A/PPARA/PPARD	18	BP
GO:1901565	organonitrogen compound catabolic process	25/120	1123/17910	8.6985e-08	6.08072e-07	2.07873e-07	HSP90AA1/PRKACA/GJA1/CYP3A4/HMOX1/CASP8/CTNNB1/AKT1/NOS2/GSK3B/NOS3/TNF/XDH/RELA/LTA4H/MAOA/EGFR/IFNG/IL10/CTSD/IL1B/NFE2L2/TGFB1/PTEN/PRKCD	25	BP
GO:0051924	regulation of calcium ion transport	12/120	244/17910	8.97184e-08	6.26334e-07	2.14116e-07	PTGS2/PIK3CG/PRKACA/BCL2/GJA1/CTNNB1/NOS3/ICAM1/CCL2/CXCL10/CXCL11/TGFB1	12	BP
GO:1900180	regulation of protein localization to nucleus	9/120	117/17910	9.05133e-08	6.31032e-07	2.15722e-07	PTGS2/AKT1/MAPK14/GSK3B/MAPK1/IFNG/PARP1/TGFB1/PRKCD	9	BP
GO:0030278	regulation of ossification	11/120	199/17910	9.76557e-08	6.78996e-07	2.32119e-07	PRKACA/BCL2/GJA1/CTNNB1/MAPK14/ADRB2/TNF/IL6/MAPK1/HIF1A/TGFB1	11	BP
GO:0090276	regulation of peptide hormone secretion	11/120	199/17910	9.76557e-08	6.78996e-07	2.32119e-07	DPP4/GJA1/NOS2/PRKCA/TNF/PPP3CA/EGFR/IFNG/IL1B/HIF1A/PPARD	11	BP
GO:0043254	regulation of protein complex assembly	15/120	409/17910	9.88109e-08	6.86106e-07	2.34549e-07	HSP90AA1/ESR1/MMP1/JUN/CTNNB1/GSK3B/TNF/ICAM1/IFNG/TP53/MMP3/PARP1/RAF1/TGFB1/PRKCD	15	BP
GO:0010888	negative regulation of lipid storage	5/120	18/17910	9.92243e-08	6.87132e-07	2.349e-07	PPARG/TNF/IL6/NFKBIA/PPARA	5	BP
GO:0035994	response to muscle stretch	5/120	18/17910	9.92243e-08	6.87132e-07	2.349e-07	JUN/MAPK14/RELA/NFKBIA/RAF1	5	BP
GO:0031400	negative regulation of protein modification process	18/120	601/17910	1.01498e-07	7.01935e-07	2.39961e-07	JUN/CASP3/CTNNB1/MYC/AKT1/GSK3B/TNF/XDH/IKBKB/RELA/IL2/CDKN1A/IL1B/HSPB1/IGFBP3/TGFB1/PTEN/PRKCD	18	BP
GO:0030888	regulation of B cell proliferation	7/120	57/17910	1.01811e-07	7.02225e-07	2.4006e-07	BCL2/CASP3/AHR/IL2/CDKN1A/IL10/IL4	7	BP
GO:0043525	positive regulation of neuron apoptotic process	7/120	57/17910	1.01811e-07	7.02225e-07	2.4006e-07	JUN/CASP3/CTNNB1/TNF/TP53/MCL1/NQO1	7	BP
GO:0006914	autophagy	16/120	471/17910	1.02348e-07	7.0405e-07	2.40684e-07	HSP90AA1/PRKACA/BCL2/HMOX1/CASP3/AKT1/GSK3B/ADRB2/MAPK8/IFNG/TP53/MCL1/IL10/IL4/HSPB1/HIF1A	16	BP
GO:0061919	process utilizing autophagic mechanism	16/120	471/17910	1.02348e-07	7.0405e-07	2.40684e-07	HSP90AA1/PRKACA/BCL2/HMOX1/CASP3/AKT1/GSK3B/ADRB2/MAPK8/IFNG/TP53/MCL1/IL10/IL4/HSPB1/HIF1A	16	BP
GO:0030073	insulin secretion	11/120	200/17910	1.02762e-07	7.05021e-07	2.41016e-07	DPP4/GJA1/NOS2/PRKCA/TNF/PPP3CA/IFNG/IL1B/HIF1A/PPARD/RAF1	11	BP
GO:0034284	response to monosaccharide	11/120	200/17910	1.02762e-07	7.05021e-07	2.41016e-07	PTGS2/PRKACA/GJA1/CASP3/PPP3CA/ICAM1/HIF1A/PPARD/RAF1/TGFB1/PTEN	11	BP
GO:0045087	innate immune response	22/120	893/17910	1.04381e-07	7.15182e-07	2.44489e-07	PIK3CG/PRKACA/ESR1/CASP8/NOS2/PPARG/VCAM1/SLPI/IKBKB/ICAM1/STAT1/RELA/IFNG/TP53/NFKBIA/CCL2/CHUK/IRF1/NCF1/RAF1/TGFB1/PRKCD	22	BP
GO:0008637	apoptotic mitochondrial changes	9/120	119/17910	1.04825e-07	7.17277e-07	2.45205e-07	BCL2/JUN/CASP8/AKT1/GSK3B/MAPK8/TP53/BCL2L1/MMP9	9	BP
GO:0043535	regulation of blood vessel endothelial cell migration	10/120	158/17910	1.084e-07	7.40445e-07	2.53126e-07	PTGS2/HMOX1/AKT1/PPARG/PRKCA/NOS3/HSPB1/HIF1A/NFE2L2/TGFB1	10	BP
GO:0042176	regulation of protein catabolic process	14/120	354/17910	1.08497e-07	7.40445e-07	2.53126e-07	HSP90AA1/PRKACA/GJA1/AKT1/NOS2/GSK3B/TNF/RELA/EGFR/IFNG/IL10/IL1B/NFE2L2/PTEN	14	BP
GO:0071312	cellular response to alkaloid	6/120	35/17910	1.1047e-07	7.5192e-07	2.57048e-07	CASP7/CASP3/OPRM1/ICAM1/BCL2L1/TRPV1	6	BP
GO:0090322	regulation of superoxide metabolic process	6/120	35/17910	1.1047e-07	7.5192e-07	2.57048e-07	TNF/EGFR/SOD1/NFE2L2/TGFB1/PRKCD	6	BP
GO:0019903	protein phosphatase binding	10/119	132/16967	2.98841e-08	8.27305e-07	3.83285e-07	BCL2/CTNNB1/AKT1/PPARG/MAPK14/STAT1/EGFR/TP53/ERBB2/SOD1	10	MF
GO:0000977	RNA polymerase II regulatory region sequence-specific DNA binding	19/119	594/16967	3.07897e-08	8.27305e-07	3.83285e-07	RXRA/ESR1/JUN/MYC/AR/PPARG/AHR/NR1I2/NR1I3/STAT1/RELA/TP53/NR3C1/ESR2/HIF1A/IRF1/NFE2L2/PPARA/PARP1	19	MF
GO:0001012	RNA polymerase II regulatory region DNA binding	19/119	596/16967	3.24769e-08	8.3628e-07	3.87444e-07	RXRA/ESR1/JUN/MYC/AR/PPARG/AHR/NR1I2/NR1I3/STAT1/RELA/TP53/NR3C1/ESR2/HIF1A/IRF1/NFE2L2/PPARA/PARP1	19	MF
GO:0061900	glial cell activation	7/120	59/17910	1.29928e-07	8.832e-07	3.01927e-07	JUN/TNF/EGFR/IL6/IFNG/IL1B/TRPV1	7	BP
GO:0002246	wound healing involved in inflammatory response	4/120	8/17910	1.31411e-07	8.90945e-07	3.04575e-07	HMOX1/HIF1A/IL1A/TGFB1	4	BP
GO:0031620	regulation of fever generation	4/120	8/17910	1.31411e-07	8.90945e-07	3.04575e-07	PTGS2/TNF/IL1B/PTGER3	4	BP
GO:0060326	cell chemotaxis	12/120	253/17910	1.33062e-07	9.00952e-07	3.07996e-07	PIK3CG/MAPK14/VCAM1/IL6/IL10/CXCL8/CCL2/CXCL10/CXCL11/HSPB1/SERPINE1/PRKCD	12	BP
GO:0019932	second-messenger-mediated signaling	14/120	360/17910	1.33338e-07	9.01641e-07	3.08231e-07	PRKACA/GSK3B/OPRM1/PRKCA/TNF/SELE/VCAM1/AHR/PPP3CA/EGFR/CXCL8/CXCL10/CXCL11/ERBB3	14	BP
GO:0060149	negative regulation of posttranscriptional gene silencing	5/120	19/17910	1.33942e-07	9.02189e-07	3.08419e-07	ESR1/PPARG/PPP3CA/TP53/TGFB1	5	BP
GO:0060967	negative regulation of gene silencing by RNA	5/120	19/17910	1.33942e-07	9.02189e-07	3.08419e-07	ESR1/PPARG/PPP3CA/TP53/TGFB1	5	BP
GO:1903798	regulation of production of miRNAs involved in gene silencing by miRNA	5/120	19/17910	1.33942e-07	9.02189e-07	3.08419e-07	ESR1/PPP3CA/EGFR/TP53/TGFB1	5	BP
GO:0043005	neuron projection	25/120	1091/18675	2.21083e-08	9.02287e-07	4.85338e-07	CHRM3/CHRM2/CHRM1/PTGS2/PTGS1/HSP90AA1/PRKACA/CA2/CASP8/GSK3B/HTR2A/OPRM1/MAPK8/PPP3CA/STAT1/MAPK1/PRKCB/NQO1/SOD1/HSPB1/HIF1A/NCF1/TGFB1/PTEN/TRPV1	25	CC
GO:0005654	nucleoplasm	48/120	3427/18675	2.39389e-08	9.02287e-07	4.85338e-07	RXRA/HSP90AA1/PRKACA/ESR1/BCL2/JUN/GJA1/CASP7/CASP3/CASP8/CTNNB1/MYC/AKT1/AR/PPARG/MAPK14/GSK3B/PRKCA/ALOX5/TOP2A/MAPK8/AHR/PPP3CA/NR1I2/NR1I3/STAT1/RELA/LTA4H/MAPK1/TP53/CDKN1A/CCND1/MCL1/NFKBIA/PRKCB/NR3C1/ESR2/SOD1/HIF1A/CHUK/IRF1/NFE2L2/PPARA/PPARD/PARP1/RAF1/PTEN/PRKCD	48	CC
GO:0044421	extracellular region part	47/120	3312/18675	2.42669e-08	9.02287e-07	4.85338e-07	PTGS1/HSP90AA1/PRKACA/CA2/DPP4/MMP2/MMP1/HMOX1/CTNNB1/PON1/PRKCA/ALOX5/AKR1C3/TNF/SELE/VCAM1/XDH/GSTM1/SLPI/ICAM1/PLAU/LTA4H/EGFR/IL6/IL2/CD40LG/IL10/IL4/MMP9/GSTA2/IGF2/PRKCB/CTSD/IL1B/MPO/MMP3/THBD/SOD1/HSPB1/IGFBP3/IL1A/SPP1/SERPINE1/ERBB3/TGFB1/FN1/PRKCD	47	CC
GO:0098542	defense response to other organism	16/120	481/17910	1.36226e-07	9.16378e-07	3.13269e-07	BCL2/NOS2/TNF/SLPI/STAT1/RELA/IL6/IFNG/IL10/IL1B/MPO/CXCL10/IRF1/SERPINE1/TGFB1/PRKCD	16	BP
GO:0043086	negative regulation of catalytic activity	20/120	756/17910	1.38353e-07	9.29479e-07	3.17748e-07	PTGS2/CASP3/CASP8/AKT1/PPARG/GSK3B/NOS3/TNF/SLPI/IKBKB/TP53/CDKN1A/MMP9/IL1B/NQO1/HSPB1/SERPINE1/RAF1/PTEN/PRKCD	20	BP
GO:0046883	regulation of hormone secretion	12/120	254/17910	1.38879e-07	9.31804e-07	3.18543e-07	DPP4/GJA1/NOS2/PRKCA/TNF/PPP3CA/EGFR/IFNG/IL1B/HIF1A/SPP1/PPARD	12	BP
GO:0009416	response to light stimulus	13/120	307/17910	1.45205e-07	9.72031e-07	3.32295e-07	PTGS2/BCL2/CASP3/MYC/AKT1/MAPK8/RELA/EGFR/TP53/CDKN1A/CCND1/HIF1A/PARP1	13	BP
GO:0050680	negative regulation of epithelial cell proliferation	10/120	163/17910	1.4525e-07	9.72031e-07	3.32295e-07	GJA1/AR/PPARG/TNF/XDH/STAT1/CCL2/PPARD/TGFB1/PTEN	10	BP
GO:0042307	positive regulation of protein import into nucleus	6/120	37/17910	1.56502e-07	1.04598e-06	3.57573e-07	PTGS2/MAPK14/MAPK1/IFNG/TGFB1/PRKCD	6	BP
GO:0032409	regulation of transporter activity	12/120	257/17910	1.57719e-07	1.05275e-06	3.59888e-07	PRKACA/BCL2/GJA1/PPARG/ADRB2/OPRM1/PON1/IFNG/MMP9/CCL2/PTEN/PRKCD	12	BP
GO:0050671	positive regulation of lymphocyte proliferation	9/120	125/17910	1.60244e-07	1.06823e-06	3.65179e-07	BCL2/VCAM1/IL6/IL2/CD40LG/CDKN1A/IL4/IGF2/IL1B	9	BP
GO:0071456	cellular response to hypoxia	11/120	210/17910	1.68442e-07	1.12143e-06	3.83367e-07	PTGS2/BCL2/HMOX1/MYC/AKT1/ICAM1/TP53/HIF1A/NFE2L2/PPARD/PTEN	11	BP
GO:0003690	double-stranded DNA binding	21/119	744/16967	4.57774e-08	1.13162e-06	5.24272e-07	RXRA/ESR1/JUN/MYC/AR/PPARG/AHR/NR1I2/NR1I3/STAT1/RELA/EGFR/MAPK1/TP53/NR3C1/ESR2/HIF1A/IRF1/NFE2L2/PPARA/PARP1	21	MF
GO:0060333	interferon-gamma-mediated signaling pathway	8/120	91/17910	1.71539e-07	1.13958e-06	3.89571e-07	PPARG/VCAM1/ICAM1/STAT1/IFNG/TP53/IRF1/PRKCD	8	BP
GO:0032946	positive regulation of mononuclear cell proliferation	9/120	126/17910	1.71609e-07	1.13958e-06	3.89571e-07	BCL2/VCAM1/IL6/IL2/CD40LG/CDKN1A/IL4/IGF2/IL1B	9	BP
GO:0030308	negative regulation of cell growth	10/120	167/17910	1.82247e-07	1.20867e-06	4.13191e-07	BCL2/GJA1/PPARG/TP53/CDKN1A/ESR2/SPP1/PPARA/PPARD/TGFB1	10	BP
GO:0045471	response to ethanol	9/120	127/17910	1.83668e-07	1.21498e-06	4.15348e-07	CASP8/OPRM1/VCAM1/ICAM1/IL2/CCND1/NQO1/SOD1/PTEN	9	BP
GO:0060078	regulation of postsynaptic membrane potential	9/120	127/17910	1.83668e-07	1.21498e-06	4.15348e-07	CHRM1/AKT1/GSK3B/ADRB2/OPRM1/CHRNA7/PPP3CA/PTEN/TRPV1	9	BP
GO:0002637	regulation of immunoglobulin production	7/120	62/17910	1.84222e-07	1.21709e-06	4.16069e-07	TNF/IL6/IL2/CD40LG/IL10/IL4/TGFB1	7	BP
GO:0019752	carboxylic acid metabolic process	23/120	1006/17910	1.95783e-07	1.29182e-06	4.41615e-07	PTGS2/PTGS1/CYP3A4/AKT1/NOS2/PPARG/MAPK14/HTR2A/PON1/ALOX5/NOS3/AKR1C3/CYP1A1/CYP1B1/HAS2/LTA4H/TP53/IL1B/NQO1/HIF1A/PPARA/PPARD/TGFB1	23	BP
GO:0020037	heme binding	9/119	106/16967	5.61818e-08	1.3354e-06	6.18682e-07	PTGS2/PTGS1/CYP3A4/HMOX1/NOS2/NOS3/CYP1A1/CYP1B1/MPO	9	MF
GO:0008217	regulation of blood pressure	10/120	169/17910	2.03674e-07	1.34046e-06	4.58245e-07	PTGS2/PTGS1/GJA1/HMOX1/AR/PPARG/NOS3/SOD1/PPARA/TRPV1	10	BP
GO:0050796	regulation of insulin secretion	10/120	169/17910	2.03674e-07	1.34046e-06	4.58245e-07	DPP4/GJA1/NOS2/PRKCA/TNF/PPP3CA/IFNG/IL1B/HIF1A/PPARD	10	BP
GO:0045787	positive regulation of cell cycle	14/120	373/17910	2.05589e-07	1.35135e-06	4.61967e-07	PRKACA/AKT1/SLC6A4/PRKCA/CYP1A1/EGFR/TP53/CDKN1A/CCND1/IL10/IGF2/IL1B/IL1A/TGFB1	14	BP
GO:0043436	oxoacid metabolic process	24/120	1091/17910	2.06192e-07	1.35359e-06	4.62734e-07	PTGS2/PTGS1/CYP3A4/AKT1/NOS2/PPARG/MAPK14/HTR2A/PON1/ALOX5/NOS3/AKR1C3/CYP1A1/CYP1B1/HAS2/LTA4H/TP53/IL1B/MPO/NQO1/HIF1A/PPARA/PPARD/TGFB1	24	BP
GO:0010595	positive regulation of endothelial cell migration	9/120	129/17910	2.10014e-07	1.37694e-06	4.70715e-07	PTGS2/HMOX1/AKT1/PRKCA/NOS3/HSPB1/HIF1A/NFE2L2/TGFB1	9	BP
GO:1904591	positive regulation of protein import	6/120	39/17910	2.17251e-07	1.42258e-06	4.86317e-07	PTGS2/MAPK14/MAPK1/IFNG/TGFB1/PRKCD	6	BP
GO:0001676	long-chain fatty acid metabolic process	8/120	94/17910	2.2096e-07	1.44321e-06	4.93371e-07	PTGS2/PTGS1/CYP3A4/ALOX5/AKR1C3/CYP1A1/CYP1B1/LTA4H	8	BP
GO:2001243	negative regulation of intrinsic apoptotic signaling pathway	8/120	94/17910	2.2096e-07	1.44321e-06	4.93371e-07	PTGS2/BCL2/AKT1/BCL2L1/MMP9/HSPB1/HIF1A/NFE2L2	8	BP
GO:0048729	tissue morphogenesis	18/120	635/17910	2.29619e-07	1.49788e-06	5.1206e-07	RXRA/PRKACA/CA2/ESR1/BCL2/GJA1/CTNNB1/MYC/AR/NOS3/TNF/STAT1/EGFR/IL10/CXCL10/HIF1A/TGFB1/PTEN	18	BP
GO:0070920	regulation of production of small RNA involved in gene silencing by RNA	5/120	21/17910	2.319e-07	1.51085e-06	5.16494e-07	ESR1/PPP3CA/EGFR/TP53/TGFB1	5	BP
GO:0008406	gonad development	11/120	217/17910	2.34338e-07	1.5229e-06	5.20612e-07	ESR1/BCL2/GJA1/CASP3/AR/NOS3/AKR1C3/ICAM1/BCL2L1/CCND1/SOD1	11	BP
GO:0043393	regulation of protein binding	11/120	217/17910	2.34338e-07	1.5229e-06	5.20612e-07	PRKACA/BCL2/AKT1/GSK3B/ADRB2/MAPK8/SLPI/IL10/MMP9/PPARA/PRKCD	11	BP
GO:0045598	regulation of fat cell differentiation	9/120	131/17910	2.39587e-07	1.55167e-06	5.30449e-07	PTGS2/AKT1/PPARG/MAPK14/HTR2A/TNF/IL6/PPARD/TGFB1	9	BP
GO:0060079	excitatory postsynaptic potential	8/120	95/17910	2.39939e-07	1.55167e-06	5.30449e-07	AKT1/GSK3B/ADRB2/OPRM1/CHRNA7/PPP3CA/PTEN/TRPV1	8	BP
GO:0001659	temperature homeostasis	10/120	172/17910	2.39965e-07	1.55167e-06	5.30449e-07	PTGS2/GJA1/HTR2A/ADRB2/TNF/IL4/IL1B/PTGER3/IL1A/TRPV1	10	BP
GO:0043123	positive regulation of I-kappaB kinase/NF-kappaB signaling	10/120	172/17910	2.39965e-07	1.55167e-06	5.30449e-07	GJA1/HMOX1/CASP8/CTNNB1/AKT1/TNF/IKBKB/RELA/PRKCB/CHUK	10	BP
GO:0034341	response to interferon-gamma	10/120	173/17910	2.53264e-07	1.63358e-06	5.5845e-07	NOS2/PPARG/VCAM1/ICAM1/STAT1/IFNG/TP53/CCL2/IRF1/PRKCD	10	BP
GO:0051897	positive regulation of protein kinase B signaling	10/120	173/17910	2.53264e-07	1.63358e-06	5.5845e-07	HSP90AA1/PIK3CG/ESR1/AKR1C3/TNF/EGFR/ERBB2/IGF2/ERBB3/TGFB1	10	BP
GO:0048565	digestive tract development	9/120	132/17910	2.55684e-07	1.64714e-06	5.63086e-07	BCL2/CTNNB1/TNF/CYP1A1/EGFR/CDKN1A/CXCL8/HIF1A/TGFB1	9	BP
GO:0007548	sex differentiation	12/120	269/17910	2.58001e-07	1.66e-06	5.67481e-07	ESR1/BCL2/GJA1/CASP3/CTNNB1/AR/NOS3/AKR1C3/ICAM1/BCL2L1/CCND1/SOD1	12	BP
GO:0046907	intracellular transport	29/120	1546/17910	2.62358e-07	1.68593e-06	5.76346e-07	CHRM2/CHRM1/PTGS2/HSP90AA1/PIK3CG/PRKACA/HMOX1/CTNNB1/AKT1/NOS2/MAPK14/GSK3B/HTR2A/ADRB2/PPP3CA/MAPK1/IFNG/TP53/CDKN1A/NFKBIA/ERBB2/PRKCB/IL1B/SOD1/HSPB1/HIF1A/NCF1/TGFB1/PRKCD	29	BP
GO:0036294	cellular response to decreased oxygen levels	11/120	220/17910	2.68955e-07	1.72618e-06	5.90105e-07	PTGS2/BCL2/HMOX1/MYC/AKT1/ICAM1/TP53/HIF1A/NFE2L2/PPARD/PTEN	11	BP
GO:0005615	extracellular space	44/120	3051/18675	5.46897e-08	1.77922e-06	9.57038e-07	PTGS1/HSP90AA1/PRKACA/CA2/DPP4/MMP2/HMOX1/CTNNB1/PON1/PRKCA/ALOX5/AKR1C3/TNF/SELE/VCAM1/XDH/SLPI/ICAM1/PLAU/LTA4H/EGFR/IL6/IL2/CD40LG/IL10/IL4/MMP9/GSTA2/IGF2/PRKCB/CTSD/IL1B/MPO/THBD/SOD1/HSPB1/IGFBP3/IL1A/SPP1/SERPINE1/ERBB3/TGFB1/FN1/PRKCD	44	CC
GO:0097458	neuron part	29/120	1500/18675	5.65522e-08	1.77922e-06	9.57038e-07	CHRM3/CHRM2/CHRM1/PTGS2/PTGS1/HSP90AA1/PRKACA/CA2/CASP3/CASP8/CTNNB1/GSK3B/HTR2A/SLC6A4/OPRM1/MAPK8/PPP3CA/STAT1/MAPK1/BCL2L1/PRKCB/NQO1/SOD1/HSPB1/HIF1A/NCF1/TGFB1/PTEN/TRPV1	29	CC
GO:0006082	organic acid metabolic process	24/120	1109/17910	2.78173e-07	1.78313e-06	6.09574e-07	PTGS2/PTGS1/CYP3A4/AKT1/NOS2/PPARG/MAPK14/HTR2A/PON1/ALOX5/NOS3/AKR1C3/CYP1A1/CYP1B1/HAS2/LTA4H/TP53/IL1B/MPO/NQO1/HIF1A/PPARA/PPARD/TGFB1	24	BP
GO:0030235	nitric-oxide synthase regulator activity	4/119	7/16967	7.92118e-08	1.81307e-06	8.39985e-07	HSP90AA1/ESR1/AKT1/EGFR	4	MF
GO:0070665	positive regulation of leukocyte proliferation	9/120	134/17910	2.90719e-07	1.86125e-06	6.3628e-07	BCL2/VCAM1/IL6/IL2/CD40LG/CDKN1A/IL4/IGF2/IL1B	9	BP
GO:0060557	positive regulation of vitamin D biosynthetic process	3/120	3/17910	2.93357e-07	1.8735e-06	6.40467e-07	TNF/IFNG/IL1B	3	BP
GO:0060559	positive regulation of calcidiol 1-monooxygenase activity	3/120	3/17910	2.93357e-07	1.8735e-06	6.40467e-07	TNF/IFNG/IL1B	3	BP
GO:0045444	fat cell differentiation	11/120	222/17910	2.94477e-07	1.87834e-06	6.42121e-07	PTGS2/AKT1/PPARG/MAPK14/HTR2A/ADRB2/TNF/IL6/CCND1/PPARD/TGFB1	11	BP
GO:0005829	cytosol	59/120	4909/18675	6.43483e-08	1.87989e-06	1.01119e-06	HSP90AA1/PIK3CG/PRKACA/CA2/ESR1/BCL2/JUN/GJA1/HMOX1/CASP7/CASP3/CASP8/CTNNB1/AKT1/NOS2/AR/PPARG/MAPK14/GSK3B/HTR2A/PRKCA/ALOX5/NOS3/AKR1C3/XDH/MAPK8/GSTM1/AHR/PPP3CA/IKBKB/NR1I3/STAT1/RELA/LTA4H/MAPK1/TP53/BCL2L1/CDKN1A/CCND1/MCL1/NFKBIA/ERBB2/GSTA2/PRKCB/NR3C1/IL1B/NQO1/SOD1/HSPB1/HIF1A/CHUK/IRF1/IL1A/NCF1/NFE2L2/RAF1/PTEN/TRPV1/PRKCD	59	CC
GO:0042359	vitamin D metabolic process	5/120	22/17910	2.98502e-07	1.90166e-06	6.50095e-07	CYP3A4/TNF/CYP1A1/IFNG/IL1B	5	BP
GO:0045137	development of primary sexual characteristics	11/120	223/17910	3.08025e-07	1.95992e-06	6.70009e-07	ESR1/BCL2/GJA1/CASP3/AR/NOS3/AKR1C3/ICAM1/BCL2L1/CCND1/SOD1	11	BP
GO:0000902	cell morphogenesis	21/120	873/17910	3.15264e-07	2.00352e-06	6.84914e-07	HSP90AA1/BCL2/GJA1/CASP3/CTNNB1/AR/MAPK14/GSK3B/CHRNA7/PRKCA/PPP3CA/HAS2/ICAM1/EGFR/MAPK1/ERBB2/CCL2/SOD1/SPP1/PTEN/FN1	21	BP
GO:0061180	mammary gland epithelium development	7/120	67/17910	3.16886e-07	2.01135e-06	6.87593e-07	ESR1/AKT1/AR/MAPK1/CCND1/HIF1A/TGFB1	7	BP
GO:0033365	protein localization to organelle	20/120	798/17910	3.28247e-07	2.08091e-06	7.11371e-07	PTGS2/HSP90AA1/ESR1/BCL2/CASP8/AKT1/NOS2/MAPK14/GSK3B/HTR2A/MAPK8/PPP3CA/MAPK1/IFNG/TP53/CDKN1A/NFKBIA/PARP1/TGFB1/PRKCD	20	BP
GO:0098869	cellular oxidant detoxification	8/120	99/17910	3.30507e-07	2.09267e-06	7.15391e-07	PTGS2/PTGS1/NOS3/TNF/MPO/NQO1/SOD1/NFE2L2	8	BP
GO:0001085	RNA polymerase II transcription factor binding	9/119	113/16967	9.80403e-08	2.16389e-06	1.00252e-06	ESR1/JUN/CTNNB1/AR/GSK3B/AHR/TP53/NFE2L2/PPARA	9	MF
GO:0071674	mononuclear cell migration	7/120	68/17910	3.51304e-07	2.21892e-06	7.58551e-07	MAPK14/TNF/IL6/CCL2/CXCL10/SERPINE1/TGFB1	7	BP
GO:1903524	positive regulation of blood circulation	7/120	68/17910	3.51304e-07	2.21892e-06	7.58551e-07	CHRM3/PTGS2/GJA1/AKT1/HTR2A/ICAM1/EGFR	7	BP
GO:0031175	neuron projection development	21/120	879/17910	3.52846e-07	2.22594e-06	7.60951e-07	HSP90AA1/BCL2/JUN/GJA1/CASP3/CTNNB1/AKT1/GSK3B/CHRNA7/PRKCA/PPP3CA/EGFR/IL6/MAPK1/IL2/ERBB2/SOD1/NFE2L2/SPP1/PTEN/FN1	21	BP
GO:0032989	cellular component morphogenesis	22/120	959/17910	3.55957e-07	2.24167e-06	7.66327e-07	HSP90AA1/BCL2/GJA1/CASP3/CTNNB1/AR/MAPK14/GSK3B/CHRNA7/PRKCA/PPP3CA/HAS2/ICAM1/EGFR/MAPK1/BCL2L1/ERBB2/CCL2/SOD1/SPP1/PTEN/FN1	22	BP
GO:0030336	negative regulation of cell migration	13/120	332/17910	3.56205e-07	2.24167e-06	7.66327e-07	BCL2/HMOX1/AKT1/PPARG/CYP1B1/IL4/CCL2/IGFBP3/NFE2L2/PPARD/SERPINE1/TGFB1/PTEN	13	BP
GO:0000976	transcription regulatory region sequence-specific DNA binding	19/119	644/16967	1.09701e-07	2.33777e-06	1.08307e-06	RXRA/ESR1/JUN/MYC/AR/PPARG/AHR/NR1I2/NR1I3/STAT1/RELA/TP53/NR3C1/ESR2/HIF1A/IRF1/NFE2L2/PPARA/PARP1	19	MF
GO:0030879	mammary gland development	9/120	138/17910	3.73476e-07	2.3475e-06	8.02506e-07	ESR1/GJA1/AKT1/AR/XDH/MAPK1/CCND1/HIF1A/TGFB1	9	BP
GO:0004672	protein kinase activity	17/119	517/16967	1.19496e-07	2.40765e-06	1.11545e-06	PIK3CG/PRKACA/AKT1/MAPK14/GSK3B/PRKCA/MAPK8/IKBKB/EGFR/MAPK1/CDKN1A/ERBB2/PRKCB/CCL2/CHUK/RAF1/PRKCD	17	MF
GO:0046906	tetrapyrrole binding	9/119	116/16967	1.23017e-07	2.40765e-06	1.11545e-06	PTGS2/PTGS1/CYP3A4/HMOX1/NOS2/NOS3/CYP1A1/CYP1B1/MPO	9	MF
GO:0044877	protein-containing complex binding	23/119	938/16967	1.24668e-07	2.40765e-06	1.11545e-06	HSP90AA1/CASP3/CASP8/MYC/HTR2A/ADRB2/SLC6A4/PRKCA/VCAM1/AHR/ICAM1/RELA/EGFR/TP53/CDKN1A/CCND1/MMP9/IGF2/IL1B/SPP1/PPARA/PTEN/FN1	23	MF
GO:0002367	cytokine production involved in immune response	8/120	101/17910	3.85831e-07	2.42221e-06	8.28048e-07	HMOX1/MAPK14/TNF/IL6/IL10/IL4/IL1B/TGFB1	8	BP
GO:0031652	positive regulation of heat generation	4/120	10/17910	3.90162e-07	2.44347e-06	8.35315e-07	PTGS2/TNF/IL1B/PTGER3	4	BP
GO:1903799	negative regulation of production of miRNAs involved in gene silencing by miRNA	4/120	10/17910	3.90162e-07	2.44347e-06	8.35315e-07	ESR1/PPP3CA/TP53/TGFB1	4	BP
GO:0044283	small molecule biosynthetic process	19/120	732/17910	3.95232e-07	2.47223e-06	8.45147e-07	PTGS2/PTGS1/CYP3A4/HTR2A/ALOX5/AKR1C3/TNF/XDH/CYP1A1/HAS2/LTA4H/IFNG/TP53/IL1B/MPO/SOD1/HIF1A/PPARA/TGFB1	19	BP
GO:0006775	fat-soluble vitamin metabolic process	6/120	43/17910	3.9718e-07	2.47842e-06	8.47263e-07	CYP3A4/TNF/CYP1A1/IFNG/IL1B/PPARD	6	BP
GO:0009409	response to cold	6/120	43/17910	3.9718e-07	2.47842e-06	8.47263e-07	HSP90AA1/CASP8/PPARG/ADRB2/NFKBIA/CXCL10	6	BP
GO:0043534	blood vessel endothelial cell migration	10/120	182/17910	4.05248e-07	2.52572e-06	8.63433e-07	PTGS2/HMOX1/AKT1/PPARG/PRKCA/NOS3/HSPB1/HIF1A/NFE2L2/TGFB1	10	BP
GO:0007259	JAK-STAT cascade	9/120	140/17910	4.22023e-07	2.62395e-06	8.97012e-07	TNF/CYP1B1/STAT1/IL6/IFNG/IL2/IL10/IL4/CCL2	9	BP
GO:0034250	positive regulation of cellular amide metabolic process	9/120	140/17910	4.22023e-07	2.62395e-06	8.97012e-07	RXRA/CASP3/CHRNA7/TNF/IL6/MAPK1/ERBB2/NFE2L2/PRKCD	9	BP
GO:0044087	regulation of cellular component biogenesis	21/120	891/17910	4.40652e-07	2.73649e-06	9.35484e-07	HSP90AA1/PRKACA/ESR1/MMP1/JUN/GJA1/CTNNB1/GSK3B/PRKCA/TNF/HAS2/IKBKB/ICAM1/IFNG/TP53/MMP3/PARP1/RAF1/TGFB1/PTEN/PRKCD	21	BP
GO:0045807	positive regulation of endocytosis	9/120	141/17910	4.48285e-07	2.77439e-06	9.48441e-07	PPARG/TNF/SELE/PPP3CA/IL4/CCL2/IL1B/SOD1/SERPINE1	9	BP
GO:0032091	negative regulation of protein binding	8/120	103/17910	4.489e-07	2.77439e-06	9.48441e-07	AKT1/GSK3B/ADRB2/MAPK8/SLPI/IL10/PPARA/PRKCD	8	BP
GO:0071887	leukocyte apoptotic process	8/120	103/17910	4.489e-07	2.77439e-06	9.48441e-07	CASP3/AKT1/IL6/TP53/IL2/IL10/HIF1A/PTEN	8	BP
GO:0099565	chemical synaptic transmission, postsynaptic	8/120	103/17910	4.489e-07	2.77439e-06	9.48441e-07	AKT1/GSK3B/ADRB2/OPRM1/CHRNA7/PPP3CA/PTEN/TRPV1	8	BP
GO:0052547	regulation of peptidase activity	14/120	398/17910	4.5033e-07	2.7799e-06	9.50327e-07	PTGS2/CASP8/MYC/AKT1/PPARG/MAPK14/TNF/XDH/SLPI/MMP9/CTSD/SERPINE1/RAF1/FN1	14	BP
GO:0008270	zinc ion binding	21/119	799/16967	1.52463e-07	2.8408e-06	1.31613e-06	RXRA/CA2/ESR1/MMP2/MMP1/AR/PPARG/PRKCA/NR1I2/NR1I3/LTA4H/TP53/MMP9/PRKCB/NR3C1/ESR2/MMP3/SOD1/PPARA/PPARD/PARP1	21	MF
GO:0097110	scaffold protein binding	7/119	58/16967	1.5629e-07	2.8408e-06	1.31613e-06	HSP90AA1/GJA1/CASP8/KCNH2/NOS3/IKBKB/CHUK	7	MF
GO:1903047	mitotic cell cycle process	20/120	816/17910	4.66933e-07	2.87896e-06	9.84188e-07	HSP90AA1/PRKACA/BCL2/MYC/AKT1/PRKCA/PPP3CA/CYP1A1/EGFR/TP53/BCL2L1/CDKN1A/CCND1/IGF2/PRKCB/CCL2/IL1B/IL1A/TGFB1/PTEN	20	BP
GO:0033555	multicellular organismal response to stress	7/120	71/17910	4.74001e-07	2.91906e-06	9.97897e-07	DPP4/BCL2/GJA1/SLC6A2/PPP3CA/PTEN/TRPV1	7	BP
GO:0032800	receptor biosynthetic process	5/120	24/17910	4.76659e-07	2.92845e-06	1.00111e-06	PPARG/TNF/IL10/HIF1A/PPARA	5	BP
GO:0046697	decidualization	5/120	24/17910	4.76659e-07	2.92845e-06	1.00111e-06	PTGS2/GJA1/MAPK1/SPP1/PPARD	5	BP
GO:0070374	positive regulation of ERK1 and ERK2 cascade	10/120	186/17910	4.95218e-07	3.03886e-06	1.03885e-06	JUN/HTR2A/OPRM1/CHRNA7/PRKCA/TNF/ICAM1/EGFR/TGFB1/PTEN	10	BP
GO:0050890	cognition	12/120	286/17910	4.96711e-07	3.04441e-06	1.04075e-06	CHRM1/PTGS2/JUN/CASP3/HTR2A/SLC6A4/CHRNA7/TNF/EGFR/MAPK1/HIF1A/PTEN	12	BP
GO:0030217	T cell differentiation	11/120	234/17910	4.9775e-07	3.04717e-06	1.04169e-06	BCL2/CTNNB1/IL6/IFNG/TP53/IL2/IL4/ERBB2/SOD1/IRF1/TGFB1	11	BP
GO:1902107	positive regulation of leukocyte differentiation	9/120	143/17910	5.05088e-07	3.08844e-06	1.0558e-06	CA2/JUN/CASP8/PRKCA/TNF/IFNG/IL2/IL4/TGFB1	9	BP
GO:0002020	protease binding	9/119	121/16967	1.77036e-07	3.12595e-06	1.44824e-06	DPP4/BCL2/CASP3/GSK3B/TNF/TP53/SERPINE1/PTEN/FN1	9	MF
GO:0050866	negative regulation of cell activation	10/120	187/17910	5.20273e-07	3.17573e-06	1.08564e-06	HMOX1/CASP3/NOS3/IL2/IL10/ERBB2/THBD/IRF1/TGFB1/PRKCD	10	BP
GO:0051341	regulation of oxidoreductase activity	8/120	105/17910	5.20591e-07	3.17573e-06	1.08564e-06	HSP90AA1/AKT1/NOS3/TNF/EGFR/IFNG/IL1B/HIF1A	8	BP
GO:0044212	transcription regulatory region DNA binding	20/119	739/16967	1.96974e-07	3.36202e-06	1.5576e-06	RXRA/ESR1/JUN/MYC/AR/PPARG/TNF/AHR/NR1I2/NR1I3/STAT1/RELA/TP53/NR3C1/ESR2/HIF1A/IRF1/NFE2L2/PPARA/PARP1	20	MF
GO:0001067	regulatory region nucleic acid binding	20/119	740/16967	2.01286e-07	3.36202e-06	1.5576e-06	RXRA/ESR1/JUN/MYC/AR/PPARG/TNF/AHR/NR1I2/NR1I3/STAT1/RELA/TP53/NR3C1/ESR2/HIF1A/IRF1/NFE2L2/PPARA/PARP1	20	MF
GO:0002764	immune response-regulating signaling pathway	17/120	603/17910	5.55322e-07	3.38361e-06	1.15671e-06	HSP90AA1/PRKACA/ESR1/BCL2/JUN/CASP8/MAPK8/PPP3CA/IKBKB/RELA/MAPK1/NFKBIA/PRKCB/CHUK/IRF1/RAF1/PRKCD	17	BP
GO:0043200	response to amino acid	8/120	106/17910	5.59964e-07	3.40387e-06	1.16363e-06	MMP2/CASP3/TNF/ICAM1/RELA/EGFR/BCL2L1/CHUK	8	BP
GO:2000278	regulation of DNA biosynthetic process	8/120	106/17910	5.59964e-07	3.40387e-06	1.16363e-06	HSP90AA1/GJA1/CTNNB1/MYC/PPARG/MAPK1/TP53/CDKN1A	8	BP
GO:0006897	endocytosis	18/120	675/17910	5.60624e-07	3.40388e-06	1.16364e-06	HSP90AA1/PIK3CG/PPARG/ADRB2/TNF/SELE/PPP3CA/MAPK1/BCL2L1/IL4/CXCL8/CCL2/IL1B/SOD1/SERPINE1/TGFB1/PTEN/PRKCD	18	BP
GO:0051961	negative regulation of nervous system development	12/120	290/17910	5.7566e-07	3.49108e-06	1.19345e-06	PRKACA/CTNNB1/GSK3B/SLC6A4/TNF/PPP3CA/IL6/TP53/IL1B/SPP1/TGFB1/PTEN	12	BP
GO:2000146	negative regulation of cell motility	13/120	347/17910	5.87777e-07	3.56039e-06	1.21714e-06	BCL2/HMOX1/AKT1/PPARG/CYP1B1/IL4/CCL2/IGFBP3/NFE2L2/PPARD/SERPINE1/TGFB1/PTEN	13	BP
GO:0042759	long-chain fatty acid biosynthetic process	5/120	25/17910	5.92641e-07	3.58565e-06	1.22578e-06	PTGS2/CYP3A4/ALOX5/CYP1A1/LTA4H	5	BP
GO:1990837	sequence-specific double-stranded DNA binding	19/119	674/16967	2.21844e-07	3.60788e-06	1.67151e-06	RXRA/ESR1/JUN/MYC/AR/PPARG/AHR/NR1I2/NR1I3/STAT1/RELA/TP53/NR3C1/ESR2/HIF1A/IRF1/NFE2L2/PPARA/PARP1	19	MF
GO:0009749	response to glucose	10/120	190/17910	6.02227e-07	3.63939e-06	1.24415e-06	PRKACA/GJA1/CASP3/PPP3CA/ICAM1/HIF1A/PPARD/RAF1/TGFB1/PTEN	10	BP
GO:0046886	positive regulation of hormone biosynthetic process	4/120	11/17910	6.09937e-07	3.68168e-06	1.25861e-06	TNF/IFNG/IL1B/HIF1A	4	BP
GO:0044255	cellular lipid metabolic process	22/120	991/17910	6.20137e-07	3.73889e-06	1.27816e-06	PTGS2/PTGS1/PIK3CG/CYP3A4/AKT1/PPARG/MAPK14/HTR2A/PON1/ALOX5/AKR1C3/TNF/CYP1A1/CYP1B1/LTA4H/EGFR/IL1B/PPARA/PPARD/TGFB1/PTEN/PRKCD	22	BP
GO:0030193	regulation of blood coagulation	7/120	74/17910	6.30868e-07	3.79916e-06	1.29877e-06	PRKCA/NOS3/PLAU/THBD/NFE2L2/SERPINE1/PRKCD	7	BP
GO:0002440	production of molecular mediator of immune response	10/120	191/17910	6.31948e-07	3.80124e-06	1.29948e-06	HMOX1/MAPK14/TNF/IL6/IL2/CD40LG/IL10/IL4/IL1B/TGFB1	10	BP
GO:0006886	intracellular protein transport	20/120	833/17910	6.45361e-07	3.87742e-06	1.32552e-06	CHRM1/PTGS2/HSP90AA1/PRKACA/AKT1/NOS2/MAPK14/GSK3B/PPP3CA/MAPK1/IFNG/TP53/CDKN1A/NFKBIA/ERBB2/IL1B/HSPB1/NCF1/TGFB1/PRKCD	20	BP
GO:0072507	divalent inorganic cation homeostasis	14/120	412/17910	6.81024e-07	4.08694e-06	1.39714e-06	PIK3CG/PRKACA/ESR1/BCL2/GJA1/HTR2A/CHRNA7/EGFR/IL2/PRKCB/CXCL10/CXCL11/TGFB1/TRPV1	14	BP
GO:0031100	animal organ regeneration	7/120	75/17910	6.91978e-07	4.14306e-06	1.41633e-06	HMOX1/PPARG/EGFR/CDKN1A/CCND1/IL10/TGFB1	7	BP
GO:1900046	regulation of hemostasis	7/120	75/17910	6.91978e-07	4.14306e-06	1.41633e-06	PRKCA/NOS3/PLAU/THBD/NFE2L2/SERPINE1/PRKCD	7	BP
GO:1901361	organic cyclic compound catabolic process	18/120	685/17910	6.93474e-07	4.14722e-06	1.41775e-06	CYP3A4/HMOX1/CASP3/AKT1/MAPK14/HTR2A/PRKCA/XDH/CYP1A1/MAOA/IL6/TP53/HSPB1/HIF1A/NFE2L2/SPP1/PPARA/PRKCD	18	BP
GO:0048568	embryonic organ development	14/120	413/17910	7.00987e-07	4.1873e-06	1.43145e-06	GJA1/CASP8/CTNNB1/AKT1/TNF/EGFR/MAPK1/TP53/IL10/IGF2/CXCL8/SOD1/HIF1A/TGFB1	14	BP
GO:0016202	regulation of striated muscle tissue development	9/120	149/17910	7.14559e-07	4.26346e-06	1.45749e-06	BCL2/GJA1/CTNNB1/MAPK14/MAPK1/PPARA/ERBB3/TGFB1/PTEN	9	BP
GO:0060969	negative regulation of gene silencing	5/120	26/17910	7.29827e-07	4.34453e-06	1.4852e-06	ESR1/PPARG/PPP3CA/TP53/TGFB1	5	BP
GO:1903203	regulation of oxidative stress-induced neuron death	5/120	26/17910	7.29827e-07	4.34453e-06	1.4852e-06	CTNNB1/MCL1/IL10/HIF1A/PARP1	5	BP
GO:0006805	xenobiotic metabolic process	8/120	110/17910	7.43987e-07	4.42373e-06	1.51228e-06	PTGS1/CYP3A4/GSTM1/AHR/CYP1A1/CYP1B1/NR1I2/NQO1	8	BP
GO:0097696	STAT cascade	9/120	150/17910	7.55933e-07	4.4896e-06	1.5348e-06	TNF/CYP1B1/STAT1/IL6/IFNG/IL2/IL10/IL4/CCL2	9	BP
GO:0030545	receptor regulator activity	15/119	425/16967	2.8795e-07	4.5629e-06	2.11396e-06	TNF/IL6/IL2/CD40LG/IL10/IL4/IGF2/CXCL8/ESR2/IL1B/CXCL10/CXCL11/IL1A/SPP1/TGFB1	15	MF
GO:0051972	regulation of telomerase activity	6/120	48/17910	7.77957e-07	4.61511e-06	1.5777e-06	HSP90AA1/CTNNB1/MYC/PPARG/MAPK1/TP53	6	BP
GO:0021782	glial cell development	8/120	111/17910	7.97324e-07	4.71917e-06	1.61328e-06	AKT1/TNF/EGFR/IL6/IL1B/SOD1/TGFB1/PTEN	8	BP
GO:0046620	regulation of organ growth	8/120	111/17910	7.97324e-07	4.71917e-06	1.61328e-06	GJA1/AKT1/MAPK14/SLC6A4/MAPK1/SOD1/PPARA/PTEN	8	BP
GO:0043281	regulation of cysteine-type endopeptidase activity involved in apoptotic process	10/120	196/17910	8.0065e-07	4.73344e-06	1.61816e-06	PTGS2/CASP8/MYC/AKT1/PPARG/TNF/XDH/MMP9/CTSD/RAF1	10	BP
GO:0032869	cellular response to insulin stimulus	10/120	197/17910	8.38753e-07	4.95305e-06	1.69323e-06	AKT1/PPARG/STAT1/RELA/IGF2/PRKCB/IL1B/PARP1/PTEN/PRKCD	10	BP
GO:1901861	regulation of muscle tissue development	9/120	152/17910	8.4494e-07	4.98389e-06	1.70377e-06	BCL2/GJA1/CTNNB1/MAPK14/MAPK1/PPARA/ERBB3/TGFB1/PTEN	9	BP
GO:0004674	protein serine/threonine kinase activity	14/119	371/16967	3.3106e-07	5.11487e-06	2.36969e-06	PIK3CG/PRKACA/AKT1/MAPK14/GSK3B/PRKCA/MAPK8/IKBKB/EGFR/MAPK1/PRKCB/CHUK/RAF1/PRKCD	14	MF
GO:0006109	regulation of carbohydrate metabolic process	10/120	198/17910	8.78433e-07	5.17555e-06	1.76929e-06	AKT1/GSK3B/HTR2A/HAS2/TP53/IGF2/HIF1A/IGFBP3/PPARA/TGFB1	10	BP
GO:0030234	enzyme regulator activity	21/119	840/16967	3.49339e-07	5.21807e-06	2.4175e-06	HSP90AA1/ESR1/JUN/CASP3/AKT1/MAPK8/SLPI/EGFR/TP53/IL2/CDKN1A/IGF2/CXCL10/HSPB1/IGFBP3/SERPINE1/RAF1/ERBB3/TGFB1/FN1/PRKCD	21	MF
GO:0000978	RNA polymerase II proximal promoter sequence-specific DNA binding	15/119	432/16967	3.54626e-07	5.21807e-06	2.4175e-06	RXRA/ESR1/JUN/MYC/AR/PPARG/AHR/STAT1/RELA/TP53/NR3C1/ESR2/HIF1A/IRF1/PPARA	15	MF
GO:0036475	neuron death in response to oxidative stress	5/120	27/17910	8.90913e-07	5.23715e-06	1.79035e-06	CTNNB1/MCL1/IL10/HIF1A/PARP1	5	BP
GO:0046885	regulation of hormone biosynthetic process	5/120	27/17910	8.90913e-07	5.23715e-06	1.79035e-06	AKR1C3/TNF/IFNG/IL1B/HIF1A	5	BP
GO:0048634	regulation of muscle organ development	9/120	153/17910	8.92746e-07	5.24197e-06	1.792e-06	BCL2/GJA1/CTNNB1/MAPK14/MAPK1/PPARA/ERBB3/TGFB1/PTEN	9	BP
GO:0022617	extracellular matrix disassembly	7/120	78/17910	9.05923e-07	5.31331e-06	1.81639e-06	DPP4/MMP2/MMP1/IL6/MMP9/MMP3/TGFB1	7	BP
GO:0031650	regulation of heat generation	4/120	12/17910	9.10169e-07	5.32614e-06	1.82077e-06	PTGS2/TNF/IL1B/PTGER3	4	BP
GO:0042368	vitamin D biosynthetic process	4/120	12/17910	9.10169e-07	5.32614e-06	1.82077e-06	CYP3A4/TNF/IFNG/IL1B	4	BP
GO:0034764	positive regulation of transmembrane transport	10/120	199/17910	9.19744e-07	5.37608e-06	1.83785e-06	CA2/AKT1/MAPK14/KCNH2/ADRB2/IFNG/CCL2/CXCL10/CXCL11/NFE2L2	10	BP
GO:0045931	positive regulation of mitotic cell cycle	9/120	154/17910	9.42874e-07	5.49886e-06	1.87982e-06	AKT1/PRKCA/CYP1A1/EGFR/CCND1/IGF2/IL1B/IL1A/TGFB1	9	BP
GO:1901568	fatty acid derivative metabolic process	9/120	154/17910	9.42874e-07	5.49886e-06	1.87982e-06	PTGS2/PTGS1/PON1/ALOX5/AKR1C3/CYP1A1/CYP1B1/LTA4H/IL1B	9	BP
GO:0050818	regulation of coagulation	7/120	79/17910	9.88526e-07	5.75861e-06	1.96862e-06	PRKCA/NOS3/PLAU/THBD/NFE2L2/SERPINE1/PRKCD	7	BP
GO:0045661	regulation of myoblast differentiation	6/120	50/17910	9.96463e-07	5.79832e-06	1.98219e-06	MAPK14/TNF/CXCL10/IGFBP3/PPARD/TGFB1	6	BP
GO:0046394	carboxylic acid biosynthetic process	14/120	426/17910	1.01282e-06	5.88686e-06	2.01246e-06	PTGS2/PTGS1/CYP3A4/HTR2A/ALOX5/AKR1C3/CYP1A1/HAS2/LTA4H/TP53/IL1B/HIF1A/PPARA/TGFB1	14	BP
GO:0022402	cell cycle process	25/120	1280/17910	1.01541e-06	5.89529e-06	2.01534e-06	HSP90AA1/PRKACA/BCL2/CTNNB1/MYC/AKT1/PRKCA/TOP2A/PPP3CA/CYP1A1/EGFR/IFNG/TP53/BCL2L1/CDKN1A/CCND1/IGF2/CXCL8/PRKCB/CCL2/IL1B/IRF1/IL1A/TGFB1/PTEN	25	BP
GO:0051271	negative regulation of cellular component movement	13/120	365/17910	1.03719e-06	6.01502e-06	2.05627e-06	BCL2/HMOX1/AKT1/PPARG/CYP1B1/IL4/CCL2/IGFBP3/NFE2L2/PPARD/SERPINE1/TGFB1/PTEN	13	BP
GO:0016053	organic acid biosynthetic process	14/120	427/17910	1.04131e-06	6.03211e-06	2.06211e-06	PTGS2/PTGS1/CYP3A4/HTR2A/ALOX5/AKR1C3/CYP1A1/HAS2/LTA4H/TP53/IL1B/HIF1A/PPARA/TGFB1	14	BP
GO:0010876	lipid localization	13/120	366/17910	1.06938e-06	6.18781e-06	2.11534e-06	RXRA/AKT1/NOS2/PPARG/PON1/TNF/IL6/NFKBIA/IL1B/SPP1/PPARA/PPARD/PRKCD	13	BP
GO:0010165	response to X-ray	5/120	28/17910	1.0788e-06	6.22143e-06	2.12683e-06	CASP3/TP53/CDKN1A/CCND1/THBD	5	BP
GO:0032770	positive regulation of monooxygenase activity	5/120	28/17910	1.0788e-06	6.22143e-06	2.12683e-06	AKT1/TNF/IFNG/IL1B/HIF1A	5	BP
GO:1990776	response to angiotensin	5/120	28/17910	1.0788e-06	6.22143e-06	2.12683e-06	PTGS2/CA2/RELA/NFE2L2/PRKCD	5	BP
GO:0045930	negative regulation of mitotic cell cycle	12/120	308/17910	1.08664e-06	6.25968e-06	2.13991e-06	BCL2/CTNNB1/TNF/EGFR/TP53/BCL2L1/CDKN1A/CCND1/IL10/CCL2/TGFB1/PTEN	12	BP
GO:0007204	positive regulation of cytosolic calcium ion concentration	11/120	255/17910	1.16168e-06	6.68451e-06	2.28514e-06	PIK3CG/PRKACA/ESR1/BCL2/GJA1/HTR2A/IL2/CXCL10/CXCL11/TGFB1/TRPV1	11	BP
GO:0046136	positive regulation of vitamin metabolic process	3/120	4/17910	1.16768e-06	6.70902e-06	2.29352e-06	TNF/IFNG/IL1B	3	BP
GO:0002285	lymphocyte activation involved in immune response	9/120	158/17910	1.16853e-06	6.70902e-06	2.29352e-06	ICAM1/IL6/IFNG/TP53/IL2/CD40LG/IL10/IL4/TGFB1	9	BP
GO:0046889	positive regulation of lipid biosynthetic process	7/120	81/17910	1.17277e-06	6.72588e-06	2.29928e-06	PTGS2/AKT1/HTR2A/TNF/IFNG/IL1B/PRKCD	7	BP
GO:0014066	regulation of phosphatidylinositol 3-kinase signaling	8/120	117/17910	1.19102e-06	6.823e-06	2.33248e-06	PIK3CG/TNF/EGFR/MAPK1/NCF1/PPARD/ERBB3/PTEN	8	BP
GO:1904062	regulation of cation transmembrane transport	12/120	312/17910	1.24398e-06	7.11846e-06	2.43349e-06	PIK3CG/PRKACA/KCNH2/ADRB2/OPRM1/IFNG/MMP9/CCL2/CXCL10/CXCL11/TGFB1/PTEN	12	BP
GO:0030424	axon	16/120	527/18675	2.67541e-07	7.2212e-06	3.88426e-06	CHRM3/CHRM2/CHRM1/HSP90AA1/CA2/GSK3B/HTR2A/OPRM1/MAPK8/STAT1/MAPK1/PRKCB/SOD1/HSPB1/HIF1A/TGFB1	16	CC
GO:0031983	vesicle lumen	13/120	339/18675	2.82492e-07	7.2212e-06	3.88426e-06	HSP90AA1/MAPK14/ALOX5/SLPI/EGFR/MAPK1/IGF2/CTSD/MPO/SERPINE1/TGFB1/FN1/PRKCD	13	CC
GO:0016705	oxidoreductase activity, acting on paired donors, with incorporation or reduction of molecular oxygen	9/119	137/16967	5.11248e-07	7.3477e-06	3.40415e-06	PTGS2/PTGS1/CYP3A4/HMOX1/NOS2/NOS3/AKR1C3/CYP1A1/CYP1B1	9	MF
GO:0046661	male sex differentiation	9/120	160/17910	1.29789e-06	7.41876e-06	2.53615e-06	ESR1/BCL2/GJA1/CTNNB1/AR/AKR1C3/ICAM1/BCL2L1/CCND1	9	BP
GO:0030656	regulation of vitamin metabolic process	4/120	13/17910	1.30788e-06	7.4512e-06	2.54724e-06	AKR1C3/TNF/IFNG/IL1B	4	BP
GO:0045073	regulation of chemokine biosynthetic process	4/120	13/17910	1.30788e-06	7.4512e-06	2.54724e-06	HMOX1/TNF/IL6/IL1B	4	BP
GO:0090594	inflammatory response to wounding	4/120	13/17910	1.30788e-06	7.4512e-06	2.54724e-06	HMOX1/HIF1A/IL1A/TGFB1	4	BP
GO:0002718	regulation of cytokine production involved in immune response	7/120	83/17910	1.38495e-06	7.88159e-06	2.69437e-06	HMOX1/MAPK14/TNF/IL6/IL10/IL1B/TGFB1	7	BP
GO:0006874	cellular calcium ion homeostasis	13/120	375/17910	1.40168e-06	7.96801e-06	2.72391e-06	PIK3CG/PRKACA/ESR1/BCL2/GJA1/HTR2A/CHRNA7/IL2/PRKCB/CXCL10/CXCL11/TGFB1/TRPV1	13	BP
GO:0032655	regulation of interleukin-12 production	6/120	53/17910	1.41623e-06	8.02428e-06	2.74315e-06	MAPK14/RELA/IFNG/CD40LG/IL10/IRF1	6	BP
GO:0046456	icosanoid biosynthetic process	6/120	53/17910	1.41623e-06	8.02428e-06	2.74315e-06	PTGS2/PTGS1/ALOX5/AKR1C3/LTA4H/IL1B	6	BP
GO:0050994	regulation of lipid catabolic process	6/120	53/17910	1.41623e-06	8.02428e-06	2.74315e-06	PIK3CG/AKT1/TNF/IL1B/PPARA/PRKCD	6	BP
GO:0042826	histone deacetylase binding	8/119	102/16967	5.84691e-07	8.21225e-06	3.80469e-06	HSP90AA1/TOP2A/MAPK8/RELA/TP53/CCND1/HIF1A/PARP1	8	MF
GO:0001228	DNA-binding transcription activator activity, RNA polymerase II-specific	14/119	390/16967	6.03405e-07	8.28676e-06	3.83921e-06	ESR1/JUN/MYC/AR/NR1I2/NR1I3/RELA/TP53/NR3C1/HIF1A/IRF1/NFE2L2/PPARA/PARP1	14	MF
GO:0040013	negative regulation of locomotion	13/120	377/17910	1.48697e-06	8.41583e-06	2.877e-06	BCL2/HMOX1/AKT1/PPARG/CYP1B1/IL4/CCL2/IGFBP3/NFE2L2/PPARD/SERPINE1/TGFB1/PTEN	13	BP
GO:0000987	proximal promoter sequence-specific DNA binding	15/119	452/16967	6.28989e-07	8.45032e-06	3.91499e-06	RXRA/ESR1/JUN/MYC/AR/PPARG/AHR/STAT1/RELA/TP53/NR3C1/ESR2/HIF1A/IRF1/PPARA	15	MF
GO:0001776	leukocyte homeostasis	7/120	84/17910	1.50254e-06	8.49469e-06	2.90396e-06	BCL2/CASP3/AKT1/IL6/IL2/HIF1A/TGFB1	7	BP
GO:0030100	regulation of endocytosis	11/120	262/17910	1.5135e-06	8.5473e-06	2.92194e-06	PPARG/TNF/SELE/PPP3CA/IL4/CCL2/IL1B/SOD1/SERPINE1/TGFB1/PTEN	11	BP
GO:0072330	monocarboxylic acid biosynthetic process	12/120	318/17910	1.5179e-06	8.56281e-06	2.92725e-06	PTGS2/PTGS1/CYP3A4/HTR2A/ALOX5/AKR1C3/CYP1A1/LTA4H/TP53/IL1B/HIF1A/PPARA	12	BP
GO:0002687	positive regulation of leukocyte migration	8/120	121/17910	1.53689e-06	8.65105e-06	2.95741e-06	MAPK14/TNF/ICAM1/IL6/CXCL8/CXCL10/SERPINE1/TGFB1	8	BP
GO:1903038	negative regulation of leukocyte cell-cell adhesion	8/120	121/17910	1.53689e-06	8.65105e-06	2.95741e-06	CASP3/AKT1/IL2/IL10/ERBB2/IRF1/PPARA/TGFB1	8	BP
GO:0006259	DNA metabolic process	21/120	963/17910	1.54483e-06	8.68633e-06	2.96947e-06	HSP90AA1/JUN/GJA1/CASP3/CTNNB1/MYC/AKT1/PPARG/TOP2A/EGFR/IL6/MAPK1/TP53/IL2/CD40LG/CDKN1A/IL10/IL4/PARP1/TGFB1/PRKCD	21	BP
GO:0051701	interaction with host	10/120	211/17910	1.56506e-06	8.79049e-06	3.00508e-06	RXRA/DPP4/CASP8/CTNNB1/HTR2A/ICAM1/EGFR/BCL2L1/CXCL8/TGFB1	10	BP
GO:0051146	striated muscle cell differentiation	11/120	263/17910	1.57073e-06	8.81278e-06	3.0127e-06	RXRA/BCL2/CASP3/AKT1/MAPK14/PPP3CA/IGF2/CXCL10/CHUK/PPARA/TGFB1	11	BP
GO:0097755	positive regulation of blood vessel diameter	6/120	54/17910	1.58459e-06	8.88093e-06	3.036e-06	GJA1/HMOX1/NOS3/EGFR/SOD1/PPARD	6	BP
GO:0014910	regulation of smooth muscle cell migration	7/120	85/17910	1.62837e-06	9.08691e-06	3.10641e-06	BCL2/HAS2/PLAU/IGFBP3/NFE2L2/PPARD/SERPINE1	7	BP
GO:0045844	positive regulation of striated muscle tissue development	7/120	85/17910	1.62837e-06	9.08691e-06	3.10641e-06	BCL2/GJA1/CTNNB1/MAPK14/MAPK1/ERBB3/TGFB1	7	BP
GO:0046427	positive regulation of JAK-STAT cascade	7/120	85/17910	1.62837e-06	9.08691e-06	3.10641e-06	TNF/CYP1B1/IL6/IFNG/IL2/IL10/IL4	7	BP
GO:0048636	positive regulation of muscle organ development	7/120	85/17910	1.62837e-06	9.08691e-06	3.10641e-06	BCL2/GJA1/CTNNB1/MAPK14/MAPK1/ERBB3/TGFB1	7	BP
GO:0032368	regulation of lipid transport	8/120	122/17910	1.63562e-06	9.1077e-06	3.11352e-06	AKT1/PPARG/PON1/NFKBIA/IL1B/SPP1/PPARA/PRKCD	8	BP
GO:0034763	negative regulation of transmembrane transport	8/120	122/17910	1.63562e-06	9.1077e-06	3.11352e-06	AKT1/KCNH2/TNF/MMP9/PRKCB/IL1B/TGFB1/PTEN	8	BP
GO:0043009	chordate embryonic development	16/120	581/17910	1.67435e-06	9.31277e-06	3.18363e-06	RXRA/PRKACA/GJA1/CASP8/CTNNB1/AKT1/AR/NOS3/EGFR/MAPK1/TP53/BCL2L1/IL10/IGF2/HIF1A/TGFB1	16	BP
GO:0009057	macromolecule catabolic process	24/120	1226/17910	1.67605e-06	9.31277e-06	3.18363e-06	HSP90AA1/PRKACA/GJA1/CASP3/CASP8/CTNNB1/AKT1/NOS2/MAPK14/GSK3B/PRKCA/TNF/RELA/EGFR/IL6/IFNG/IL10/CTSD/IL1B/HSPB1/NFE2L2/TGFB1/PTEN/PRKCD	24	BP
GO:0061024	membrane organization	18/120	730/17910	1.72228e-06	9.55938e-06	3.26793e-06	CHRM2/HSP90AA1/BCL2/CASP8/AKT1/AR/PPARG/GSK3B/ADRB2/PRKCA/MAPK8/EGFR/TP53/BCL2L1/PRKCB/SOD1/PTEN/PRKCD	18	BP
GO:0043270	positive regulation of ion transport	11/120	266/17910	1.75401e-06	9.72505e-06	3.32457e-06	CHRM1/AKT1/KCNH2/ADRB2/SLC6A4/IFNG/CCL2/IL1B/CXCL10/CXCL11/PRKCD	11	BP
GO:1901863	positive regulation of muscle tissue development	7/120	86/17910	1.7629e-06	9.75354e-06	3.3343e-06	BCL2/GJA1/CTNNB1/MAPK14/MAPK1/ERBB3/TGFB1	7	BP
GO:0016241	regulation of macroautophagy	9/120	166/17910	1.76291e-06	9.75354e-06	3.3343e-06	PRKACA/HMOX1/CASP3/AKT1/ADRB2/MAPK8/TP53/IL4/HIF1A	9	BP
GO:0042306	regulation of protein import into nucleus	6/120	55/17910	1.76895e-06	9.77647e-06	3.34215e-06	PTGS2/MAPK14/MAPK1/IFNG/TGFB1/PRKCD	6	BP
GO:0048018	receptor ligand activity	14/119	397/16967	7.46117e-07	9.81064e-06	4.54521e-06	TNF/IL6/IL2/CD40LG/IL10/IL4/IGF2/CXCL8/IL1B/CXCL10/CXCL11/IL1A/SPP1/TGFB1	14	MF
GO:0001894	tissue homeostasis	10/120	214/17910	1.7778e-06	9.81491e-06	3.35529e-06	CA2/BCL2/CTNNB1/ADRB2/PRKCA/NOS3/EGFR/IL6/SOD1/HSPB1	10	BP
GO:0042033	chemokine biosynthetic process	4/120	14/17910	1.82156e-06	1.00351e-05	3.43056e-06	HMOX1/TNF/IL6/IL1B	4	BP
GO:0050755	chemokine metabolic process	4/120	14/17910	1.82156e-06	1.00351e-05	3.43056e-06	HMOX1/TNF/IL6/IL1B	4	BP
GO:0033198	response to ATP	5/120	31/17910	1.83537e-06	1.01004e-05	3.45287e-06	PTGS2/IL1B/SOD1/PTEN/TRPV1	5	BP
GO:0001655	urogenital system development	12/120	324/17910	1.84396e-06	1.01369e-05	3.46535e-06	RXRA/CA2/ESR1/BCL2/CTNNB1/MYC/AR/HAS2/STAT1/MMP9/TGFB1/PTEN	12	BP
GO:0003158	endothelium development	8/120	124/17910	1.84936e-06	1.01558e-05	3.47182e-06	GJA1/CTNNB1/TNF/XDH/IKBKB/ICAM1/IL1B/CXCL10	8	BP
GO:0042445	hormone metabolic process	10/120	215/17910	1.85411e-06	1.01711e-05	3.47704e-06	ESR1/CYP3A4/AKR1C3/TNF/CYP1A1/CYP1B1/IFNG/IL1B/HIF1A/SPP1	10	BP
GO:0060089	molecular transducer activity	27/119	1381/16967	8.02487e-07	1.0332e-05	4.78676e-06	CHRM3/CHRM2/CHRM1/RXRA/PRKACA/ESR1/AR/PPARG/HTR2A/ADRB2/OPRM1/CHRNA7/SELE/ICAM1/NR1I2/NR1I3/EGFR/ERBB2/NR3C1/ESR2/THBD/PTGER3/CLDN4/PPARA/PPARD/ERBB3/TRPV1	27	MF
GO:0001892	embryonic placenta development	7/120	87/17910	1.9066e-06	1.04479e-05	3.57169e-06	CASP8/AKT1/EGFR/MAPK1/IL10/IGF2/HIF1A	7	BP
GO:0000082	G1/S transition of mitotic cell cycle	11/120	269/17910	1.95582e-06	1.07063e-05	3.66002e-06	BCL2/MYC/AKT1/PPP3CA/CYP1A1/EGFR/TP53/CDKN1A/CCND1/CCL2/PTEN	11	BP
GO:0033619	membrane protein proteolysis	6/120	56/17910	1.97045e-06	1.07636e-05	3.6796e-06	TNF/RELA/IFNG/IL10/IL1B/TGFB1	6	BP
GO:1903202	negative regulation of oxidative stress-induced cell death	6/120	56/17910	1.97045e-06	1.07636e-05	3.6796e-06	CTNNB1/AKT1/IL10/HSPB1/HIF1A/NFE2L2	6	BP
GO:0055074	calcium ion homeostasis	13/120	388/17910	2.04409e-06	1.11472e-05	3.81075e-06	PIK3CG/PRKACA/ESR1/BCL2/GJA1/HTR2A/CHRNA7/IL2/PRKCB/CXCL10/CXCL11/TGFB1/TRPV1	13	BP
GO:0022408	negative regulation of cell-cell adhesion	9/120	169/17910	2.04499e-06	1.11472e-05	3.81075e-06	CASP3/AKT1/IL2/IL10/ERBB2/IRF1/PPARA/TGFB1/PRKCD	9	BP
GO:1904894	positive regulation of STAT cascade	7/120	88/17910	2.05997e-06	1.12171e-05	3.83462e-06	TNF/CYP1B1/IL6/IFNG/IL2/IL10/IL4	7	BP
GO:0034765	regulation of ion transmembrane transport	14/120	453/17910	2.08531e-06	1.13431e-05	3.87771e-06	PIK3CG/PRKACA/GJA1/AKT1/KCNH2/ADRB2/OPRM1/IFNG/MMP9/CCL2/CXCL10/CXCL11/TGFB1/PTEN	14	BP
GO:0010638	positive regulation of organelle organization	16/120	591/17910	2.08808e-06	1.13463e-05	3.87879e-06	BCL2/CASP8/CTNNB1/GSK3B/ADRB2/TNF/MAPK8/ICAM1/MAPK1/TP53/MMP9/IGF2/IL1B/HIF1A/IL1A/TGFB1	16	BP
GO:0050768	negative regulation of neurogenesis	11/120	271/17910	2.10144e-06	1.14069e-05	3.89952e-06	CTNNB1/GSK3B/SLC6A4/TNF/PPP3CA/IL6/TP53/IL1B/SPP1/TGFB1/PTEN	11	BP
GO:0042326	negative regulation of phosphorylation	14/120	454/17910	2.13964e-06	1.16021e-05	3.96623e-06	JUN/CASP3/MYC/AKT1/XDH/IL2/CDKN1A/IL1B/HSPB1/IGFBP3/PPARA/TGFB1/PTEN/PRKCD	14	BP
GO:0001959	regulation of cytokine-mediated signaling pathway	9/120	170/17910	2.14727e-06	1.16313e-05	3.97621e-06	CASP8/PPARG/TNF/IKBKB/STAT1/IL6/IFNG/HIF1A/CHUK	9	BP
GO:0030182	neuron differentiation	24/120	1244/17910	2.1631e-06	1.1671e-05	3.98981e-06	HSP90AA1/BCL2/JUN/GJA1/CASP3/CTNNB1/AKT1/GSK3B/SLC6A4/CHRNA7/PRKCA/VCAM1/PPP3CA/EGFR/IL6/MAPK1/IL2/ERBB2/SOD1/HIF1A/NFE2L2/SPP1/PTEN/FN1	24	BP
GO:0038128	ERBB2 signaling pathway	5/120	32/17910	2.16364e-06	1.1671e-05	3.98981e-06	HSP90AA1/PRKCA/EGFR/ERBB2/ERBB3	5	BP
GO:0046688	response to copper ion	5/120	32/17910	2.16364e-06	1.1671e-05	3.98981e-06	CYP1A1/ICAM1/SOD1/IL1A/NFE2L2	5	BP
GO:0097421	liver regeneration	5/120	32/17910	2.16364e-06	1.1671e-05	3.98981e-06	HMOX1/EGFR/CCND1/IL10/TGFB1	5	BP
GO:0001836	release of cytochrome c from mitochondria	6/120	57/17910	2.19029e-06	1.17657e-05	4.02217e-06	BCL2/JUN/AKT1/TP53/BCL2L1/MMP9	6	BP
GO:0045453	bone resorption	6/120	57/17910	2.19029e-06	1.17657e-05	4.02217e-06	CA2/CTNNB1/ADRB2/PRKCA/EGFR/IL6	6	BP
GO:0060688	regulation of morphogenesis of a branching structure	6/120	57/17910	2.19029e-06	1.17657e-05	4.02217e-06	RXRA/ESR1/CTNNB1/AR/TNF/TGFB1	6	BP
GO:1900408	negative regulation of cellular response to oxidative stress	6/120	57/17910	2.19029e-06	1.17657e-05	4.02217e-06	CTNNB1/AKT1/IL10/HSPB1/HIF1A/NFE2L2	6	BP
GO:0050769	positive regulation of neurogenesis	14/120	455/17910	2.19524e-06	1.17801e-05	4.02708e-06	BCL2/CTNNB1/PPARG/OPRM1/TNF/RELA/IL6/IL2/IL1B/HIF1A/NFE2L2/TGFB1/PTEN/FN1	14	BP
GO:0072503	cellular divalent inorganic cation homeostasis	13/120	392/17910	2.28863e-06	1.22685e-05	4.19406e-06	PIK3CG/PRKACA/ESR1/BCL2/GJA1/HTR2A/CHRNA7/IL2/PRKCB/CXCL10/CXCL11/TGFB1/TRPV1	13	BP
GO:0014013	regulation of gliogenesis	8/120	128/17910	2.34888e-06	1.25784e-05	4.30001e-06	CHRM1/CTNNB1/PPARG/TNF/RELA/IL6/IL1B/TGFB1	8	BP
GO:0042102	positive regulation of T cell proliferation	7/120	90/17910	2.39777e-06	1.28137e-05	4.38044e-06	VCAM1/IL6/IL2/CD40LG/IL4/IGF2/IL1B	7	BP
GO:0050764	regulation of phagocytosis	7/120	90/17910	2.39777e-06	1.28137e-05	4.38044e-06	PPARG/TNF/CCL2/IL1B/SOD1/TGFB1/PTEN	7	BP
GO:1904589	regulation of protein import	6/120	58/17910	2.42973e-06	1.29711e-05	4.43424e-06	PTGS2/MAPK14/MAPK1/IFNG/TGFB1/PRKCD	6	BP
GO:0030730	sequestering of triglyceride	4/120	15/17910	2.4711e-06	1.31472e-05	4.49445e-06	PPARG/TNF/IL1B/PPARA	4	BP
GO:0032352	positive regulation of hormone metabolic process	4/120	15/17910	2.4711e-06	1.31472e-05	4.49445e-06	TNF/IFNG/IL1B/HIF1A	4	BP
GO:0042362	fat-soluble vitamin biosynthetic process	4/120	15/17910	2.4711e-06	1.31472e-05	4.49445e-06	CYP3A4/TNF/IFNG/IL1B	4	BP
GO:2000116	regulation of cysteine-type endopeptidase activity	10/120	222/17910	2.47288e-06	1.31472e-05	4.49445e-06	PTGS2/CASP8/MYC/AKT1/PPARG/TNF/XDH/MMP9/CTSD/RAF1	10	BP
GO:0010720	positive regulation of cell development	15/120	528/17910	2.48623e-06	1.32046e-05	4.51407e-06	BCL2/CTNNB1/PPARG/OPRM1/TNF/HAS2/RELA/IL6/IL2/IL1B/HIF1A/NFE2L2/TGFB1/PTEN/FN1	15	BP
GO:0051129	negative regulation of cellular component organization	17/120	673/17910	2.4928e-06	1.32259e-05	4.52136e-06	DPP4/AKT1/AR/GSK3B/TNF/TOP2A/PPP3CA/IKBKB/TP53/BCL2L1/CXCL10/SPP1/PARP1/RAF1/TGFB1/PTEN/PRKCD	17	BP
GO:0010039	response to iron ion	5/120	33/17910	2.5364e-06	1.33912e-05	4.57788e-06	BCL2/HMOX1/CYP1A1/CCND1/HIF1A	5	BP
GO:0032094	response to food	5/120	33/17910	2.5364e-06	1.33912e-05	4.57788e-06	AKT1/OPRM1/CYP1A1/MPO/PPARA	5	BP
GO:0042554	superoxide anion generation	5/120	33/17910	2.5364e-06	1.33912e-05	4.57788e-06	EGFR/SOD1/NCF1/TGFB1/PRKCD	5	BP
GO:0098664	G protein-coupled serotonin receptor signaling pathway	5/120	33/17910	2.5364e-06	1.33912e-05	4.57788e-06	CHRM3/CHRM2/CHRM1/CHRM4/HTR2A	5	BP
GO:0009792	embryo development ending in birth or egg hatching	16/120	600/17910	2.53691e-06	1.33912e-05	4.57788e-06	RXRA/PRKACA/GJA1/CASP8/CTNNB1/AKT1/AR/NOS3/EGFR/MAPK1/TP53/BCL2L1/IL10/IGF2/HIF1A/TGFB1	16	BP
GO:0014909	smooth muscle cell migration	7/120	91/17910	2.58329e-06	1.36222e-05	4.65682e-06	BCL2/HAS2/PLAU/IGFBP3/NFE2L2/PPARD/SERPINE1	7	BP
GO:0042594	response to starvation	9/120	174/17910	2.60179e-06	1.37058e-05	4.6854e-06	BCL2/JUN/PPARG/AKR1C3/MAPK8/MAPK1/TP53/CDKN1A/NFE2L2	9	BP
GO:0001889	liver development	8/120	130/17910	2.63888e-06	1.38729e-05	4.74252e-06	JUN/HMOX1/CYP1A1/RELA/EGFR/CCND1/IL10/TGFB1	8	BP
GO:0006766	vitamin metabolic process	8/120	130/17910	2.63888e-06	1.38729e-05	4.74252e-06	RXRA/CYP3A4/AKR1C3/TNF/CYP1A1/IFNG/IL1B/PPARD	8	BP
GO:0008610	lipid biosynthetic process	17/120	676/17910	2.64647e-06	1.38987e-05	4.75135e-06	PTGS2/PTGS1/PIK3CG/CYP3A4/AKT1/HTR2A/ALOX5/AKR1C3/TNF/CYP1A1/LTA4H/IFNG/IL1B/SOD1/PPARD/PTEN/PRKCD	17	BP
GO:0045123	cellular extravasation	6/120	59/17910	2.69008e-06	1.40991e-05	4.81985e-06	PIK3CG/TNF/SELE/VCAM1/ICAM1/CCL2	6	BP
GO:1902883	negative regulation of response to oxidative stress	6/120	59/17910	2.69008e-06	1.40991e-05	4.81985e-06	CTNNB1/AKT1/IL10/HSPB1/HIF1A/NFE2L2	6	BP
GO:0010821	regulation of mitochondrion organization	9/120	175/17910	2.72757e-06	1.42811e-05	4.88208e-06	BCL2/CASP8/AKT1/GSK3B/MAPK8/TP53/BCL2L1/MMP9/HIF1A	9	BP
GO:0007186	G protein-coupled receptor signaling pathway	22/120	1087/17910	2.86145e-06	1.49669e-05	5.11654e-06	CHRM3/CHRM2/CHRM1/PIK3CG/CA2/ESR1/AKT1/PPARG/GSK3B/CHRM4/HTR2A/ADRB2/OPRM1/PRKCA/AKR1C3/IL2/CXCL8/CCL2/PTGER3/CXCL10/CXCL11/CXCL2	22	BP
GO:0014805	smooth muscle adaptation	3/120	5/17910	2.90489e-06	1.51635e-05	5.18373e-06	HMOX1/NOS3/IL1B	3	BP
GO:2000697	negative regulation of epithelial cell differentiation involved in kidney development	3/120	5/17910	2.90489e-06	1.51635e-05	5.18373e-06	CTNNB1/STAT1/MMP9	3	BP
GO:0048666	neuron development	21/120	1003/17910	2.93967e-06	1.53295e-05	5.24049e-06	HSP90AA1/BCL2/JUN/GJA1/CASP3/CTNNB1/AKT1/GSK3B/CHRNA7/PRKCA/PPP3CA/EGFR/IL6/MAPK1/IL2/ERBB2/SOD1/NFE2L2/SPP1/PTEN/FN1	21	BP
GO:0006066	alcohol metabolic process	12/120	339/17910	2.9449e-06	1.53413e-05	5.24453e-06	RXRA/CYP3A4/PON1/AKR1C3/TNF/CYP1B1/IFNG/IL4/IL1B/SOD1/PPARD/PTEN	12	BP
GO:0032735	positive regulation of interleukin-12 production	5/120	34/17910	2.95784e-06	1.53778e-05	5.25699e-06	MAPK14/RELA/IFNG/CD40LG/IRF1	5	BP
GO:1901030	positive regulation of mitochondrial outer membrane permeabilization involved in apoptotic signaling pathway	5/120	34/17910	2.95784e-06	1.53778e-05	5.25699e-06	BCL2/CASP8/GSK3B/MAPK8/TP53	5	BP
GO:0002260	lymphocyte homeostasis	6/120	60/17910	2.97273e-06	1.54242e-05	5.27285e-06	BCL2/CASP3/AKT1/IL2/HIF1A/TGFB1	6	BP
GO:1905953	negative regulation of lipid localization	6/120	60/17910	2.97273e-06	1.54242e-05	5.27285e-06	AKT1/PPARG/TNF/IL6/NFKBIA/PPARA	6	BP
GO:0048010	vascular endothelial growth factor receptor signaling pathway	7/120	93/17910	2.99043e-06	1.5485e-05	5.29363e-06	HSP90AA1/MAPK14/PRKCB/IL1B/HSPB1/HIF1A/NCF1	7	BP
GO:1903076	regulation of protein localization to plasma membrane	7/120	93/17910	2.99043e-06	1.5485e-05	5.29363e-06	AKT1/AR/TNF/EGFR/IFNG/BCL2L1/TGFB1	7	BP
GO:2000045	regulation of G1/S transition of mitotic cell cycle	9/120	177/17910	2.99492e-06	1.54927e-05	5.29627e-06	BCL2/AKT1/CYP1A1/EGFR/TP53/CDKN1A/CCND1/CCL2/PTEN	9	BP
GO:0016773	phosphotransferase activity, alcohol group as acceptor	17/119	611/16967	1.23455e-06	1.55704e-05	7.2137e-06	PIK3CG/PRKACA/AKT1/MAPK14/GSK3B/PRKCA/MAPK8/IKBKB/EGFR/MAPK1/CDKN1A/ERBB2/PRKCB/CCL2/CHUK/RAF1/PRKCD	17	MF
GO:0005178	integrin binding	8/119	113/16967	1.27974e-06	1.58176e-05	7.32819e-06	PRKCA/VCAM1/ICAM1/EGFR/IGF2/IL1B/SPP1/FN1	8	MF
GO:0098794	postsynapse	16/120	568/18675	7.24717e-07	1.6139e-05	8.68112e-06	CHRM3/CHRM2/CHRM1/PRKACA/CTNNB1/AKT1/GSK3B/CHRM4/HTR2A/SLC6A4/OPRM1/CHRNA7/PPP3CA/MAPK1/PTEN/TRPV1	16	CC
GO:0000790	nuclear chromatin	12/120	309/18675	7.28681e-07	1.6139e-05	8.68112e-06	RXRA/ESR1/JUN/CTNNB1/MYC/AR/STAT1/RELA/TP53/HIF1A/IRF1/PPARD	12	CC
GO:0005901	caveola	7/120	79/18675	7.49733e-07	1.6139e-05	8.68112e-06	PTGS2/HMOX1/CTNNB1/HTR2A/NOS3/SELE/MAPK1	7	CC
GO:0061008	hepaticobiliary system development	8/120	133/17910	3.13066e-06	1.61787e-05	5.53079e-06	JUN/HMOX1/CYP1A1/RELA/EGFR/CCND1/IL10/TGFB1	8	BP
GO:0061138	morphogenesis of a branching epithelium	9/120	178/17910	3.13684e-06	1.61945e-05	5.53618e-06	RXRA/ESR1/BCL2/CTNNB1/MYC/AR/TNF/IL10/TGFB1	9	BP
GO:0090068	positive regulation of cell cycle process	11/120	283/17910	3.19236e-06	1.64647e-05	5.62855e-06	PRKACA/AKT1/CYP1A1/EGFR/TP53/CDKN1A/CCND1/IGF2/IL1B/IL1A/TGFB1	11	BP
GO:0030316	osteoclast differentiation	7/120	94/17910	3.21326e-06	1.65395e-05	5.65413e-06	CA2/CTNNB1/MAPK14/TNF/IFNG/IL4/TGFB1	7	BP
GO:0048640	negative regulation of developmental growth	7/120	94/17910	3.21326e-06	1.65395e-05	5.65413e-06	GJA1/ADRB2/SLC6A4/CDKN1A/SPP1/PPARA/PTEN	7	BP
GO:0033627	cell adhesion mediated by integrin	6/120	61/17910	3.2791e-06	1.68449e-05	5.75851e-06	PIK3CG/DPP4/CYP1B1/ICAM1/PLAU/SERPINE1	6	BP
GO:0043388	positive regulation of DNA binding	6/120	61/17910	3.2791e-06	1.68449e-05	5.75851e-06	CTNNB1/PPARG/IFNG/MMP9/PARP1/TGFB1	6	BP
GO:0008585	female gonad development	7/120	95/17910	3.44977e-06	1.7704e-05	6.05224e-06	ESR1/BCL2/CASP3/NOS3/ICAM1/BCL2L1/SOD1	7	BP
GO:0010594	regulation of endothelial cell migration	10/120	231/17910	3.5272e-06	1.80834e-05	6.18193e-06	PTGS2/HMOX1/AKT1/PPARG/PRKCA/NOS3/HSPB1/HIF1A/NFE2L2/TGFB1	10	BP
GO:0043900	regulation of multi-organism process	13/120	408/17910	3.54762e-06	1.81701e-05	6.21157e-06	BCL2/JUN/NOS2/PRKCA/TNF/TOP2A/SLPI/STAT1/IFNG/IL10/CXCL8/IL1B/MPO	13	BP
GO:1905330	regulation of morphogenesis of an epithelium	9/120	181/17910	3.59787e-06	1.84093e-05	6.29332e-06	RXRA/ESR1/CTNNB1/AR/TNF/STAT1/CXCL10/TGFB1/PTEN	9	BP
GO:0072657	protein localization to membrane	15/120	545/17910	3.65961e-06	1.87067e-05	6.39499e-06	HSP90AA1/BCL2/CASP8/AKT1/AR/TNF/MAPK8/IKBKB/EGFR/IFNG/TP53/BCL2L1/ERBB2/NCF1/TGFB1	15	BP
GO:0009267	cellular response to starvation	8/120	136/17910	3.69816e-06	1.88851e-05	6.45597e-06	BCL2/JUN/AKR1C3/MAPK8/MAPK1/TP53/CDKN1A/NFE2L2	8	BP
GO:0044843	cell cycle G1/S phase transition	11/120	288/17910	3.77661e-06	1.92667e-05	6.58642e-06	BCL2/MYC/AKT1/PPP3CA/CYP1A1/EGFR/TP53/CDKN1A/CCND1/CCL2/PTEN	11	BP
GO:0042995	cell projection	31/120	1917/18675	9.50279e-07	1.94332e-05	1.04531e-05	CHRM3/CHRM2/CHRM1/PTGS2/PTGS1/HSP90AA1/PRKACA/CA2/DPP4/CASP8/CTNNB1/AKT1/GSK3B/HTR2A/OPRM1/VCAM1/MAPK8/PPP3CA/STAT1/MAPK1/PRKCB/NQO1/SOD1/HSPB1/HIF1A/NCF1/SPP1/RAF1/TGFB1/PTEN/TRPV1	31	CC
GO:0038023	signaling receptor activity	26/119	1344/16967	1.64075e-06	1.98821e-05	9.21125e-06	CHRM3/CHRM2/CHRM1/RXRA/ESR1/AR/PPARG/HTR2A/ADRB2/OPRM1/CHRNA7/SELE/ICAM1/NR1I2/NR1I3/EGFR/ERBB2/NR3C1/ESR2/THBD/PTGER3/CLDN4/PPARA/PPARD/ERBB3/TRPV1	26	MF
GO:0051480	regulation of cytosolic calcium ion concentration	11/120	289/17910	3.90408e-06	1.98862e-05	6.7982e-06	PIK3CG/PRKACA/ESR1/BCL2/GJA1/HTR2A/IL2/CXCL10/CXCL11/TGFB1/TRPV1	11	BP
GO:0008584	male gonad development	8/120	137/17910	3.90573e-06	1.98862e-05	6.7982e-06	ESR1/BCL2/GJA1/AR/AKR1C3/ICAM1/BCL2L1/CCND1	8	BP
GO:0060759	regulation of response to cytokine stimulus	9/120	183/17910	3.9366e-06	2.00236e-05	6.84519e-06	CASP8/PPARG/TNF/IKBKB/STAT1/IL6/IFNG/HIF1A/CHUK	9	BP
GO:0010742	macrophage derived foam cell differentiation	5/120	36/17910	3.96475e-06	2.01075e-05	6.87386e-06	PPARG/STAT1/NFKBIA/PPARA/TGFB1	5	BP
GO:0032885	regulation of polysaccharide biosynthetic process	5/120	36/17910	3.96475e-06	2.01075e-05	6.87386e-06	AKT1/GSK3B/HAS2/IGF2/TGFB1	5	BP
GO:0090077	foam cell differentiation	5/120	36/17910	3.96475e-06	2.01075e-05	6.87386e-06	PPARG/STAT1/NFKBIA/PPARA/TGFB1	5	BP
GO:0045600	positive regulation of fat cell differentiation	6/120	63/17910	3.96907e-06	2.01097e-05	6.87461e-06	PTGS2/AKT1/PPARG/MAPK14/HTR2A/PPARD	6	BP
GO:0034774	secretory granule lumen	12/120	321/18675	1.08799e-06	2.06072e-05	1.10846e-05	HSP90AA1/MAPK14/ALOX5/SLPI/MAPK1/IGF2/CTSD/MPO/SERPINE1/TGFB1/FN1/PRKCD	12	CC
GO:0005887	integral component of plasma membrane	23/120	1158/18675	1.10846e-06	2.06072e-05	1.10846e-05	CHRM3/CHRM2/CHRM1/GJA1/KCNH2/HTR2A/ADRB2/SLC6A4/OPRM1/CHRNA7/SLC6A2/TNF/SELE/HAS2/IKBKB/IL6/CD40LG/THBD/PTGER3/CLDN4/CHUK/NCF1/TRPV1	23	CC
GO:0046546	development of primary male sexual characteristics	8/120	138/17910	4.1231e-06	2.08697e-05	7.13442e-06	ESR1/BCL2/GJA1/AR/AKR1C3/ICAM1/BCL2L1/CCND1	8	BP
GO:0002377	immunoglobulin production	7/120	98/17910	4.24813e-06	2.14605e-05	7.33641e-06	TNF/IL6/IL2/CD40LG/IL10/IL4/TGFB1	7	BP
GO:0033559	unsaturated fatty acid metabolic process	7/120	98/17910	4.24813e-06	2.14605e-05	7.33641e-06	PTGS2/PTGS1/ALOX5/AKR1C3/CYP1A1/CYP1B1/IL1B	7	BP
GO:0032930	positive regulation of superoxide anion generation	4/120	17/17910	4.26413e-06	2.14994e-05	7.34968e-06	EGFR/SOD1/TGFB1/PRKCD	4	BP
GO:1905331	negative regulation of morphogenesis of an epithelium	4/120	17/17910	4.26413e-06	2.14994e-05	7.34968e-06	CTNNB1/TNF/STAT1/PTEN	4	BP
GO:0001933	negative regulation of protein phosphorylation	13/120	415/17910	4.26934e-06	2.15047e-05	7.3515e-06	JUN/CASP3/MYC/AKT1/XDH/IL2/CDKN1A/IL1B/HSPB1/IGFBP3/TGFB1/PTEN/PRKCD	13	BP
GO:0019915	lipid storage	6/120	64/17910	4.35585e-06	2.19191e-05	7.49317e-06	PPARG/TNF/IL6/NFKBIA/IL1B/PPARA	6	BP
GO:0070301	cellular response to hydrogen peroxide	7/120	99/17910	4.54621e-06	2.28548e-05	7.81304e-06	CYP1B1/RELA/IL6/IL10/NQO1/NFE2L2/PRKCD	7	BP
GO:0030574	collagen catabolic process	5/120	37/17910	4.55979e-06	2.28785e-05	7.82116e-06	MMP2/MMP1/MMP9/CTSD/MMP3	5	BP
GO:0043029	T cell homeostasis	5/120	37/17910	4.55979e-06	2.28785e-05	7.82116e-06	BCL2/CASP3/AKT1/IL2/TGFB1	5	BP
GO:0001837	epithelial to mesenchymal transition	8/120	140/17910	4.58874e-06	2.30015e-05	7.8632e-06	CTNNB1/GSK3B/HAS2/IL6/IL1B/HIF1A/TGFB1/PTEN	8	BP
GO:0035924	cellular response to vascular endothelial growth factor stimulus	6/120	65/17910	4.77274e-06	2.39006e-05	8.17058e-06	AKT1/MAPK14/VCAM1/XDH/RELA/HSPB1	6	BP
GO:0046545	development of primary female sexual characteristics	7/120	100/17910	4.86151e-06	2.43217e-05	8.31451e-06	ESR1/BCL2/CASP3/NOS3/ICAM1/BCL2L1/SOD1	7	BP
GO:0019722	calcium-mediated signaling	9/120	188/17910	4.90567e-06	2.44952e-05	8.37382e-06	PRKACA/GSK3B/TNF/SELE/VCAM1/PPP3CA/EGFR/CXCL8/ERBB3	9	BP
GO:0030595	leukocyte chemotaxis	9/120	188/17910	4.90567e-06	2.44952e-05	8.37382e-06	PIK3CG/MAPK14/IL6/IL10/CXCL8/CCL2/CXCL10/CXCL11/SERPINE1	9	BP
GO:0000904	cell morphogenesis involved in differentiation	16/120	632/17910	4.92322e-06	2.45591e-05	8.39569e-06	HSP90AA1/BCL2/CASP3/CTNNB1/AR/GSK3B/CHRNA7/PRKCA/PPP3CA/HAS2/MAPK1/ERBB2/SOD1/SPP1/PTEN/FN1	16	BP
GO:0019233	sensory perception of pain	7/120	101/17910	5.19481e-06	2.58392e-05	8.83327e-06	PTGS2/HTR2A/OPRM1/MAPK1/IL10/CCL2/TRPV1	7	BP
GO:0055024	regulation of cardiac muscle tissue development	7/120	101/17910	5.19481e-06	2.58392e-05	8.83327e-06	GJA1/MAPK14/MAPK1/PPARA/ERBB3/TGFB1/PTEN	7	BP
GO:0070498	interleukin-1-mediated signaling pathway	7/120	101/17910	5.19481e-06	2.58392e-05	8.83327e-06	IKBKB/RELA/IL6/NFKBIA/IL1B/CHUK/IL1A	7	BP
GO:0007210	serotonin receptor signaling pathway	5/120	38/17910	5.22266e-06	2.59278e-05	8.86358e-06	CHRM3/CHRM2/CHRM1/CHRM4/HTR2A	5	BP
GO:0032350	regulation of hormone metabolic process	5/120	38/17910	5.22266e-06	2.59278e-05	8.86358e-06	AKR1C3/TNF/IFNG/IL1B/HIF1A	5	BP
GO:0042692	muscle cell differentiation	12/120	359/17910	5.2953e-06	2.62633e-05	8.97826e-06	RXRA/BCL2/CASP3/CTNNB1/AKT1/MAPK14/PPP3CA/IGF2/CXCL10/CHUK/PPARA/TGFB1	12	BP
GO:0120025	plasma membrane bounded cell projection	30/120	1854/18675	1.48062e-06	2.63293e-05	1.41624e-05	CHRM3/CHRM2/CHRM1/PTGS2/PTGS1/HSP90AA1/PRKACA/CA2/DPP4/CASP8/CTNNB1/AKT1/GSK3B/HTR2A/OPRM1/VCAM1/MAPK8/PPP3CA/STAT1/MAPK1/PRKCB/NQO1/SOD1/HSPB1/HIF1A/NCF1/RAF1/TGFB1/PTEN/TRPV1	30	CC
GO:0051023	regulation of immunoglobulin secretion	4/120	18/17910	5.4541e-06	2.69475e-05	9.21217e-06	TNF/IL6/IL2/CD40LG	4	BP
GO:0060749	mammary gland alveolus development	4/120	18/17910	5.4541e-06	2.69475e-05	9.21217e-06	ESR1/AR/CCND1/HIF1A	4	BP
GO:0061377	mammary gland lobule development	4/120	18/17910	5.4541e-06	2.69475e-05	9.21217e-06	ESR1/AR/CCND1/HIF1A	4	BP
GO:1902176	negative regulation of oxidative stress-induced intrinsic apoptotic signaling pathway	4/120	18/17910	5.4541e-06	2.69475e-05	9.21217e-06	AKT1/HSPB1/HIF1A/NFE2L2	4	BP
GO:0097718	disordered domain specific binding	5/119	31/16967	2.2903e-06	2.72193e-05	1.26106e-05	HSP90AA1/GJA1/CTNNB1/TP53/FN1	5	MF
GO:0016042	lipid catabolic process	11/120	300/17910	5.57554e-06	2.75213e-05	9.40831e-06	PIK3CG/CYP3A4/AKT1/AKR1C3/TNF/CYP1B1/IL1B/SPP1/PPARA/PPARD/PRKCD	11	BP
GO:0006633	fatty acid biosynthetic process	8/120	144/17910	5.65477e-06	2.78592e-05	9.52382e-06	PTGS2/PTGS1/CYP3A4/ALOX5/AKR1C3/CYP1A1/LTA4H/IL1B	8	BP
GO:0043467	regulation of generation of precursor metabolites and energy	8/120	144/17910	5.65477e-06	2.78592e-05	9.52382e-06	AKT1/NOS2/GSK3B/HTR2A/TP53/IGF2/HIF1A/PPARA	8	BP
GO:0070227	lymphocyte apoptotic process	6/120	67/17910	5.70389e-06	2.80744e-05	9.59742e-06	AKT1/TP53/IL2/IL10/HIF1A/PTEN	6	BP
GO:0140096	catalytic activity, acting on a protein	31/119	1837/16967	2.41297e-06	2.81361e-05	1.30353e-05	PIK3CG/PRKACA/DPP4/MMP2/MMP1/CASP7/CASP3/CASP8/AKT1/MAPK14/GSK3B/PRKCA/MAPK8/PPP3CA/IKBKB/PLAU/LTA4H/EGFR/MAPK1/CDKN1A/MMP9/ERBB2/PRKCB/CTSD/CCL2/MMP3/CHUK/PARP1/RAF1/PTEN/PRKCD	31	MF
GO:0061419	positive regulation of transcription from RNA polymerase II promoter in response to hypoxia	3/120	6/17910	5.78133e-06	2.84015e-05	9.70924e-06	TP53/HIF1A/NFE2L2	3	BP
GO:0070141	response to UV-A	3/120	6/17910	5.78133e-06	2.84015e-05	9.70924e-06	AKT1/EGFR/CCND1	3	BP
GO:0001763	morphogenesis of a branching structure	9/120	192/17910	5.82201e-06	2.85472e-05	9.75902e-06	RXRA/ESR1/BCL2/CTNNB1/MYC/AR/TNF/IL10/TGFB1	9	BP
GO:0045732	positive regulation of protein catabolic process	9/120	192/17910	5.82201e-06	2.85472e-05	9.75902e-06	HSP90AA1/GJA1/AKT1/GSK3B/TNF/IFNG/IL1B/NFE2L2/PTEN	9	BP
GO:0014812	muscle cell migration	7/120	103/17910	5.91863e-06	2.89935e-05	9.91159e-06	BCL2/HAS2/PLAU/IGFBP3/NFE2L2/PPARD/SERPINE1	7	BP
GO:0042698	ovulation cycle	6/120	68/17910	6.22188e-06	3.04502e-05	1.04096e-05	ESR1/CASP3/OPRM1/NOS3/HAS2/EGFR	6	BP
GO:0043524	negative regulation of neuron apoptotic process	8/120	146/17910	6.26194e-06	3.06172e-05	1.04667e-05	BCL2/JUN/HMOX1/BCL2L1/CCL2/SOD1/HIF1A/ERBB3	8	BP
GO:0007611	learning or memory	10/120	247/17910	6.38251e-06	3.11773e-05	1.06581e-05	PTGS2/JUN/CASP3/HTR2A/SLC6A4/CHRNA7/EGFR/MAPK1/HIF1A/PTEN	10	BP
GO:0060205	cytoplasmic vesicle lumen	12/120	338/18675	1.86402e-06	3.1766e-05	1.70869e-05	HSP90AA1/MAPK14/ALOX5/SLPI/MAPK1/IGF2/CTSD/MPO/SERPINE1/TGFB1/FN1/PRKCD	12	CC
GO:0046890	regulation of lipid biosynthetic process	9/120	195/17910	6.60219e-06	3.21896e-05	1.10042e-05	PTGS2/AKT1/HTR2A/AKR1C3/TNF/IFNG/IL1B/SOD1/PRKCD	9	BP
GO:1902806	regulation of cell cycle G1/S phase transition	9/120	195/17910	6.60219e-06	3.21896e-05	1.10042e-05	BCL2/AKT1/CYP1A1/EGFR/TP53/CDKN1A/CCND1/CCL2/PTEN	9	BP
GO:0019369	arachidonic acid metabolic process	5/120	40/17910	6.77368e-06	3.29635e-05	1.12688e-05	PTGS2/PTGS1/AKR1C3/CYP1A1/CYP1B1	5	BP
GO:0061028	establishment of endothelial barrier	5/120	40/17910	6.77368e-06	3.29635e-05	1.12688e-05	CTNNB1/TNF/IKBKB/ICAM1/IL1B	5	BP
GO:0033043	regulation of organelle organization	22/120	1147/17910	6.78679e-06	3.29963e-05	1.128e-05	BCL2/CASP8/CTNNB1/MYC/AKT1/GSK3B/ADRB2/TNF/TOP2A/MAPK8/ICAM1/MAPK1/TP53/BCL2L1/MMP9/IGF2/IL1B/HIF1A/IL1A/PARP1/TGFB1/PRKCD	22	BP
GO:0002544	chronic inflammatory response	4/120	19/17910	6.87281e-06	3.33206e-05	1.13908e-05	GJA1/TNF/VCAM1/IL10	4	BP
GO:0051546	keratinocyte migration	4/120	19/17910	6.87281e-06	3.33206e-05	1.13908e-05	HAS2/MMP9/PPARD/PTEN	4	BP
GO:1900409	positive regulation of cellular response to oxidative stress	4/120	19/17910	6.87281e-06	3.33206e-05	1.13908e-05	TNF/MCL1/MMP3/SOD1	4	BP
GO:0002768	immune response-regulating cell surface receptor signaling pathway	13/120	434/17910	6.92571e-06	3.35456e-05	1.14678e-05	HSP90AA1/PRKACA/BCL2/JUN/MAPK8/PPP3CA/IKBKB/RELA/MAPK1/PRKCB/CHUK/RAF1/PRKCD	13	BP
GO:0052548	regulation of endopeptidase activity	12/120	370/17910	7.19113e-06	3.47986e-05	1.18961e-05	PTGS2/CASP8/MYC/AKT1/PPARG/TNF/XDH/SLPI/MMP9/CTSD/SERPINE1/RAF1	12	BP
GO:0090257	regulation of muscle system process	10/120	251/17910	7.35063e-06	3.55372e-05	1.21486e-05	CHRM3/PTGS2/PIK3CG/PRKACA/PRKCA/NOS3/PPP3CA/SOD1/PPARA/PARP1	10	BP
GO:0050871	positive regulation of B cell activation	6/120	70/17910	7.37252e-06	3.56098e-05	1.21734e-05	BCL2/IL6/IL2/CDKN1A/IL4/TGFB1	6	BP
GO:0002699	positive regulation of immune effector process	9/120	198/17910	7.47032e-06	3.60485e-05	1.23234e-05	HMOX1/MAPK14/TNF/IL6/IFNG/IL2/IL4/IL1B/TGFB1	9	BP
GO:0062014	negative regulation of small molecule metabolic process	7/120	107/17910	7.61941e-06	3.66712e-05	1.25363e-05	AKT1/AKR1C3/TP53/SOD1/PPARA/PARP1/TGFB1	7	BP
GO:1904659	glucose transmembrane transport	7/120	107/17910	7.61941e-06	3.66712e-05	1.25363e-05	AKT1/MAPK14/TNF/PRKCB/IL1B/NFE2L2/PPARD	7	BP
GO:0044089	positive regulation of cellular component biogenesis	14/120	507/17910	7.62063e-06	3.66712e-05	1.25363e-05	HSP90AA1/ESR1/MMP1/JUN/CTNNB1/GSK3B/PRKCA/TNF/ICAM1/IFNG/TP53/MMP3/PARP1/TGFB1	14	BP
GO:0002819	regulation of adaptive immune response	8/120	150/17910	7.64296e-06	3.67445e-05	1.25613e-05	TNF/IL6/IL2/IL10/IL4/IL1B/IRF1/TGFB1	8	BP
GO:0032881	regulation of polysaccharide metabolic process	5/120	41/17910	7.67334e-06	3.67879e-05	1.25762e-05	AKT1/GSK3B/HAS2/IGF2/TGFB1	5	BP
GO:0045601	regulation of endothelial cell differentiation	5/120	41/17910	7.67334e-06	3.67879e-05	1.25762e-05	CTNNB1/TNF/XDH/IKBKB/IL1B	5	BP
GO:1904706	negative regulation of vascular smooth muscle cell proliferation	5/120	41/17910	7.67334e-06	3.67879e-05	1.25762e-05	HMOX1/PPARG/CDKN1A/IL10/PTEN	5	BP
GO:0019439	aromatic compound catabolic process	16/120	655/17910	7.72293e-06	3.69914e-05	1.26457e-05	HMOX1/CASP3/AKT1/MAPK14/HTR2A/PON1/PRKCA/XDH/CYP1A1/MAOA/IL6/TP53/HSPB1/HIF1A/PPARA/PRKCD	16	BP
GO:0051434	BH3 domain binding	3/119	5/16967	3.32975e-06	3.81071e-05	1.76548e-05	BCL2/BCL2L1/MCL1	3	MF
GO:0045088	regulation of innate immune response	13/120	440/17910	8.02509e-06	3.84032e-05	1.31283e-05	PRKACA/ESR1/CASP8/PPARG/IKBKB/STAT1/RELA/IFNG/NFKBIA/CHUK/IRF1/RAF1/PRKCD	13	BP
GO:0044463	cell projection part	24/120	1308/18675	2.51186e-06	3.95135e-05	2.12542e-05	CHRM3/CHRM2/CHRM1/PTGS1/HSP90AA1/PRKACA/DPP4/CTNNB1/AKT1/GSK3B/HTR2A/OPRM1/MAPK8/PPP3CA/STAT1/MAPK1/PRKCB/NQO1/SOD1/HSPB1/HIF1A/NCF1/PTEN/TRPV1	24	CC
GO:0120038	plasma membrane bounded cell projection part	24/120	1308/18675	2.51186e-06	3.95135e-05	2.12542e-05	CHRM3/CHRM2/CHRM1/PTGS1/HSP90AA1/PRKACA/DPP4/CTNNB1/AKT1/GSK3B/HTR2A/OPRM1/MAPK8/PPP3CA/STAT1/MAPK1/PRKCB/NQO1/SOD1/HSPB1/HIF1A/NCF1/PTEN/TRPV1	24	CC
GO:0060562	epithelial tube morphogenesis	11/120	313/17910	8.33028e-06	3.98268e-05	1.3615e-05	PRKACA/ESR1/BCL2/GJA1/CTNNB1/MYC/AR/TNF/CXCL10/HIF1A/TGFB1	11	BP
GO:1903707	negative regulation of hemopoiesis	8/120	152/17910	8.42476e-06	4.02413e-05	1.37567e-05	CTNNB1/MYC/IL2/IL4/NFKBIA/ERBB2/IRF1/NFE2L2	8	BP
GO:0016491	oxidoreductase activity	17/119	662/16967	3.64784e-06	4.09885e-05	1.89897e-05	PTGS2/PTGS1/CYP3A4/HMOX1/NOS2/ALOX5/NOS3/AKR1C3/VCAM1/XDH/CYP1A1/CYP1B1/MAOA/MPO/NQO1/SOD1/NCF1	17	MF
GO:0043627	response to estrogen	6/120	72/17910	8.68996e-06	4.14697e-05	1.41767e-05	CA2/ESR1/HMOX1/PPARG/MAPK1/CCND1	6	BP
GO:0016301	kinase activity	17/119	664/16967	3.7977e-06	4.19104e-05	1.94168e-05	PIK3CG/PRKACA/AKT1/MAPK14/GSK3B/PRKCA/MAPK8/IKBKB/EGFR/MAPK1/CDKN1A/ERBB2/PRKCB/CCL2/CHUK/RAF1/PRKCD	17	MF
GO:0031214	biomineral tissue development	8/120	154/17910	9.27306e-06	4.42115e-05	1.5114e-05	PTGS2/GJA1/ADRB2/NOS3/HIF1A/SPP1/PPARA/TGFB1	8	BP
GO:0051881	regulation of mitochondrial membrane potential	6/120	73/17910	9.41673e-06	4.48552e-05	1.5334e-05	BCL2/AKT1/BCL2L1/SOD1/PARP1/TRPV1	6	BP
GO:0006006	glucose metabolic process	9/120	204/17910	9.50309e-06	4.52249e-05	1.54604e-05	AKT1/MAPK14/GSK3B/TNF/TP53/IGF2/IGFBP3/PPARA/PPARD	9	BP
GO:0010883	regulation of lipid storage	5/120	43/17910	9.75156e-06	4.62372e-05	1.58065e-05	PPARG/TNF/IL6/NFKBIA/PPARA	5	BP
GO:0034105	positive regulation of tissue remodeling	5/120	43/17910	9.75156e-06	4.62372e-05	1.58065e-05	CA2/PRKCA/PPP3CA/EGFR/IL2	5	BP
GO:1901028	regulation of mitochondrial outer membrane permeabilization involved in apoptotic signaling pathway	5/120	43/17910	9.75156e-06	4.62372e-05	1.58065e-05	BCL2/CASP8/GSK3B/MAPK8/TP53	5	BP
GO:1904646	cellular response to amyloid-beta	5/120	43/17910	9.75156e-06	4.62372e-05	1.58065e-05	GSK3B/ADRB2/VCAM1/ICAM1/PARP1	5	BP
GO:0051962	positive regulation of nervous system development	14/120	519/17910	9.9276e-06	4.70288e-05	1.60771e-05	BCL2/CTNNB1/PPARG/OPRM1/TNF/RELA/IL6/IL2/IL1B/HIF1A/NFE2L2/TGFB1/PTEN/FN1	14	BP
GO:0031226	intrinsic component of plasma membrane	23/120	1231/18675	3.12579e-06	4.735e-05	2.54694e-05	CHRM3/CHRM2/CHRM1/GJA1/KCNH2/HTR2A/ADRB2/SLC6A4/OPRM1/CHRNA7/SLC6A2/TNF/SELE/HAS2/IKBKB/IL6/CD40LG/THBD/PTGER3/CLDN4/CHUK/NCF1/TRPV1	23	CC
GO:0002248	connective tissue replacement involved in inflammatory response wound healing	3/120	7/17910	1.00678e-05	4.76057e-05	1.62743e-05	HIF1A/IL1A/TGFB1	3	BP
GO:0060558	regulation of calcidiol 1-monooxygenase activity	3/120	7/17910	1.00678e-05	4.76057e-05	1.62743e-05	TNF/IFNG/IL1B	3	BP
GO:0046902	regulation of mitochondrial membrane permeability	6/120	74/17910	1.01919e-05	4.81488e-05	1.646e-05	BCL2/CASP8/GSK3B/MAPK8/TP53/BCL2L1	6	BP
GO:0008645	hexose transmembrane transport	7/120	112/17910	1.0298e-05	4.86053e-05	1.6616e-05	AKT1/MAPK14/TNF/PRKCB/IL1B/NFE2L2/PPARD	7	BP
GO:0050877	nervous system process	24/120	1364/17910	1.04472e-05	4.91693e-05	1.68088e-05	CHRM1/PTGS2/JUN/CASP3/AKT1/GSK3B/HTR2A/ADRB2/SLC6A4/OPRM1/CHRNA7/NOS3/TNF/PPP3CA/CYP1B1/ICAM1/EGFR/MAPK1/IL10/CCL2/SOD1/HIF1A/PTEN/TRPV1	24	BP
GO:0032990	cell part morphogenesis	15/120	595/17910	1.04924e-05	4.91693e-05	1.68088e-05	HSP90AA1/BCL2/GJA1/CTNNB1/GSK3B/CHRNA7/PRKCA/PPP3CA/EGFR/MAPK1/BCL2L1/ERBB2/SPP1/PTEN/FN1	15	BP
GO:0032928	regulation of superoxide anion generation	4/120	21/17910	1.0503e-05	4.91693e-05	1.68088e-05	EGFR/SOD1/TGFB1/PRKCD	4	BP
GO:0046827	positive regulation of protein export from nucleus	4/120	21/17910	1.0503e-05	4.91693e-05	1.68088e-05	PRKACA/GSK3B/TP53/IL1B	4	BP
GO:0051043	regulation of membrane protein ectodomain proteolysis	4/120	21/17910	1.0503e-05	4.91693e-05	1.68088e-05	TNF/IFNG/IL10/IL1B	4	BP
GO:0071498	cellular response to fluid shear stress	4/120	21/17910	1.0503e-05	4.91693e-05	1.68088e-05	PTGS2/CA2/HAS2/NFE2L2	4	BP
GO:0097709	connective tissue replacement	4/120	21/17910	1.0503e-05	4.91693e-05	1.68088e-05	PPP3CA/HIF1A/IL1A/TGFB1	4	BP
GO:1902884	positive regulation of response to oxidative stress	4/120	21/17910	1.0503e-05	4.91693e-05	1.68088e-05	TNF/MCL1/MMP3/SOD1	4	BP
GO:2000144	positive regulation of DNA-templated transcription, initiation	4/120	21/17910	1.0503e-05	4.91693e-05	1.68088e-05	ESR1/JUN/CTNNB1/TP53	4	BP
GO:0120036	plasma membrane bounded cell projection organization	24/120	1367/17910	1.08384e-05	5.06934e-05	1.73298e-05	HSP90AA1/PRKACA/BCL2/JUN/GJA1/CASP3/CTNNB1/AKT1/GSK3B/CHRNA7/PRKCA/PPP3CA/ICAM1/EGFR/IL6/MAPK1/IL2/ERBB2/SOD1/NFE2L2/SPP1/PTEN/FN1/PRKCD	24	BP
GO:1904375	regulation of protein localization to cell periphery	7/120	113/17910	1.09177e-05	5.0953e-05	1.74186e-05	AKT1/AR/TNF/EGFR/IFNG/BCL2L1/TGFB1	7	BP
GO:0030225	macrophage differentiation	5/120	44/17910	1.09431e-05	5.0953e-05	1.74186e-05	CASP8/PRKCA/MMP9/PARP1/TGFB1	5	BP
GO:0030850	prostate gland development	5/120	44/17910	1.09431e-05	5.0953e-05	1.74186e-05	RXRA/ESR1/CTNNB1/AR/PTEN	5	BP
GO:0035196	production of miRNAs involved in gene silencing by miRNA	5/120	44/17910	1.09431e-05	5.0953e-05	1.74186e-05	ESR1/PPP3CA/EGFR/TP53/TGFB1	5	BP
GO:0051205	protein insertion into membrane	5/120	44/17910	1.09431e-05	5.0953e-05	1.74186e-05	BCL2/CASP8/MAPK8/EGFR/TP53	5	BP
GO:0001937	negative regulation of endothelial cell proliferation	6/120	75/17910	1.1018e-05	5.12557e-05	1.75221e-05	GJA1/PPARG/TNF/XDH/STAT1/CCL2	6	BP
GO:0043565	sequence-specific DNA binding	20/119	908/16967	4.80096e-06	5.20525e-05	2.41156e-05	RXRA/ESR1/BCL2/JUN/MYC/AR/PPARG/AHR/NR1I2/NR1I3/STAT1/RELA/TP53/NR3C1/ESR2/HIF1A/IRF1/NFE2L2/PPARA/PARP1	20	MF
GO:0045211	postsynaptic membrane	11/120	299/18675	3.643e-06	5.32139e-05	2.86236e-05	CHRM3/CHRM2/CHRM1/CTNNB1/CHRM4/HTR2A/SLC6A4/OPRM1/CHRNA7/PTEN/TRPV1	11	CC
GO:0036477	somatodendritic compartment	17/120	724/18675	3.80426e-06	5.36532e-05	2.88599e-05	CHRM2/HSP90AA1/PRKACA/CASP3/GSK3B/HTR2A/OPRM1/MAPK8/PPP3CA/STAT1/MAPK1/NQO1/SOD1/NCF1/TGFB1/PTEN/TRPV1	17	CC
GO:0015749	monosaccharide transmembrane transport	7/120	114/17910	1.1568e-05	5.37174e-05	1.83636e-05	AKT1/MAPK14/TNF/PRKCB/IL1B/NFE2L2/PPARD	7	BP
GO:0046660	female sex differentiation	7/120	114/17910	1.1568e-05	5.37174e-05	1.83636e-05	ESR1/BCL2/CASP3/NOS3/ICAM1/BCL2L1/SOD1	7	BP
GO:0003824	catalytic activity	57/119	4828/16967	5.14299e-06	5.47994e-05	2.53882e-05	CHRM3/CHRM1/PTGS2/PTGS1/HSP90AA1/PIK3CG/PRKACA/CA2/DPP4/MMP2/MMP1/CYP3A4/HMOX1/CASP7/CASP3/CASP8/AKT1/NOS2/MAPK14/GSK3B/PON1/PRKCA/ALOX5/NOS3/AKR1C3/TOP2A/VCAM1/XDH/MAPK8/GSTM1/PPP3CA/CYP1A1/CYP1B1/HAS2/IKBKB/PLAU/LTA4H/MAOA/EGFR/MAPK1/CDKN1A/MMP9/ERBB2/GSTA2/PRKCB/CTSD/CCL2/MPO/MMP3/NQO1/SOD1/CHUK/NCF1/PARP1/RAF1/PTEN/PRKCD	57	MF
GO:0014015	positive regulation of gliogenesis	6/120	76/17910	1.18975e-05	5.51978e-05	1.88697e-05	PPARG/TNF/RELA/IL6/IL1B/TGFB1	6	BP
GO:0045177	apical part of cell	12/120	365/18675	4.11432e-06	5.60919e-05	3.01717e-05	CA2/DPP4/GJA1/CTNNB1/ADRB2/VCAM1/EGFR/ERBB2/CLDN4/ERBB3/PTEN/FN1	12	CC
GO:0045927	positive regulation of growth	10/120	266/17910	1.22018e-05	5.65294e-05	1.93249e-05	BCL2/AKT1/MAPK14/EGFR/MAPK1/IL2/ERBB2/IGF2/PPARD/FN1	10	BP
GO:0033628	regulation of cell adhesion mediated by integrin	5/120	45/17910	1.22454e-05	5.65294e-05	1.93249e-05	PIK3CG/DPP4/CYP1B1/PLAU/SERPINE1	5	BP
GO:0046850	regulation of bone remodeling	5/120	45/17910	1.22454e-05	5.65294e-05	1.93249e-05	CA2/GJA1/PRKCA/EGFR/IL6	5	BP
GO:0061756	leukocyte adhesion to vascular endothelial cell	5/120	45/17910	1.22454e-05	5.65294e-05	1.93249e-05	TNF/SELE/VCAM1/ICAM1/RELA	5	BP
GO:0071675	regulation of mononuclear cell migration	5/120	45/17910	1.22454e-05	5.65294e-05	1.93249e-05	MAPK14/TNF/CXCL10/SERPINE1/TGFB1	5	BP
GO:0010822	positive regulation of mitochondrion organization	7/120	115/17910	1.22501e-05	5.65294e-05	1.93249e-05	BCL2/CASP8/GSK3B/MAPK8/TP53/MMP9/HIF1A	7	BP
GO:0035821	modification of morphology or physiology of other organism	8/120	160/17910	1.22631e-05	5.65392e-05	1.93283e-05	RXRA/JUN/CASP8/NOS2/SLPI/IFNG/BCL2L1/TGFB1	8	BP
GO:0009110	vitamin biosynthetic process	4/120	22/17910	1.27707e-05	5.86182e-05	2.0039e-05	CYP3A4/TNF/IFNG/IL1B	4	BP
GO:0048305	immunoglobulin secretion	4/120	22/17910	1.27707e-05	5.86182e-05	2.0039e-05	TNF/IL6/IL2/CD40LG	4	BP
GO:0050995	negative regulation of lipid catabolic process	4/120	22/17910	1.27707e-05	5.86182e-05	2.0039e-05	PIK3CG/AKT1/TNF/IL1B	4	BP
GO:1901522	positive regulation of transcription from RNA polymerase II promoter involved in cellular response to chemical stimulus	4/120	22/17910	1.27707e-05	5.86182e-05	2.0039e-05	RELA/TP53/HIF1A/NFE2L2	4	BP
GO:2000810	regulation of bicellular tight junction assembly	4/120	22/17910	1.27707e-05	5.86182e-05	2.0039e-05	PRKACA/GJA1/TNF/IKBKB	4	BP
GO:0033613	activating transcription factor binding	6/119	64/16967	5.64129e-06	5.90901e-05	2.73761e-05	JUN/CTNNB1/MYC/PPARG/RELA/NFE2L2	6	MF
GO:0022612	gland morphogenesis	7/120	116/17910	1.29651e-05	5.94052e-05	2.0308e-05	RXRA/ESR1/BCL2/AR/TNF/EGFR/TGFB1	7	BP
GO:0034219	carbohydrate transmembrane transport	7/120	116/17910	1.29651e-05	5.94052e-05	2.0308e-05	AKT1/MAPK14/TNF/PRKCB/IL1B/NFE2L2/PPARD	7	BP
GO:0010564	regulation of cell cycle process	17/120	764/17910	1.32846e-05	6.08153e-05	2.07901e-05	HSP90AA1/PRKACA/BCL2/CTNNB1/AKT1/CYP1A1/EGFR/TP53/BCL2L1/CDKN1A/CCND1/IGF2/CCL2/IL1B/IL1A/TGFB1/PTEN	17	BP
GO:0006984	ER-nucleus signaling pathway	5/120	46/17910	1.36655e-05	6.23934e-05	2.13296e-05	GSK3B/TP53/CXCL8/CCL2/NFE2L2	5	BP
GO:0048538	thymus development	5/120	46/17910	1.36655e-05	6.23934e-05	2.13296e-05	BCL2/CTNNB1/MAPK1/SOD1/RAF1	5	BP
GO:1904036	negative regulation of epithelial cell apoptotic process	5/120	46/17910	1.36655e-05	6.23934e-05	2.13296e-05	HMOX1/ICAM1/IL4/NFE2L2/SERPINE1	5	BP
GO:0000228	nuclear chromosome	14/120	507/18675	4.75232e-06	6.27e-05	3.37261e-05	RXRA/ESR1/JUN/CTNNB1/MYC/AR/TOP2A/STAT1/RELA/TP53/HIF1A/IRF1/PPARD/PARP1	14	CC
GO:0010827	regulation of glucose transmembrane transport	6/120	78/17910	1.38267e-05	6.30182e-05	2.15431e-05	AKT1/MAPK14/TNF/PRKCB/IL1B/NFE2L2	6	BP
GO:0045913	positive regulation of carbohydrate metabolic process	6/120	78/17910	1.38267e-05	6.30182e-05	2.15431e-05	AKT1/HTR2A/HAS2/IGF2/HIF1A/PPARA	6	BP
GO:0034329	cell junction assembly	9/120	214/17910	1.39429e-05	6.34918e-05	2.1705e-05	PRKACA/BCL2/GJA1/CTNNB1/PRKCA/TNF/IKBKB/PTEN/FN1	9	BP
GO:0007417	central nervous system development	19/120	935/17910	1.41468e-05	6.43634e-05	2.2003e-05	HSP90AA1/BCL2/CASP3/CTNNB1/AKT1/PPARG/GSK3B/SLC6A4/TNF/PPP3CA/EGFR/IL6/MAPK1/TP53/ERBB2/IL1B/HIF1A/TGFB1/PTEN	19	BP
GO:0051348	negative regulation of transferase activity	10/120	271/17910	1.43394e-05	6.51826e-05	2.22831e-05	CASP3/AKT1/PPARG/GSK3B/TP53/CDKN1A/IL1B/HSPB1/PTEN/PRKCD	10	BP
GO:0006869	lipid transport	11/120	332/17910	1.44669e-05	6.57043e-05	2.24614e-05	RXRA/AKT1/NOS2/PPARG/PON1/NFKBIA/IL1B/SPP1/PPARA/PPARD/PRKCD	11	BP
GO:0001221	transcription cofactor binding	5/119	38/16967	6.50589e-06	6.60936e-05	3.06208e-05	ESR1/AHR/RELA/NFE2L2/PPARA	5	MF
GO:0001091	RNA polymerase II basal transcription factor binding	4/119	18/16967	6.5238e-06	6.60936e-05	3.06208e-05	ESR1/AR/AHR/TP53	4	MF
GO:0007005	mitochondrion organization	13/120	466/17910	1.47776e-05	6.70565e-05	2.29237e-05	HSP90AA1/BCL2/JUN/CASP8/AKT1/GSK3B/NOS3/MAPK8/TP53/BCL2L1/MMP9/HIF1A/PARP1	13	BP
GO:0032642	regulation of chemokine production	6/120	79/17910	1.48819e-05	6.74708e-05	2.30653e-05	HMOX1/TNF/IL6/IL10/IL1B/HIF1A	6	BP
GO:0002204	somatic recombination of immunoglobulin genes involved in immune response	5/120	47/17910	1.52109e-05	6.87214e-05	2.34928e-05	IL2/CD40LG/IL10/IL4/TGFB1	5	BP
GO:0002208	somatic diversification of immunoglobulins involved in immune response	5/120	47/17910	1.52109e-05	6.87214e-05	2.34928e-05	IL2/CD40LG/IL10/IL4/TGFB1	5	BP
GO:0042743	hydrogen peroxide metabolic process	5/120	47/17910	1.52109e-05	6.87214e-05	2.34928e-05	CYP1A1/EGFR/MPO/MMP3/SOD1	5	BP
GO:0045190	isotype switching	5/120	47/17910	1.52109e-05	6.87214e-05	2.34928e-05	IL2/CD40LG/IL10/IL4/TGFB1	5	BP
GO:0071677	positive regulation of mononuclear cell migration	4/120	23/17910	1.53794e-05	6.94219e-05	2.37323e-05	TNF/CXCL10/SERPINE1/TGFB1	4	BP
GO:0030425	dendrite	14/120	514/18675	5.55935e-06	6.99064e-05	3.76025e-05	HSP90AA1/PRKACA/GSK3B/HTR2A/OPRM1/MAPK8/PPP3CA/STAT1/MAPK1/NQO1/SOD1/NCF1/PTEN/TRPV1	14	CC
GO:0045202	synapse	21/120	1091/18675	5.69819e-06	6.99064e-05	3.76025e-05	CHRM3/CHRM2/CHRM1/PRKACA/CTNNB1/AKT1/MAPK14/GSK3B/CHRM4/HTR2A/SLC6A4/OPRM1/CHRNA7/PPP3CA/RELA/EGFR/MAPK1/BCL2L1/PRKCB/PTEN/TRPV1	21	CC
GO:0097447	dendritic tree	14/120	516/18675	5.81129e-06	6.99064e-05	3.76025e-05	HSP90AA1/PRKACA/GSK3B/HTR2A/OPRM1/MAPK8/PPP3CA/STAT1/MAPK1/NQO1/SOD1/NCF1/PTEN/TRPV1	14	CC
GO:0034351	negative regulation of glial cell apoptotic process	3/120	8/17910	1.60296e-05	7.21054e-05	2.46497e-05	PRKCA/CCL2/PRKCD	3	BP
GO:0036480	neuron intrinsic apoptotic signaling pathway in response to oxidative stress	3/120	8/17910	1.60296e-05	7.21054e-05	2.46497e-05	MCL1/HIF1A/PARP1	3	BP
GO:0090400	stress-induced premature senescence	3/120	8/17910	1.60296e-05	7.21054e-05	2.46497e-05	MAPK14/TP53/CDKN1A	3	BP
GO:1903376	regulation of oxidative stress-induced neuron intrinsic apoptotic signaling pathway	3/120	8/17910	1.60296e-05	7.21054e-05	2.46497e-05	MCL1/HIF1A/PARP1	3	BP
GO:0030030	cell projection organization	24/120	1400/17910	1.61139e-05	7.24215e-05	2.47577e-05	HSP90AA1/PRKACA/BCL2/JUN/GJA1/CASP3/CTNNB1/AKT1/GSK3B/CHRNA7/PRKCA/PPP3CA/ICAM1/EGFR/IL6/MAPK1/IL2/ERBB2/SOD1/NFE2L2/SPP1/PTEN/FN1/PRKCD	24	BP
GO:0003014	renal system process	7/120	120/17910	1.61803e-05	7.25938e-05	2.48166e-05	PRKACA/BCL2/GJA1/AKR1C3/HAS2/CLDN4/TRPV1	7	BP
GO:0046425	regulation of JAK-STAT cascade	7/120	120/17910	1.61803e-05	7.25938e-05	2.48166e-05	TNF/CYP1B1/IL6/IFNG/IL2/IL10/IL4	7	BP
GO:0033209	tumor necrosis factor-mediated signaling pathway	8/120	167/17910	1.67407e-05	7.5043e-05	2.56539e-05	CASP8/TNF/IKBKB/STAT1/RELA/CD40LG/NFKBIA/CHUK	8	BP
GO:0031050	dsRNA processing	5/120	48/17910	1.68891e-05	7.55775e-05	2.58366e-05	ESR1/PPP3CA/EGFR/TP53/TGFB1	5	BP
GO:0070918	production of small RNA involved in gene silencing by RNA	5/120	48/17910	1.68891e-05	7.55775e-05	2.58366e-05	ESR1/PPP3CA/EGFR/TP53/TGFB1	5	BP
GO:0007517	muscle organ development	12/120	403/17910	1.69076e-05	7.55944e-05	2.58424e-05	RXRA/BCL2/GJA1/CTNNB1/MAPK14/PPP3CA/MAPK1/CXCL10/PPARA/ERBB3/TGFB1/PTEN	12	BP
GO:0043500	muscle adaptation	7/120	121/17910	1.70794e-05	7.6297e-05	2.60826e-05	HMOX1/PRKCA/NOS3/PPP3CA/IL1B/PPARA/PARP1	7	BP
GO:0034330	cell junction organization	10/120	277/17910	1.73239e-05	7.73223e-05	2.64331e-05	PRKACA/BCL2/GJA1/CTNNB1/PRKCA/TNF/IKBKB/TGFB1/PTEN/FN1	10	BP
GO:0032872	regulation of stress-activated MAPK cascade	9/120	220/17910	1.73754e-05	7.74853e-05	2.64888e-05	MYC/AKT1/TNF/XDH/EGFR/MAPK1/CD40LG/IL1B/NCF1	9	BP
GO:0098797	plasma membrane protein complex	13/120	451/18675	6.70826e-06	7.83908e-05	4.21662e-05	GJA1/CASP3/CASP8/CTNNB1/KCNH2/CHRNA7/PRKCA/VCAM1/IKBKB/EGFR/IL6/CHUK/NCF1	13	CC
GO:0007006	mitochondrial membrane organization	7/120	122/17910	1.80195e-05	8.02885e-05	2.74471e-05	HSP90AA1/BCL2/CASP8/GSK3B/MAPK8/TP53/BCL2L1	7	BP
GO:0048143	astrocyte activation	4/120	24/17910	1.83599e-05	8.16645e-05	2.79175e-05	TNF/EGFR/IL6/IL1B	4	BP
GO:0060571	morphogenesis of an epithelial fold	4/120	24/17910	1.83599e-05	8.16645e-05	2.79175e-05	CTNNB1/AR/EGFR/HIF1A	4	BP
GO:0014855	striated muscle cell proliferation	6/120	82/17910	1.84437e-05	8.18964e-05	2.79968e-05	RXRA/GJA1/MAPK14/MAPK1/PPARD/PTEN	6	BP
GO:0045445	myoblast differentiation	6/120	82/17910	1.84437e-05	8.18964e-05	2.79968e-05	MAPK14/TNF/CXCL10/IGFBP3/PPARD/TGFB1	6	BP
GO:0002444	myeloid leukocyte mediated immunity	14/120	549/17910	1.86076e-05	8.25534e-05	2.82214e-05	HSP90AA1/PIK3CG/HMOX1/MAPK14/ALOX5/SLPI/PLAU/LTA4H/IL6/MAPK1/MMP9/CTSD/MPO/PRKCD	14	BP
GO:0070302	regulation of stress-activated protein kinase signaling cascade	9/120	222/17910	1.86688e-05	8.27157e-05	2.82769e-05	MYC/AKT1/TNF/XDH/EGFR/MAPK1/CD40LG/IL1B/NCF1	9	BP
GO:0016447	somatic recombination of immunoglobulin gene segments	5/120	49/17910	1.87082e-05	8.27157e-05	2.82769e-05	IL2/CD40LG/IL10/IL4/TGFB1	5	BP
GO:0030195	negative regulation of blood coagulation	5/120	49/17910	1.87082e-05	8.27157e-05	2.82769e-05	NOS3/PLAU/THBD/SERPINE1/PRKCD	5	BP
GO:1904707	positive regulation of vascular smooth muscle cell proliferation	5/120	49/17910	1.87082e-05	8.27157e-05	2.82769e-05	MMP2/JUN/TNF/IL10/MMP9	5	BP
GO:0005739	mitochondrion	25/120	1492/18675	7.46491e-06	8.48096e-05	4.56189e-05	PRKACA/BCL2/MMP2/GJA1/CASP8/AKT1/MAPK14/GSK3B/PRKCA/MAPK8/PPP3CA/CYP1A1/CYP1B1/MAOA/MAPK1/TP53/BCL2L1/MCL1/NR3C1/ESR2/SOD1/PARP1/RAF1/PTEN/TRPV1	25	CC
GO:0000079	regulation of cyclin-dependent protein serine/threonine kinase activity	6/120	83/17910	1.9773e-05	8.72744e-05	2.98353e-05	CASP3/AKT1/EGFR/CDKN1A/CCND1/PTEN	6	BP
GO:0010507	negative regulation of autophagy	6/120	83/17910	1.9773e-05	8.72744e-05	2.98353e-05	BCL2/HMOX1/AKT1/TP53/MCL1/IL10	6	BP
GO:0099056	integral component of presynaptic membrane	6/120	74/18675	8.05121e-06	8.89986e-05	4.78721e-05	CHRM3/CHRM2/CHRM1/HTR2A/SLC6A4/OPRM1	6	CC
GO:0001774	microglial cell activation	5/120	50/17910	2.06761e-05	9.09504e-05	3.10919e-05	JUN/TNF/IL6/IFNG/TRPV1	5	BP
GO:0002269	leukocyte activation involved in inflammatory response	5/120	50/17910	2.06761e-05	9.09504e-05	3.10919e-05	JUN/TNF/IL6/IFNG/TRPV1	5	BP
GO:0051966	regulation of synaptic transmission, glutamatergic	5/120	50/17910	2.06761e-05	9.09504e-05	3.10919e-05	PTGS2/HTR2A/TNF/EGFR/CCL2	5	BP
GO:1900047	negative regulation of hemostasis	5/120	50/17910	2.06761e-05	9.09504e-05	3.10919e-05	NOS3/PLAU/THBD/SERPINE1/PRKCD	5	BP
GO:0035257	nuclear hormone receptor binding	8/119	147/16967	9.14219e-06	9.1127e-05	4.22186e-05	RXRA/ESR1/CTNNB1/PPARG/STAT1/PRKCB/HIF1A/PARP1	8	MF
GO:0006974	cellular response to DNA damage stimulus	17/120	791/17910	2.07482e-05	9.11898e-05	3.11738e-05	BCL2/HMOX1/CASP3/MYC/AKT1/MAPK14/TNF/TOP2A/EGFR/MAPK1/TP53/BCL2L1/CDKN1A/CCND1/MCL1/PARP1/PRKCD	17	BP
GO:0042446	hormone biosynthetic process	6/120	84/17910	2.11784e-05	9.29226e-05	3.17662e-05	CYP3A4/AKR1C3/TNF/IFNG/IL1B/HIF1A	6	BP
GO:0090559	regulation of membrane permeability	6/120	84/17910	2.11784e-05	9.29226e-05	3.17662e-05	BCL2/CASP8/GSK3B/MAPK8/TP53/BCL2L1	6	BP
GO:0071478	cellular response to radiation	8/120	173/17910	2.16044e-05	9.47117e-05	3.23778e-05	PTGS2/MYC/MAPK14/TP53/BCL2L1/CDKN1A/PARP1/TGFB1	8	BP
GO:0002719	negative regulation of cytokine production involved in immune response	4/120	25/17910	2.17441e-05	9.49219e-05	3.24496e-05	HMOX1/TNF/IL10/TGFB1	4	BP
GO:0045662	negative regulation of myoblast differentiation	4/120	25/17910	2.17441e-05	9.49219e-05	3.24496e-05	TNF/CXCL10/PPARD/TGFB1	4	BP
GO:1900739	regulation of protein insertion into mitochondrial membrane involved in apoptotic signaling pathway	4/120	25/17910	2.17441e-05	9.49219e-05	3.24496e-05	BCL2/CASP8/MAPK8/TP53	4	BP
GO:1900740	positive regulation of protein insertion into mitochondrial membrane involved in apoptotic signaling pathway	4/120	25/17910	2.17441e-05	9.49219e-05	3.24496e-05	BCL2/CASP8/MAPK8/TP53	4	BP
GO:1904385	cellular response to angiotensin	4/120	25/17910	2.17441e-05	9.49219e-05	3.24496e-05	CA2/RELA/NFE2L2/PRKCD	4	BP
GO:0007272	ensheathment of neurons	7/120	126/17910	2.22181e-05	9.68275e-05	3.31011e-05	CTNNB1/AKT1/ERBB2/SOD1/PPARD/TGFB1/PTEN	7	BP
GO:0008366	axon ensheathment	7/120	126/17910	2.22181e-05	9.68275e-05	3.31011e-05	CTNNB1/AKT1/ERBB2/SOD1/PPARD/TGFB1/PTEN	7	BP
GO:0048812	neuron projection morphogenesis	14/120	559/17910	2.27192e-05	9.89281e-05	3.38192e-05	HSP90AA1/BCL2/GJA1/CTNNB1/GSK3B/CHRNA7/PRKCA/PPP3CA/EGFR/MAPK1/ERBB2/SPP1/PTEN/FN1	14	BP
GO:0002712	regulation of B cell mediated immunity	5/120	51/17910	2.28015e-05	9.90361e-05	3.38561e-05	TNF/IL2/IL10/IL4/TGFB1	5	BP
GO:0002889	regulation of immunoglobulin mediated immune response	5/120	51/17910	2.28015e-05	9.90361e-05	3.38561e-05	TNF/IL2/IL10/IL4/TGFB1	5	BP
GO:0070228	regulation of lymphocyte apoptotic process	5/120	51/17910	2.28015e-05	9.90361e-05	3.38561e-05	TP53/IL2/IL10/HIF1A/PTEN	5	BP
GO:0030163	protein catabolic process	17/120	799/17910	2.35847e-05	0.000102352	3.49896e-05	HSP90AA1/PRKACA/GJA1/CASP8/CTNNB1/AKT1/NOS2/GSK3B/TNF/RELA/EGFR/IFNG/IL10/CTSD/IL1B/NFE2L2/PTEN	17	BP
GO:0044456	synapse part	18/120	861/18675	9.56617e-06	0.000102962	5.53831e-05	CHRM3/CHRM2/CHRM1/PRKACA/CTNNB1/AKT1/GSK3B/CHRM4/HTR2A/SLC6A4/OPRM1/CHRNA7/PPP3CA/MAPK1/BCL2L1/PRKCB/PTEN/TRPV1	18	CC
GO:0060556	regulation of vitamin D biosynthetic process	3/120	9/17910	2.39268e-05	0.000103489	3.53784e-05	TNF/IFNG/IL1B	3	BP
GO:0060736	prostate gland growth	3/120	9/17910	2.39268e-05	0.000103489	3.53784e-05	ESR1/AR/PTEN	3	BP
GO:0060742	epithelial cell differentiation involved in prostate gland development	3/120	9/17910	2.39268e-05	0.000103489	3.53784e-05	RXRA/CTNNB1/AR	3	BP
GO:0071550	death-inducing signaling complex assembly	3/120	9/17910	2.39268e-05	0.000103489	3.53784e-05	CASP8/TNF/RAF1	3	BP
GO:0032602	chemokine production	6/120	86/17910	2.42307e-05	0.000104716	3.57979e-05	HMOX1/TNF/IL6/IL10/IL1B/HIF1A	6	BP
GO:0044454	nuclear chromosome part	13/120	469/18675	1.01963e-05	0.000106931	5.75178e-05	RXRA/ESR1/JUN/CTNNB1/MYC/AR/STAT1/RELA/TP53/HIF1A/IRF1/PPARD/PARP1	13	CC
GO:0051353	positive regulation of oxidoreductase activity	5/120	52/17910	2.50928e-05	0.000108203	3.69898e-05	AKT1/TNF/IFNG/IL1B/HIF1A	5	BP
GO:0097345	mitochondrial outer membrane permeabilization	5/120	52/17910	2.50928e-05	0.000108203	3.69898e-05	BCL2/CASP8/GSK3B/MAPK8/TP53	5	BP
GO:0046700	heterocycle catabolic process	15/120	641/17910	2.51002e-05	0.000108203	3.69898e-05	HMOX1/CASP3/AKT1/MAPK14/HTR2A/PRKCA/XDH/CYP1A1/IL6/TP53/HSPB1/HIF1A/NFE2L2/PPARA/PRKCD	15	BP
GO:0043112	receptor metabolic process	8/120	177/17910	2.54654e-05	0.000109686	3.74967e-05	PPARG/TNF/SELE/IL10/CXCL8/HIF1A/PPARA/TGFB1	8	BP
GO:0007050	cell cycle arrest	9/120	231/17910	2.55534e-05	0.000109749	3.75183e-05	PRKACA/MYC/IFNG/TP53/CDKN1A/CCND1/CXCL8/IRF1/TGFB1	9	BP
GO:0044772	mitotic cell cycle phase transition	14/120	565/17910	2.55536e-05	0.000109749	3.75183e-05	HSP90AA1/PRKACA/BCL2/MYC/AKT1/PPP3CA/CYP1A1/EGFR/TP53/CDKN1A/CCND1/CCL2/TGFB1/PTEN	14	BP
GO:0048598	embryonic morphogenesis	14/120	565/17910	2.55536e-05	0.000109749	3.75183e-05	PRKACA/MMP2/GJA1/CTNNB1/AR/MAPK1/TP53/IL10/MMP9/IGF2/SOD1/HIF1A/TGFB1/FN1	14	BP
GO:2000679	positive regulation of transcription regulatory region DNA binding	4/120	26/17910	2.55649e-05	0.000109749	3.75183e-05	CTNNB1/IFNG/PARP1/TGFB1	4	BP
GO:1904892	regulation of STAT cascade	7/120	129/17910	2.58707e-05	0.000110844	3.78928e-05	TNF/CYP1B1/IL6/IFNG/IL2/IL10/IL4	7	BP
GO:0072676	lymphocyte migration	6/120	87/17910	2.58844e-05	0.000110844	3.78928e-05	PIK3CG/AKT1/ICAM1/CCL2/CXCL10/CXCL11	6	BP
GO:1904029	regulation of cyclin-dependent protein kinase activity	6/120	87/17910	2.58844e-05	0.000110844	3.78928e-05	CASP3/AKT1/EGFR/CDKN1A/CCND1/PTEN	6	BP
GO:0043903	regulation of symbiosis, encompassing mutualism through parasitism	9/120	232/17910	2.64368e-05	0.000113116	3.86695e-05	BCL2/JUN/TNF/TOP2A/SLPI/STAT1/IL10/CXCL8/MPO	9	BP
GO:0002757	immune response-activating signal transduction	14/120	567/17910	2.65653e-05	0.000113572	3.88254e-05	HSP90AA1/PRKACA/ESR1/BCL2/CASP8/IKBKB/RELA/MAPK1/NFKBIA/PRKCB/CHUK/IRF1/RAF1/PRKCD	14	BP
GO:0050921	positive regulation of chemotaxis	7/120	130/17910	2.71928e-05	0.000116159	3.97096e-05	MAPK14/IL6/CXCL8/CXCL10/HSPB1/SERPINE1/TGFB1	7	BP
GO:0050819	negative regulation of coagulation	5/120	53/17910	2.75591e-05	0.000117627	4.02113e-05	NOS3/PLAU/THBD/SERPINE1/PRKCD	5	BP
GO:0097306	cellular response to alcohol	6/120	88/17910	2.76276e-05	0.000117822	4.0278e-05	CTNNB1/AKT1/PPARG/AKR1C3/AHR/PTEN	6	BP
GO:0003682	chromatin binding	13/119	437/16967	1.20436e-05	0.000118142	5.47344e-05	RXRA/ESR1/JUN/CTNNB1/AR/PPARG/TOP2A/STAT1/RELA/EGFR/TP53/PRKCB/MPO	13	MF
GO:0002253	activation of immune response	15/120	647/17910	2.79536e-05	0.000119114	4.07198e-05	HSP90AA1/PRKACA/ESR1/BCL2/CASP8/IKBKB/RELA/MAPK1/NFKBIA/PRKCB/IL1B/CHUK/IRF1/RAF1/PRKCD	15	BP
GO:0002449	lymphocyte mediated immunity	10/120	293/17910	2.80261e-05	0.000119324	4.07917e-05	TNF/ICAM1/IL6/IL2/CD40LG/IL10/IL4/IL1B/TGFB1/PRKCD	10	BP
GO:0001223	transcription coactivator binding	4/119	21/16967	1.25539e-05	0.000121223	5.6162e-05	ESR1/AHR/RELA/PPARA	4	MF
GO:0019207	kinase regulator activity	8/119	154/16967	1.28498e-05	0.000122172	5.66014e-05	CASP3/IL2/CDKN1A/IGF2/CXCL10/HSPB1/ERBB3/TGFB1	8	MF
GO:0010952	positive regulation of peptidase activity	8/120	180/17910	2.8727e-05	0.000122208	4.17775e-05	CASP8/MYC/PPARG/MAPK14/TNF/XDH/CTSD/FN1	8	BP
GO:0002824	positive regulation of adaptive immune response based on somatic recombination of immune receptors built from immunoglobulin superfamily domains	6/120	89/17910	2.9464e-05	0.00012524	4.28142e-05	TNF/IL6/IL2/IL4/IL1B/TGFB1	6	BP
GO:0002460	adaptive immune response based on somatic recombination of immune receptors built from immunoglobulin superfamily domains	10/120	295/17910	2.96966e-05	0.000126125	4.31167e-05	TNF/ICAM1/IL6/IL2/CD40LG/IL10/IL4/IL1B/TGFB1/PRKCD	10	BP
GO:0120039	plasma membrane bounded cell projection morphogenesis	14/120	573/17910	2.98154e-05	0.000126526	4.32536e-05	HSP90AA1/BCL2/GJA1/CTNNB1/GSK3B/CHRNA7/PRKCA/PPP3CA/EGFR/MAPK1/ERBB2/SPP1/PTEN/FN1	14	BP
GO:0051099	positive regulation of binding	8/120	181/17910	2.9889e-05	0.000126734	4.33249e-05	CTNNB1/PPARG/GSK3B/PON1/IFNG/MMP9/PARP1/TGFB1	8	BP
GO:0001541	ovarian follicle development	5/120	54/17910	3.02096e-05	0.000127884	4.37179e-05	ESR1/BCL2/ICAM1/BCL2L1/SOD1	5	BP
GO:0006636	unsaturated fatty acid biosynthetic process	5/120	54/17910	3.02096e-05	0.000127884	4.37179e-05	PTGS2/PTGS1/ALOX5/AKR1C3/IL1B	5	BP
GO:1901990	regulation of mitotic cell cycle phase transition	12/120	428/17910	3.05519e-05	0.000129227	4.41772e-05	HSP90AA1/PRKACA/BCL2/AKT1/CYP1A1/EGFR/TP53/CDKN1A/CCND1/CCL2/TGFB1/PTEN	12	BP
GO:0015908	fatty acid transport	6/120	90/17910	3.13974e-05	0.000132695	4.53625e-05	AKT1/NOS2/PPARG/IL1B/PPARA/PPARD	6	BP
GO:0006091	generation of precursor metabolites and energy	13/120	502/17910	3.21579e-05	0.000135746	4.64057e-05	MYC/AKT1/NOS2/GSK3B/HTR2A/XDH/TP53/IGF2/NQO1/HIF1A/NCF1/PPARA/PPARD	13	BP
GO:0048858	cell projection morphogenesis	14/120	577/17910	3.21718e-05	0.000135746	4.64057e-05	HSP90AA1/BCL2/GJA1/CTNNB1/GSK3B/CHRNA7/PRKCA/PPP3CA/EGFR/MAPK1/ERBB2/SPP1/PTEN/FN1	14	BP
GO:0002758	innate immune response-activating signal transduction	10/120	298/17910	3.23622e-05	0.000136438	4.66422e-05	PRKACA/ESR1/CASP8/IKBKB/RELA/NFKBIA/CHUK/IRF1/RAF1/PRKCD	10	BP
GO:0001885	endothelial cell development	5/120	55/17910	3.30536e-05	0.0001389	4.7484e-05	CTNNB1/TNF/IKBKB/ICAM1/IL1B	5	BP
GO:0002381	immunoglobulin production involved in immunoglobulin mediated immune response	5/120	55/17910	3.30536e-05	0.0001389	4.7484e-05	IL2/CD40LG/IL10/IL4/TGFB1	5	BP
GO:0016445	somatic diversification of immunoglobulins	5/120	55/17910	3.30536e-05	0.0001389	4.7484e-05	IL2/CD40LG/IL10/IL4/TGFB1	5	BP
GO:0032722	positive regulation of chemokine production	5/120	55/17910	3.30536e-05	0.0001389	4.7484e-05	HMOX1/TNF/IL6/IL1B/HIF1A	5	BP
GO:0031410	cytoplasmic vesicle	31/120	2179/18675	1.3656e-05	0.000139632	7.51078e-05	CHRM2/HSP90AA1/PRKACA/DPP4/GJA1/MAPK14/HTR2A/ADRB2/SLC6A4/OPRM1/ALOX5/NOS3/TNF/VCAM1/SLPI/PLAU/LTA4H/EGFR/MAPK1/BCL2L1/MMP9/ERBB2/IGF2/CTSD/MPO/SOD1/NCF1/SERPINE1/TGFB1/FN1/PRKCD	31	CC
GO:0097708	intracellular vesicle	31/120	2182/18675	1.40376e-05	0.000140034	7.53237e-05	CHRM2/HSP90AA1/PRKACA/DPP4/GJA1/MAPK14/HTR2A/ADRB2/SLC6A4/OPRM1/ALOX5/NOS3/TNF/VCAM1/SLPI/PLAU/LTA4H/EGFR/MAPK1/BCL2L1/MMP9/ERBB2/IGF2/CTSD/MPO/SOD1/NCF1/SERPINE1/TGFB1/FN1/PRKCD	31	CC
GO:0019318	hexose metabolic process	9/120	239/17910	3.33778e-05	0.000140146	4.79097e-05	AKT1/MAPK14/GSK3B/TNF/TP53/IGF2/IGFBP3/PPARA/PPARD	9	BP
GO:0002708	positive regulation of lymphocyte mediated immunity	6/120	91/17910	3.34313e-05	0.000140146	4.79097e-05	TNF/IL6/IL2/IL4/IL1B/TGFB1	6	BP
GO:0045833	negative regulation of lipid metabolic process	6/120	91/17910	3.34313e-05	0.000140146	4.79097e-05	PIK3CG/AKT1/AKR1C3/TNF/IL1B/SOD1	6	BP
GO:0032813	tumor necrosis factor receptor superfamily binding	5/119	45/16967	1.52277e-05	0.000140762	6.52143e-05	CASP3/CASP8/TNF/STAT1/CD40LG	5	MF
GO:0099528	G protein-coupled neurotransmitter receptor activity	4/119	22/16967	1.52606e-05	0.000140762	6.52143e-05	CHRM3/CHRM2/HTR2A/OPRM1	4	MF
GO:0034350	regulation of glial cell apoptotic process	3/120	10/17910	3.40139e-05	0.000142242	4.86264e-05	PRKCA/CCL2/PRKCD	3	BP
GO:0045080	positive regulation of chemokine biosynthetic process	3/120	10/17910	3.40139e-05	0.000142242	4.86264e-05	HMOX1/TNF/IL1B	3	BP
GO:1903800	positive regulation of production of miRNAs involved in gene silencing by miRNA	3/120	10/17910	3.40139e-05	0.000142242	4.86264e-05	EGFR/TP53/TGFB1	3	BP
GO:0001516	prostaglandin biosynthetic process	4/120	28/17910	3.46523e-05	0.000144623	4.94401e-05	PTGS2/PTGS1/AKR1C3/IL1B	4	BP
GO:0046457	prostanoid biosynthetic process	4/120	28/17910	3.46523e-05	0.000144623	4.94401e-05	PTGS2/PTGS1/AKR1C3/IL1B	4	BP
GO:0002822	regulation of adaptive immune response based on somatic recombination of immune receptors built from immunoglobulin superfamily domains	7/120	135/17910	3.46669e-05	0.000144623	4.94401e-05	TNF/IL6/IL2/IL10/IL4/IL1B/TGFB1	7	BP
GO:1904813	ficolin-1-rich granule lumen	7/120	124/18675	1.5345e-05	0.000145484	7.82557e-05	HSP90AA1/MAPK14/ALOX5/LTA4H/MAPK1/MMP9/CTSD	7	CC
GO:0030141	secretory granule	17/120	806/18675	1.55029e-05	0.000145484	7.82557e-05	HSP90AA1/PRKACA/MAPK14/ALOX5/SLPI/PLAU/LTA4H/MAPK1/MMP9/IGF2/CTSD/MPO/SOD1/SERPINE1/TGFB1/FN1/PRKCD	17	CC
GO:0098889	intrinsic component of presynaptic membrane	6/120	83/18675	1.56511e-05	0.000145484	7.82557e-05	CHRM3/CHRM2/CHRM1/HTR2A/SLC6A4/OPRM1	6	CC
GO:0002703	regulation of leukocyte mediated immunity	8/120	185/17910	3.49388e-05	0.000145639	4.97877e-05	HMOX1/TNF/IL6/IL2/IL10/IL4/IL1B/TGFB1	8	BP
GO:0008630	intrinsic apoptotic signaling pathway in response to DNA damage	6/120	92/17910	3.55697e-05	0.00014815	5.06459e-05	BCL2/HMOX1/TNF/TP53/BCL2L1/CDKN1A	6	BP
GO:0038093	Fc receptor signaling pathway	9/120	241/17910	3.56238e-05	0.000148256	5.06821e-05	HSP90AA1/JUN/MAPK8/PPP3CA/IKBKB/RELA/MAPK1/CHUK/PRKCD	9	BP
GO:0050920	regulation of chemotaxis	8/120	186/17910	3.6307e-05	0.000150903	5.15871e-05	MAPK14/IL6/CXCL8/CCL2/CXCL10/HSPB1/SERPINE1/TGFB1	8	BP
GO:0002706	regulation of lymphocyte mediated immunity	7/120	136/17910	3.63474e-05	0.000150903	5.15871e-05	TNF/IL6/IL2/IL10/IL4/IL1B/TGFB1	7	BP
GO:0071901	negative regulation of protein serine/threonine kinase activity	7/120	136/17910	3.63474e-05	0.000150903	5.15871e-05	CASP3/AKT1/CDKN1A/IL1B/HSPB1/PTEN/PRKCD	7	BP
GO:0022898	regulation of transmembrane transporter activity	9/120	242/17910	3.6794e-05	0.000152634	5.2179e-05	PRKACA/BCL2/GJA1/ADRB2/OPRM1/IFNG/MMP9/CCL2/PTEN	9	BP
GO:0002702	positive regulation of production of molecular mediator of immune response	6/120	93/17910	3.78165e-05	0.000156751	5.35862e-05	MAPK14/IL6/IL2/IL4/IL1B/TGFB1	6	BP
GO:0015718	monocarboxylic acid transport	7/120	137/17910	3.80943e-05	0.000157776	5.39365e-05	RXRA/AKT1/NOS2/PPARG/IL1B/PPARA/PPARD	7	BP
GO:0031330	negative regulation of cellular catabolic process	9/120	244/17910	3.92323e-05	0.000162359	5.55033e-05	PIK3CG/BCL2/HMOX1/AKT1/MAPK14/TP53/MCL1/IL10/PPARA	9	BP
GO:0090183	regulation of kidney development	5/120	57/17910	3.93617e-05	0.000162764	5.56419e-05	CTNNB1/MYC/STAT1/MMP9/TGFB1	5	BP
GO:0001844	protein insertion into mitochondrial membrane involved in apoptotic signaling pathway	4/120	29/17910	3.99892e-05	0.000164963	5.63937e-05	BCL2/CASP8/MAPK8/TP53	4	BP
GO:0046627	negative regulation of insulin receptor signaling pathway	4/120	29/17910	3.99892e-05	0.000164963	5.63937e-05	RELA/PRKCB/IL1B/PRKCD	4	BP
GO:0071549	cellular response to dexamethasone stimulus	4/120	29/17910	3.99892e-05	0.000164963	5.63937e-05	ICAM1/EGFR/NR3C1/TGFB1	4	BP
GO:0002821	positive regulation of adaptive immune response	6/120	94/17910	4.01759e-05	0.00016547	5.65668e-05	TNF/IL6/IL2/IL4/IL1B/TGFB1	6	BP
GO:0043255	regulation of carbohydrate biosynthetic process	6/120	94/17910	4.01759e-05	0.00016547	5.65668e-05	AKT1/GSK3B/HAS2/IGF2/PPARA/TGFB1	6	BP
GO:0005975	carbohydrate metabolic process	14/120	589/17910	4.02535e-05	0.000165657	5.6631e-05	AKT1/MAPK14/GSK3B/HTR2A/TNF/HAS2/TP53/IGF2/HIF1A/IGFBP3/PPARA/PPARD/TGFB1/PTEN	14	BP
GO:0097153	cysteine-type endopeptidase activity involved in apoptotic process	3/119	8/16967	1.83614e-05	0.000166873	7.73112e-05	CASP7/CASP3/CASP8	3	MF
GO:0002697	regulation of immune effector process	12/120	441/17910	4.08597e-05	0.000168018	5.74381e-05	HMOX1/MAPK14/TNF/STAT1/IL6/IFNG/IL2/CD40LG/IL10/IL4/IL1B/TGFB1	12	BP
GO:0042379	chemokine receptor binding	5/119	47/16967	1.89061e-05	0.000169333	7.84508e-05	STAT1/CXCL8/CCL2/CXCL10/CXCL11	5	MF
GO:0031982	vesicle	44/120	3756/18675	1.8655e-05	0.000169553	9.1202e-05	CHRM2/PTGS1/HSP90AA1/PRKACA/CA2/DPP4/GJA1/CTNNB1/AKT1/MAPK14/HTR2A/ADRB2/SLC6A4/OPRM1/PON1/PRKCA/ALOX5/NOS3/AKR1C3/TNF/VCAM1/SLPI/ICAM1/PLAU/LTA4H/EGFR/MAPK1/BCL2L1/MMP9/ERBB2/GSTA2/IGF2/PRKCB/CTSD/IL1B/MPO/SOD1/HSPB1/NCF1/SPP1/SERPINE1/TGFB1/FN1/PRKCD	44	CC
GO:0043235	receptor complex	10/120	292/18675	1.91159e-05	0.000169965	9.14237e-05	RXRA/ADRB2/CHRNA7/AHR/IKBKB/EGFR/IL6/ERBB2/CHUK/ERBB3	10	CC
GO:0044428	nuclear part	52/120	4801/18675	1.95599e-05	0.000170213	9.15569e-05	RXRA/HSP90AA1/PRKACA/ESR1/BCL2/JUN/GJA1/HMOX1/CASP7/CASP3/CASP8/CTNNB1/MYC/AKT1/AR/PPARG/MAPK14/GSK3B/PRKCA/ALOX5/TOP2A/MAPK8/AHR/PPP3CA/NR1I2/NR1I3/STAT1/RELA/LTA4H/EGFR/MAPK1/TP53/BCL2L1/CDKN1A/CCND1/MCL1/NFKBIA/PRKCB/NR3C1/ESR2/PTGER3/SOD1/HIF1A/CHUK/IRF1/NFE2L2/PPARA/PPARD/PARP1/RAF1/PTEN/PRKCD	52	CC
GO:0000785	chromatin	13/120	500/18675	2.0041e-05	0.000170766	9.18547e-05	RXRA/ESR1/JUN/CTNNB1/MYC/AR/STAT1/RELA/TP53/HIF1A/IRF1/NFE2L2/PPARD	13	CC
GO:0045580	regulation of T cell differentiation	7/120	139/17910	4.17952e-05	0.000171729	5.87066e-05	IFNG/IL2/IL4/ERBB2/SOD1/IRF1/TGFB1	7	BP
GO:0007589	body fluid secretion	6/120	95/17910	4.26518e-05	0.000175109	5.98621e-05	CHRM3/CHRM1/GJA1/XDH/CCND1/HIF1A	6	BP
GO:0006909	phagocytosis	10/120	308/17910	4.27807e-05	0.000175211	5.98968e-05	HSP90AA1/PPARG/TNF/MAPK1/CCL2/IL1B/SOD1/TGFB1/PTEN/PRKCD	10	BP
GO:0032370	positive regulation of lipid transport	5/120	58/17910	4.28458e-05	0.000175211	5.98968e-05	PON1/NFKBIA/IL1B/SPP1/PRKCD	5	BP
GO:0046626	regulation of insulin receptor signaling pathway	5/120	58/17910	4.28458e-05	0.000175211	5.98968e-05	RELA/IGF2/PRKCB/IL1B/PRKCD	5	BP
GO:0071384	cellular response to corticosteroid stimulus	5/120	58/17910	4.28458e-05	0.000175211	5.98968e-05	AKR1C3/ICAM1/EGFR/NR3C1/TGFB1	5	BP
GO:1902110	positive regulation of mitochondrial membrane permeability involved in apoptotic process	5/120	58/17910	4.28458e-05	0.000175211	5.98968e-05	BCL2/CASP8/GSK3B/MAPK8/TP53	5	BP
GO:0010660	regulation of muscle cell apoptotic process	6/120	96/17910	4.52485e-05	0.000184453	6.30563e-05	HMOX1/PPARG/IFNG/TP53/NFE2L2/PTEN	6	BP
GO:0042116	macrophage activation	6/120	96/17910	4.52485e-05	0.000184453	6.30563e-05	JUN/TNF/IL6/IFNG/IL10/TRPV1	6	BP
GO:0097327	response to antineoplastic agent	6/120	96/17910	4.52485e-05	0.000184453	6.30563e-05	HMOX1/CTNNB1/ICAM1/EGFR/NR3C1/TGFB1	6	BP
GO:1901570	fatty acid derivative biosynthetic process	6/120	96/17910	4.52485e-05	0.000184453	6.30563e-05	PTGS2/PTGS1/ALOX5/AKR1C3/LTA4H/IL1B	6	BP
GO:0014706	striated muscle tissue development	11/120	376/17910	4.53255e-05	0.000184621	6.31139e-05	RXRA/BCL2/GJA1/CTNNB1/MAPK14/PPP3CA/MAPK1/PPARA/ERBB3/TGFB1/PTEN	11	BP
GO:0030258	lipid modification	8/120	192/17910	4.54921e-05	0.000185008	6.32462e-05	CYP3A4/AKT1/PPARG/MAPK14/CYP1A1/PPARA/PPARD/PTEN	8	BP
GO:0071897	DNA biosynthetic process	8/120	192/17910	4.54921e-05	0.000185008	6.32462e-05	HSP90AA1/GJA1/CTNNB1/MYC/PPARG/MAPK1/TP53/CDKN1A	8	BP
GO:0010543	regulation of platelet activation	4/120	30/17910	4.59033e-05	0.000186365	6.37101e-05	PRKCA/NOS3/THBD/PRKCD	4	BP
GO:2000142	regulation of DNA-templated transcription, initiation	4/120	30/17910	4.59033e-05	0.000186365	6.37101e-05	ESR1/JUN/CTNNB1/TP53	4	BP
GO:0003007	heart morphogenesis	9/120	249/17910	4.59338e-05	0.000186365	6.37101e-05	RXRA/JUN/GJA1/CTNNB1/NOS3/HAS2/TP53/HIF1A/TGFB1	9	BP
GO:0033044	regulation of chromosome organization	10/120	311/17910	4.6417e-05	0.000188178	6.43298e-05	CTNNB1/MYC/TOP2A/MAPK8/MAPK1/TP53/IGF2/IL1B/PARP1/TGFB1	10	BP
GO:0010623	programmed cell death involved in cell development	3/120	11/17910	4.65404e-05	0.000188184	6.43318e-05	BCL2/IL1B/IL1A	3	BP
GO:0019371	cyclooxygenase pathway	3/120	11/17910	4.65404e-05	0.000188184	6.43318e-05	PTGS2/PTGS1/AKR1C3	3	BP
GO:0043619	regulation of transcription from RNA polymerase II promoter in response to oxidative stress	3/120	11/17910	4.65404e-05	0.000188184	6.43318e-05	HMOX1/HIF1A/NFE2L2	3	BP
GO:0072678	T cell migration	5/120	59/17910	4.65639e-05	0.000188184	6.43318e-05	PIK3CG/ICAM1/CCL2/CXCL10/CXCL11	5	BP
GO:2000027	regulation of animal organ morphogenesis	9/120	250/17910	4.73842e-05	0.000191349	6.54138e-05	RXRA/ESR1/BCL2/CTNNB1/MYC/AR/TNF/STAT1/TGFB1	9	BP
GO:0070851	growth factor receptor binding	7/119	121/16967	2.28124e-05	0.000201401	9.33079e-05	IL6/IL2/IL10/IL4/IL1B/IL1A/PTEN	7	MF
GO:0099503	secretory vesicle	18/120	923/18675	2.43084e-05	0.0002029	0.00010914	HSP90AA1/PRKACA/MAPK14/ALOX5/SLPI/PLAU/LTA4H/MAPK1/BCL2L1/MMP9/IGF2/CTSD/MPO/SOD1/SERPINE1/TGFB1/FN1/PRKCD	18	CC
GO:0002562	somatic diversification of immune receptors via germline recombination within a single locus	5/120	60/17910	5.05268e-05	0.000203405	6.95351e-05	IL2/CD40LG/IL10/IL4/TGFB1	5	BP
GO:0016444	somatic cell DNA recombination	5/120	60/17910	5.05268e-05	0.000203405	6.95351e-05	IL2/CD40LG/IL10/IL4/TGFB1	5	BP
GO:0050766	positive regulation of phagocytosis	5/120	60/17910	5.05268e-05	0.000203405	6.95351e-05	PPARG/TNF/CCL2/IL1B/SOD1	5	BP
GO:1902686	mitochondrial outer membrane permeabilization involved in programmed cell death	5/120	60/17910	5.05268e-05	0.000203405	6.95351e-05	BCL2/CASP8/GSK3B/MAPK8/TP53	5	BP
GO:0034220	ion transmembrane transport	19/120	1028/17910	5.19622e-05	0.000209021	7.1455e-05	PIK3CG/PRKACA/GJA1/AKT1/KCNH2/HTR2A/ADRB2/OPRM1/CHRNA7/IFNG/MMP9/CCL2/CLDN4/CXCL10/CXCL11/RAF1/TGFB1/PTEN/TRPV1	19	BP
GO:0051204	protein insertion into mitochondrial membrane	4/120	31/17910	5.24319e-05	0.000210419	7.1933e-05	BCL2/CASP8/MAPK8/TP53	4	BP
GO:1900077	negative regulation of cellular response to insulin stimulus	4/120	31/17910	5.24319e-05	0.000210419	7.1933e-05	RELA/PRKCB/IL1B/PRKCD	4	BP
GO:1902692	regulation of neuroblast proliferation	4/120	31/17910	5.24319e-05	0.000210419	7.1933e-05	CTNNB1/TP53/HIF1A/TGFB1	4	BP
GO:0034976	response to endoplasmic reticulum stress	9/120	254/17910	5.3579e-05	0.000214856	7.34498e-05	BCL2/JUN/GSK3B/TP53/BCL2L1/CCND1/CXCL8/CCL2/NFE2L2	9	BP
GO:1902106	negative regulation of leukocyte differentiation	6/120	99/17910	5.38074e-05	0.000215605	7.37058e-05	CTNNB1/MYC/IL2/IL4/ERBB2/IRF1	6	BP
GO:0002262	myeloid cell homeostasis	7/120	145/17910	5.47089e-05	0.000218878	7.48247e-05	HMOX1/CASP3/MAPK14/STAT1/IL6/SOD1/HIF1A	7	BP
GO:0060402	calcium ion transport into cytosol	7/120	145/17910	5.47089e-05	0.000218878	7.48247e-05	PRKACA/BCL2/HTR2A/CXCL10/CXCL11/TGFB1/TRPV1	7	BP
GO:0031981	nuclear lumen	49/120	4454/18675	2.6771e-05	0.000218987	0.000117792	RXRA/HSP90AA1/PRKACA/ESR1/BCL2/JUN/GJA1/HMOX1/CASP7/CASP3/CASP8/CTNNB1/MYC/AKT1/AR/PPARG/MAPK14/GSK3B/PRKCA/ALOX5/TOP2A/MAPK8/AHR/PPP3CA/NR1I2/NR1I3/STAT1/RELA/LTA4H/MAPK1/TP53/CDKN1A/CCND1/MCL1/NFKBIA/PRKCB/NR3C1/ESR2/SOD1/HIF1A/CHUK/IRF1/NFE2L2/PPARA/PPARD/PARP1/RAF1/PTEN/PRKCD	49	CC
GO:1901566	organonitrogen compound biosynthetic process	27/120	1819/17910	5.63504e-05	0.000225271	7.70102e-05	PTGS2/RXRA/BCL2/CTNNB1/AKT1/PPARG/HTR2A/NOS3/TNF/GSTM1/HAS2/EGFR/IL6/MAPK1/TP53/IL4/ERBB2/GSTA2/IL1B/HSPB1/HIF1A/IL1A/NFE2L2/PPARA/PARP1/TGFB1/PRKCD	27	BP
GO:0010657	muscle cell apoptotic process	6/120	100/17910	5.69316e-05	0.000227419	7.77444e-05	HMOX1/PPARG/IFNG/TP53/NFE2L2/PTEN	6	BP
GO:0048754	branching morphogenesis of an epithelial tube	7/120	146/17910	5.71487e-05	0.00022811	7.79807e-05	ESR1/BCL2/CTNNB1/MYC/AR/TNF/TGFB1	7	BP
GO:0051427	hormone receptor binding	8/119	170/16967	2.62793e-05	0.000228741	0.000105974	RXRA/ESR1/CTNNB1/PPARG/STAT1/PRKCB/HIF1A/PARP1	8	MF
GO:0002218	activation of innate immune response	10/120	319/17910	5.74307e-05	0.000229059	7.8305e-05	PRKACA/ESR1/CASP8/IKBKB/RELA/NFKBIA/CHUK/IRF1/RAF1/PRKCD	10	BP
GO:0044770	cell cycle phase transition	14/120	609/17910	5.77193e-05	0.000230032	7.86379e-05	HSP90AA1/PRKACA/BCL2/MYC/AKT1/PPP3CA/CYP1A1/EGFR/TP53/CDKN1A/CCND1/CCL2/TGFB1/PTEN	14	BP
GO:0043299	leukocyte degranulation	13/120	532/17910	5.83057e-05	0.00023219	7.93757e-05	HSP90AA1/PIK3CG/HMOX1/MAPK14/ALOX5/SLPI/PLAU/LTA4H/MAPK1/MMP9/CTSD/MPO/PRKCD	13	BP
GO:0071229	cellular response to acid chemical	8/120	199/17910	5.85828e-05	0.000233115	7.96916e-05	MMP2/AKT1/PPARG/SLC6A4/AKR1C3/TNF/EGFR/BCL2L1	8	BP
GO:0035249	synaptic transmission, glutamatergic	5/120	62/17910	5.92308e-05	0.00023515	8.03876e-05	PTGS2/HTR2A/TNF/EGFR/CCL2	5	BP
GO:0035794	positive regulation of mitochondrial membrane permeability	5/120	62/17910	5.92308e-05	0.00023515	8.03876e-05	BCL2/CASP8/GSK3B/MAPK8/TP53	5	BP
GO:2001244	positive regulation of intrinsic apoptotic signaling pathway	5/120	62/17910	5.92308e-05	0.00023515	8.03876e-05	BCL2/TP53/BCL2L1/MCL1/SOD1	5	BP
GO:0070513	death domain binding	3/119	9/16967	2.74011e-05	0.000235193	0.000108963	BCL2/BCL2L1/MCL1	3	MF
GO:0046685	response to arsenic-containing substance	4/120	32/17910	5.9613e-05	0.000236305	8.07823e-05	HMOX1/CYP1A1/CDKN1A/PTEN	4	BP
GO:1904031	positive regulation of cyclin-dependent protein kinase activity	4/120	32/17910	5.9613e-05	0.000236305	8.07823e-05	AKT1/EGFR/CDKN1A/CCND1	4	BP
GO:0000187	activation of MAPK activity	7/120	147/17910	5.96768e-05	0.000236377	8.08069e-05	MAPK14/CHRNA7/TNF/MAPK1/CD40LG/IL1B/SOD1	7	BP
GO:0012505	endomembrane system	47/120	4213/18675	3.04083e-05	0.000243862	0.000131173	PTGS2/PTGS1/HSP90AA1/PRKACA/ESR1/BCL2/GJA1/CYP3A4/HMOX1/MAPK14/ADRB2/SLC6A4/OPRM1/PRKCA/ALOX5/NOS3/TNF/SELE/VCAM1/XDH/SLPI/CYP1A1/CYP1B1/PLAU/LTA4H/EGFR/IL6/MAPK1/TP53/BCL2L1/MMP9/ERBB2/IGF2/CTSD/MPO/PTGER3/SOD1/IGFBP3/NCF1/NFE2L2/SPP1/SERPINE1/PARP1/RAF1/TGFB1/FN1/PRKCD	47	CC
GO:1901550	regulation of endothelial cell development	3/120	12/17910	6.17504e-05	0.000244216	8.34868e-05	TNF/IKBKB/IL1B	3	BP
GO:1903140	regulation of establishment of endothelial barrier	3/120	12/17910	6.17504e-05	0.000244216	8.34868e-05	TNF/IKBKB/IL1B	3	BP
GO:0031589	cell-substrate adhesion	10/120	322/17910	6.20993e-05	0.000245409	8.38944e-05	BCL2/CTNNB1/GSK3B/VCAM1/HAS2/PLAU/PPARD/SERPINE1/PTEN/FN1	10	BP
GO:0008643	carbohydrate transport	7/120	148/17910	6.22958e-05	0.000245997	8.40956e-05	AKT1/MAPK14/TNF/PRKCB/IL1B/NFE2L2/PPARD	7	BP
GO:2001020	regulation of response to DNA damage stimulus	8/120	201/17910	6.28521e-05	0.000248005	8.47818e-05	BCL2/MYC/EGFR/TP53/BCL2L1/MCL1/PARP1/PRKCD	8	BP
GO:0019748	secondary metabolic process	5/120	63/17910	6.39948e-05	0.000252321	8.62574e-05	BCL2/AKR1C3/CYP1A1/CYP1B1/NFE2L2	5	BP
GO:0019058	viral life cycle	10/120	324/17910	6.53883e-05	0.000257619	8.80686e-05	DPP4/BCL2/HTR2A/TNF/TOP2A/SLPI/ICAM1/EGFR/CXCL8/CCL2	10	BP
GO:0060537	muscle tissue development	11/120	392/17910	6.59322e-05	0.000259564	8.87335e-05	RXRA/BCL2/GJA1/CTNNB1/MAPK14/PPP3CA/MAPK1/PPARA/ERBB3/TGFB1/PTEN	11	BP
GO:0004497	monooxygenase activity	6/119	86/16967	3.12079e-05	0.000260628	0.000120748	CYP3A4/NOS2/NOS3/AKR1C3/CYP1A1/CYP1B1	6	MF
GO:0030594	neurotransmitter receptor activity	6/119	86/16967	3.12079e-05	0.000260628	0.000120748	CHRM3/CHRM2/CHRM1/HTR2A/OPRM1/CHRNA7	6	MF
GO:1901987	regulation of cell cycle phase transition	12/120	464/17910	6.65968e-05	0.000261981	8.95599e-05	HSP90AA1/PRKACA/BCL2/AKT1/CYP1A1/EGFR/TP53/CDKN1A/CCND1/CCL2/TGFB1/PTEN	12	BP
GO:0045191	regulation of isotype switching	4/120	33/17910	6.74857e-05	0.000264874	9.05486e-05	IL2/IL10/IL4/TGFB1	4	BP
GO:0045589	regulation of regulatory T cell differentiation	4/120	33/17910	6.74857e-05	0.000264874	9.05486e-05	IFNG/IL2/IRF1/TGFB1	4	BP
GO:2000352	negative regulation of endothelial cell apoptotic process	4/120	33/17910	6.74857e-05	0.000264874	9.05486e-05	ICAM1/IL4/NFE2L2/SERPINE1	4	BP
GO:0021700	developmental maturation	9/120	262/17910	6.80375e-05	0.000266837	9.12198e-05	PRKACA/BCL2/MMP2/GJA1/CTNNB1/PPARG/CDKN1A/HIF1A/PTEN	9	BP
GO:0045670	regulation of osteoclast differentiation	5/120	64/17910	6.90489e-05	0.000269985	9.22959e-05	CA2/CTNNB1/TNF/IFNG/IL4	5	BP
GO:1902108	regulation of mitochondrial membrane permeability involved in apoptotic process	5/120	64/17910	6.90489e-05	0.000269985	9.22959e-05	BCL2/CASP8/GSK3B/MAPK8/TP53	5	BP
GO:1905710	positive regulation of membrane permeability	5/120	64/17910	6.90489e-05	0.000269985	9.22959e-05	BCL2/CASP8/GSK3B/MAPK8/TP53	5	BP
GO:2000378	negative regulation of reactive oxygen species metabolic process	5/120	64/17910	6.90489e-05	0.000269985	9.22959e-05	BCL2/TP53/IL10/MMP3/HIF1A	5	BP
GO:0016772	transferase activity, transferring phosphorus-containing groups	17/119	784/16967	3.27904e-05	0.000270193	0.000125179	PIK3CG/PRKACA/AKT1/MAPK14/GSK3B/PRKCA/MAPK8/IKBKB/EGFR/MAPK1/CDKN1A/ERBB2/PRKCB/CCL2/CHUK/RAF1/PRKCD	17	MF
GO:0002275	myeloid cell activation involved in immune response	13/120	542/17910	7.04137e-05	0.000275113	9.40492e-05	HSP90AA1/PIK3CG/HMOX1/MAPK14/ALOX5/SLPI/PLAU/LTA4H/MAPK1/MMP9/CTSD/MPO/PRKCD	13	BP
GO:0050868	negative regulation of T cell activation	6/120	104/17910	7.09107e-05	0.000276846	9.46415e-05	CASP3/IL2/IL10/ERBB2/IRF1/TGFB1	6	BP
GO:0042734	presynaptic membrane	7/120	141/18675	3.52147e-05	0.000276977	0.000148985	CHRM3/CHRM2/CHRM1/CTNNB1/HTR2A/SLC6A4/OPRM1	7	CC
GO:0065003	protein-containing complex assembly	26/120	1742/17910	7.29172e-05	0.000284465	9.72461e-05	RXRA/HSP90AA1/PRKACA/ESR1/MMP1/JUN/GJA1/HMOX1/CASP8/CTNNB1/MYC/AR/GSK3B/ADRB2/SLC6A4/TNF/ICAM1/IFNG/TP53/MMP3/PARP1/RAF1/TGFB1/TRPV1/FN1/PRKCD	26	BP
GO:0008227	G protein-coupled amine receptor activity	4/119	27/16967	3.56344e-05	0.000289764	0.000134246	CHRM3/CHRM2/HTR2A/ADRB2	4	MF
GO:0032945	negative regulation of mononuclear cell proliferation	5/120	65/17910	7.44052e-05	0.000289833	9.90812e-05	CASP3/IL2/IL10/ERBB2/TGFB1	5	BP
GO:0050672	negative regulation of lymphocyte proliferation	5/120	65/17910	7.44052e-05	0.000289833	9.90812e-05	CASP3/IL2/IL10/ERBB2/TGFB1	5	BP
GO:0002688	regulation of leukocyte chemotaxis	6/120	105/17910	7.48008e-05	0.000290936	9.94581e-05	MAPK14/IL6/CXCL8/CCL2/CXCL10/SERPINE1	6	BP
GO:0045446	endothelial cell differentiation	6/120	105/17910	7.48008e-05	0.000290936	9.94581e-05	CTNNB1/TNF/XDH/IKBKB/ICAM1/IL1B	6	BP
GO:0032660	regulation of interleukin-17 production	4/120	34/17910	7.60894e-05	0.000295725	0.000101095	IL6/IFNG/IL2/TGFB1	4	BP
GO:0043169	cation binding	49/119	4133/16967	3.68681e-05	0.000295902	0.00013709	CHRM3/PTGS2/PTGS1/RXRA/PRKACA/CA2/ESR1/MMP2/MMP1/CYP3A4/HMOX1/NOS2/AR/PPARG/HTR2A/SLC6A4/PON1/CHRNA7/PRKCA/ALOX5/NOS3/SLC6A2/TOP2A/SELE/XDH/PPP3CA/CYP1A1/CYP1B1/NR1I2/NR1I3/LTA4H/TP53/CDKN1A/MMP9/PRKCB/NR3C1/ESR2/MPO/MMP3/THBD/SOD1/IGFBP3/IL1A/PPARA/PPARD/PARP1/RAF1/TRPV1/PRKCD	49	MF
GO:0045236	CXCR chemokine receptor binding	3/119	10/16967	3.8944e-05	0.000304651	0.000141143	CXCL8/CXCL10/CXCL11	3	MF
GO:0051400	BH domain binding	3/119	10/16967	3.8944e-05	0.000304651	0.000141143	BCL2/BCL2L1/MCL1	3	MF
GO:0002065	columnar/cuboidal epithelial cell differentiation	6/120	106/17910	7.88592e-05	0.000305801	0.00010454	RXRA/GSK3B/CDKN1A/SOD1/HIF1A/SERPINE1	6	BP
GO:0006721	terpenoid metabolic process	6/120	106/17910	7.88592e-05	0.000305801	0.00010454	CYP3A4/AKR1C3/CYP1A1/CYP1B1/EGFR/PPARD	6	BP
GO:0055017	cardiac muscle tissue growth	6/120	106/17910	7.88592e-05	0.000305801	0.00010454	RXRA/GJA1/MAPK14/MAPK1/PPARA/PTEN	6	BP
GO:0010745	negative regulation of macrophage derived foam cell differentiation	3/120	13/17910	7.98832e-05	0.000309077	0.00010566	PPARG/NFKBIA/PPARA	3	BP
GO:0044130	negative regulation of growth of symbiont in host	3/120	13/17910	7.98832e-05	0.000309077	0.00010566	TNF/IL10/MPO	3	BP
GO:1902894	negative regulation of pri-miRNA transcription by RNA polymerase II	3/120	13/17910	7.98832e-05	0.000309077	0.00010566	RELA/PPARA/PPARD	3	BP
GO:0000271	polysaccharide biosynthetic process	5/120	66/17910	8.0076e-05	0.000309129	0.000105678	AKT1/GSK3B/HAS2/IGF2/TGFB1	5	BP
GO:0051926	negative regulation of calcium ion transport	5/120	66/17910	8.0076e-05	0.000309129	0.000105678	PTGS2/BCL2/NOS3/ICAM1/TGFB1	5	BP
GO:1900076	regulation of cellular response to insulin stimulus	5/120	66/17910	8.0076e-05	0.000309129	0.000105678	RELA/IGF2/PRKCB/IL1B/PRKCD	5	BP
GO:0001938	positive regulation of endothelial cell proliferation	6/120	107/17910	8.30913e-05	0.00032053	0.000109575	JUN/HMOX1/AKT1/PRKCA/IL10/HIF1A	6	BP
GO:0030054	cell junction	21/120	1247/18675	4.22714e-05	0.000326207	0.000175466	CHRM3/CHRM2/CHRM1/DPP4/GJA1/CTNNB1/AKT1/CHRM4/OPRM1/CHRNA7/PPP3CA/ICAM1/PLAU/EGFR/MAPK1/BCL2L1/CCND1/CLDN4/HSPB1/TRPV1/PRKCD	21	CC
GO:0002701	negative regulation of production of molecular mediator of immune response	4/120	35/17910	8.54645e-05	0.000328705	0.00011237	HMOX1/TNF/IL10/TGFB1	4	BP
GO:0045066	regulatory T cell differentiation	4/120	35/17910	8.54645e-05	0.000328705	0.00011237	IFNG/IL2/IRF1/TGFB1	4	BP
GO:0045923	positive regulation of fatty acid metabolic process	4/120	35/17910	8.54645e-05	0.000328705	0.00011237	PTGS2/PPARG/IL1B/PPARA	4	BP
GO:0110111	negative regulation of animal organ morphogenesis	4/120	35/17910	8.54645e-05	0.000328705	0.00011237	BCL2/CTNNB1/TNF/STAT1	4	BP
GO:0002200	somatic diversification of immune receptors	5/120	67/17910	8.60738e-05	0.000330557	0.000113003	IL2/CD40LG/IL10/IL4/TGFB1	5	BP
GO:0042531	positive regulation of tyrosine phosphorylation of STAT protein	5/120	67/17910	8.60738e-05	0.000330557	0.000113003	TNF/IL6/IFNG/IL2/IL4	5	BP
GO:0044282	small molecule catabolic process	11/120	404/17910	8.62511e-05	0.000330992	0.000113152	AKT1/NOS2/PON1/NOS3/AKR1C3/CYP1A1/TP53/PPARA/PPARD/TGFB1/PTEN	11	BP
GO:0044433	cytoplasmic vesicle part	23/120	1450/18675	4.39752e-05	0.000333072	0.000179158	CHRM2/HSP90AA1/GJA1/MAPK14/ADRB2/SLC6A4/ALOX5/NOS3/SLPI/PLAU/LTA4H/EGFR/MAPK1/BCL2L1/MMP9/ERBB2/IGF2/CTSD/MPO/SERPINE1/TGFB1/FN1/PRKCD	23	CC
GO:0008289	lipid binding	15/119	643/16967	4.36217e-05	0.000336978	0.00015612	RXRA/ESR1/CYP3A4/AKT1/AR/PPARG/PON1/IL2/NR3C1/ESR2/NCF1/PPARA/PPARD/PTEN/TRPV1	15	MF
GO:0048471	perinuclear region of cytoplasm	15/120	705/18675	4.64361e-05	0.000345316	0.000185744	HSP90AA1/PRKACA/HMOX1/CTNNB1/NOS2/PPARG/KCNH2/PRKCA/SELE/STAT1/EGFR/CDKN1A/ERBB2/SPP1/PRKCD	15	CC
GO:0060401	cytosolic calcium ion transport	7/120	157/17910	9.03775e-05	0.00034657	0.000118477	PRKACA/BCL2/HTR2A/CXCL10/CXCL11/TGFB1/TRPV1	7	BP
GO:0016236	macroautophagy	9/120	272/17910	9.06114e-05	0.00034721	0.000118696	PRKACA/HMOX1/CASP3/AKT1/ADRB2/MAPK8/TP53/IL4/HIF1A	9	BP
GO:0042303	molting cycle	6/120	109/17910	9.2098e-05	0.000352123	0.000120375	PTGS2/BCL2/CTNNB1/TNF/RELA/EGFR	6	BP
GO:0042633	hair cycle	6/120	109/17910	9.2098e-05	0.000352123	0.000120375	PTGS2/BCL2/CTNNB1/TNF/RELA/EGFR	6	BP
GO:1900371	regulation of purine nucleotide biosynthetic process	6/120	109/17910	9.2098e-05	0.000352123	0.000120375	HTR2A/NOS3/TP53/HIF1A/PPARA/PARP1	6	BP
GO:0050805	negative regulation of synaptic transmission	5/120	68/17910	9.24112e-05	0.0003528	0.000120607	PTGS2/HTR2A/SLC6A4/IL1B/PTEN	5	BP
GO:0060038	cardiac muscle cell proliferation	5/120	68/17910	9.24112e-05	0.0003528	0.000120607	RXRA/GJA1/MAPK14/MAPK1/PTEN	5	BP
GO:0097060	synaptic membrane	11/120	395/18675	4.86684e-05	0.000355453	0.000191197	CHRM3/CHRM2/CHRM1/CTNNB1/CHRM4/HTR2A/SLC6A4/OPRM1/CHRNA7/PTEN/TRPV1	11	CC
GO:0051059	NF-kappaB binding	4/119	29/16967	4.77057e-05	0.000359538	0.000166572	GSK3B/RELA/NFKBIA/PPARD	4	MF
GO:0051721	protein phosphatase 2A binding	4/119	29/16967	4.77057e-05	0.000359538	0.000166572	BCL2/AKT1/STAT1/TP53	4	MF
GO:0019887	protein kinase regulator activity	7/119	136/16967	4.83632e-05	0.000360102	0.000166833	CASP3/CDKN1A/IGF2/CXCL10/HSPB1/ERBB3/TGFB1	7	MF
GO:0045911	positive regulation of DNA recombination	4/120	36/17910	9.56519e-05	0.000364097	0.000124469	IL2/IL4/PARP1/TGFB1	4	BP
GO:0046825	regulation of protein export from nucleus	4/120	36/17910	9.56519e-05	0.000364097	0.000124469	PRKACA/GSK3B/TP53/IL1B	4	BP
GO:0051973	positive regulation of telomerase activity	4/120	36/17910	9.56519e-05	0.000364097	0.000124469	HSP90AA1/CTNNB1/MYC/MAPK1	4	BP
GO:0060251	regulation of glial cell proliferation	4/120	36/17910	9.56519e-05	0.000364097	0.000124469	CHRM1/TNF/IL6/IL1B	4	BP
GO:0030808	regulation of nucleotide biosynthetic process	6/120	110/17910	9.68837e-05	0.000368514	0.000125979	HTR2A/NOS3/TP53/HIF1A/PPARA/PARP1	6	BP
GO:0007160	cell-matrix adhesion	8/120	214/17910	9.73908e-05	0.000370171	0.000126545	BCL2/CTNNB1/GSK3B/VCAM1/PLAU/SERPINE1/PTEN/FN1	8	BP
GO:0060047	heart contraction	9/120	275/17910	9.84995e-05	0.00037411	0.000127892	CHRM2/PIK3CG/PRKACA/GJA1/KCNH2/NOS3/IL2/SOD1/TRPV1	9	BP
GO:0007422	peripheral nervous system development	5/120	69/17910	9.91014e-05	0.000375294	0.000128296	AKT1/RELA/ERBB2/SOD1/ERBB3	5	BP
GO:0033077	T cell differentiation in thymus	5/120	69/17910	9.91014e-05	0.000375294	0.000128296	BCL2/CTNNB1/TP53/ERBB2/SOD1	5	BP
GO:0045454	cell redox homeostasis	5/120	69/17910	9.91014e-05	0.000375294	0.000128296	NOS2/NOS3/MPO/NCF1/NFE2L2	5	BP
GO:0071479	cellular response to ionizing radiation	5/120	69/17910	9.91014e-05	0.000375294	0.000128296	MAPK14/TP53/BCL2L1/CDKN1A/TGFB1	5	BP
GO:0030213	hyaluronan biosynthetic process	3/120	14/17910	0.000101173	0.000380933	0.000130224	HAS2/IL1B/TGFB1	3	BP
GO:0044126	regulation of growth of symbiont in host	3/120	14/17910	0.000101173	0.000380933	0.000130224	TNF/IL10/MPO	3	BP
GO:0044146	negative regulation of growth of symbiont involved in interaction with host	3/120	14/17910	0.000101173	0.000380933	0.000130224	TNF/IL10/MPO	3	BP
GO:0045591	positive regulation of regulatory T cell differentiation	3/120	14/17910	0.000101173	0.000380933	0.000130224	IFNG/IL2/TGFB1	3	BP
GO:0045651	positive regulation of macrophage differentiation	3/120	14/17910	0.000101173	0.000380933	0.000130224	CASP8/PRKCA/TGFB1	3	BP
GO:0051547	regulation of keratinocyte migration	3/120	14/17910	0.000101173	0.000380933	0.000130224	HAS2/MMP9/PTEN	3	BP
GO:0090399	replicative senescence	3/120	14/17910	0.000101173	0.000380933	0.000130224	TP53/CDKN1A/SERPINE1	3	BP
GO:0044270	cellular nitrogen compound catabolic process	14/120	642/17910	0.00010118	0.000380933	0.000130224	CYP3A4/HMOX1/CASP3/AKT1/MAPK14/HTR2A/PRKCA/XDH/IL6/TP53/HSPB1/HIF1A/PPARA/PRKCD	14	BP
GO:0002673	regulation of acute inflammatory response	7/120	160/17910	0.000101755	0.000382823	0.00013087	PTGS2/PIK3CG/PPARG/TNF/IL6/IL1B/PTGER3	7	BP
GO:0006518	peptide metabolic process	16/120	811/17910	0.000101997	0.000383453	0.000131086	RXRA/HSP90AA1/CASP3/AKT1/CHRNA7/TNF/GSTM1/LTA4H/EGFR/IL6/MAPK1/ERBB2/GSTA2/SOD1/HSPB1/NFE2L2	16	BP
GO:0001654	eye development	10/120	342/17910	0.000102284	0.000384252	0.000131359	RXRA/BCL2/JUN/GJA1/CTNNB1/CYP1A1/CYP1B1/EGFR/HIF1A/TGFB1	10	BP
GO:0002250	adaptive immune response	13/120	563/17910	0.000103139	0.000387185	0.000132361	PIK3CG/TNF/ICAM1/IL6/IL2/CD40LG/IL10/IL4/PRKCB/IL1B/IRF1/TGFB1/PRKCD	13	BP
GO:0005996	monosaccharide metabolic process	9/120	277/17910	0.000104072	0.000390403	0.000133462	AKT1/MAPK14/GSK3B/TNF/TP53/IGF2/IGFBP3/PPARA/PPARD	9	BP
GO:0006936	muscle contraction	10/120	343/17910	0.000104768	0.000392727	0.000134256	CHRM3/PTGS2/PIK3CG/PRKACA/GJA1/KCNH2/HTR2A/SOD1/CHUK/TRPV1	10	BP
GO:0007200	phospholipase C-activating G protein-coupled receptor signaling pathway	5/120	70/17910	0.000106157	0.000397648	0.000135939	CHRM2/CHRM1/ESR1/HTR2A/OPRM1	5	BP
GO:0002714	positive regulation of B cell mediated immunity	4/120	37/17910	0.000106693	0.000397927	0.000136034	TNF/IL2/IL4/TGFB1	4	BP
GO:0002891	positive regulation of immunoglobulin mediated immune response	4/120	37/17910	0.000106693	0.000397927	0.000136034	TNF/IL2/IL4/TGFB1	4	BP
GO:0014037	Schwann cell differentiation	4/120	37/17910	0.000106693	0.000397927	0.000136034	AKT1/RELA/SOD1/ERBB3	4	BP
GO:0014912	negative regulation of smooth muscle cell migration	4/120	37/17910	0.000106693	0.000397927	0.000136034	IGFBP3/NFE2L2/PPARD/SERPINE1	4	BP
GO:0030212	hyaluronan metabolic process	4/120	37/17910	0.000106693	0.000397927	0.000136034	AKT1/HAS2/IL1B/TGFB1	4	BP
GO:0045124	regulation of bone resorption	4/120	37/17910	0.000106693	0.000397927	0.000136034	CA2/PRKCA/EGFR/IL6	4	BP
GO:0051209	release of sequestered calcium ion into cytosol	6/120	112/17910	0.000107048	0.000398389	0.000136192	PRKACA/HTR2A/CXCL10/CXCL11/TGFB1/TRPV1	6	BP
GO:0051283	negative regulation of sequestering of calcium ion	6/120	112/17910	0.000107048	0.000398389	0.000136192	PRKACA/HTR2A/CXCL10/CXCL11/TGFB1/TRPV1	6	BP
GO:0060419	heart growth	6/120	112/17910	0.000107048	0.000398389	0.000136192	RXRA/GJA1/MAPK14/MAPK1/PPARA/PTEN	6	BP
GO:0005164	tumor necrosis factor receptor binding	4/119	30/16967	5.47479e-05	0.000399147	0.000184922	CASP8/TNF/STAT1/CD40LG	4	MF
GO:0043168	anion binding	35/119	2573/16967	5.48988e-05	0.000399147	0.000184922	RXRA/HSP90AA1/PIK3CG/PRKACA/AKT1/NOS2/PPARG/MAPK14/GSK3B/PON1/PRKCA/NOS3/TOP2A/SELE/XDH/MAPK8/GSTM1/IKBKB/RELA/EGFR/MAPK1/TP53/ERBB2/PRKCB/MPO/CXCL10/CXCL11/CHUK/NCF1/PPARD/RAF1/ERBB3/TRPV1/FN1/PRKCD	35	MF
GO:0098655	cation transmembrane transport	15/120	730/17910	0.000109317	0.000406539	0.000138978	PIK3CG/PRKACA/KCNH2/HTR2A/ADRB2/OPRM1/CHRNA7/IFNG/MMP9/CCL2/CXCL10/CXCL11/TGFB1/PTEN/TRPV1	15	BP
GO:0070491	repressing transcription factor binding	5/119	59/16967	5.77043e-05	0.000414666	0.000192112	CTNNB1/MYC/STAT1/RELA/PPARA	5	MF
GO:0002223	stimulatory C-type lectin receptor signaling pathway	6/120	113/17910	0.000112439	0.000416652	0.000142435	PRKACA/IKBKB/RELA/CHUK/RAF1/PRKCD	6	BP
GO:0010508	positive regulation of autophagy	6/120	113/17910	0.000112439	0.000416652	0.000142435	HMOX1/GSK3B/ADRB2/IFNG/IL4/HIF1A	6	BP
GO:0010906	regulation of glucose metabolic process	6/120	113/17910	0.000112439	0.000416652	0.000142435	AKT1/GSK3B/TP53/IGF2/IGFBP3/PPARA	6	BP
GO:0030183	B cell differentiation	6/120	113/17910	0.000112439	0.000416652	0.000142435	BCL2/VCAM1/TP53/CD40LG/IL10/IL4	6	BP
GO:0060964	regulation of gene silencing by miRNA	6/120	113/17910	0.000112439	0.000416652	0.000142435	ESR1/PPARG/PPP3CA/EGFR/TP53/TGFB1	6	BP
GO:0150063	visual system development	10/120	346/17910	0.000112528	0.000416685	0.000142446	RXRA/BCL2/JUN/GJA1/CTNNB1/CYP1A1/CYP1B1/EGFR/HIF1A/TGFB1	10	BP
GO:0048037	cofactor binding	12/119	438/16967	5.90115e-05	0.000419185	0.000194206	PTGS2/PTGS1/CYP3A4/HMOX1/NOS2/NOS3/XDH/GSTM1/CYP1A1/CYP1B1/MPO/PARP1	12	MF
GO:0002312	B cell activation involved in immune response	5/120	71/17910	0.000113593	0.000419726	0.000143486	IL2/CD40LG/IL10/IL4/TGFB1	5	BP
GO:0031670	cellular response to nutrient	5/120	71/17910	0.000113593	0.000419726	0.000143486	PTGS2/HMOX1/PPARG/SOD1/TRPV1	5	BP
GO:0070664	negative regulation of leukocyte proliferation	5/120	71/17910	0.000113593	0.000419726	0.000143486	CASP3/IL2/IL10/ERBB2/TGFB1	5	BP
GO:0002695	negative regulation of leukocyte activation	7/120	163/17910	0.000114274	0.00042194	0.000144243	HMOX1/CASP3/IL2/IL10/ERBB2/IRF1/TGFB1	7	BP
GO:0042752	regulation of circadian rhythm	6/120	114/17910	0.000118043	0.000434925	0.000148682	PPARG/GSK3B/TOP2A/MAPK8/TP53/PPARA	6	BP
GO:0051193	regulation of cofactor metabolic process	6/120	114/17910	0.000118043	0.000434925	0.000148682	HTR2A/TP53/MMP3/HIF1A/NFE2L2/PPARA	6	BP
GO:0051282	regulation of sequestering of calcium ion	6/120	114/17910	0.000118043	0.000434925	0.000148682	PRKACA/HTR2A/CXCL10/CXCL11/TGFB1/TRPV1	6	BP
GO:0016572	histone phosphorylation	4/120	38/17910	0.000118631	0.000435538	0.000148891	PRKCA/PRKCB/IL1B/PRKCD	4	BP
GO:0032620	interleukin-17 production	4/120	38/17910	0.000118631	0.000435538	0.000148891	IL6/IFNG/IL2/TGFB1	4	BP
GO:0033280	response to vitamin D	4/120	38/17910	0.000118631	0.000435538	0.000148891	PTGS2/CXCL10/SPP1/TGFB1	4	BP
GO:0043267	negative regulation of potassium ion transport	4/120	38/17910	0.000118631	0.000435538	0.000148891	KCNH2/HTR2A/NOS3/PTEN	4	BP
GO:1904037	positive regulation of epithelial cell apoptotic process	4/120	38/17910	0.000118631	0.000435538	0.000148891	AKR1C3/IL6/CD40LG/CCL2	4	BP
GO:0045619	regulation of lymphocyte differentiation	7/120	164/17910	0.000118714	0.000435538	0.000148891	IFNG/IL2/IL4/ERBB2/SOD1/IRF1/TGFB1	7	BP
GO:0051346	negative regulation of hydrolase activity	11/120	420/17910	0.000121518	0.000445509	0.0001523	PTGS2/AKT1/GSK3B/NOS3/TNF/SLPI/IKBKB/TP53/MMP9/SERPINE1/RAF1	11	BP
GO:0048738	cardiac muscle tissue development	8/120	221/17910	0.000121713	0.000445906	0.000152436	RXRA/GJA1/MAPK14/MAPK1/PPARA/ERBB3/TGFB1/PTEN	8	BP
GO:0005667	transcription factor complex	9/120	270/18675	6.24017e-05	0.000447759	0.000240849	RXRA/JUN/CTNNB1/PPARG/AHR/RELA/TP53/HIF1A/PARP1	9	CC
GO:0043620	regulation of DNA-templated transcription in response to stress	6/120	115/17910	0.000123866	0.000453474	0.000155023	JUN/HMOX1/RELA/TP53/HIF1A/NFE2L2	6	BP
GO:0001649	osteoblast differentiation	8/120	222/17910	0.000125565	0.000459106	0.000156948	PRKACA/GJA1/CTNNB1/AKT1/TNF/IL6/IGF2/IGFBP3	8	BP
GO:0003015	heart process	9/120	284/17910	0.000125706	0.000459106	0.000156948	CHRM2/PIK3CG/PRKACA/GJA1/KCNH2/NOS3/IL2/SOD1/TRPV1	9	BP
GO:0044144	modulation of growth of symbiont involved in interaction with host	3/120	15/17910	0.000125848	0.000459106	0.000156948	TNF/IL10/MPO	3	BP
GO:0051044	positive regulation of membrane protein ectodomain proteolysis	3/120	15/17910	0.000125848	0.000459106	0.000156948	TNF/IFNG/IL1B	3	BP
GO:1900451	positive regulation of glutamate receptor signaling pathway	3/120	15/17910	0.000125848	0.000459106	0.000156948	ADRB2/IFNG/CCL2	3	BP
GO:0048880	sensory system development	10/120	351/17910	0.000126545	0.000461322	0.000157706	RXRA/BCL2/JUN/GJA1/CTNNB1/CYP1A1/CYP1B1/EGFR/HIF1A/TGFB1	10	BP
GO:0007492	endoderm development	5/120	73/17910	0.000129657	0.000472336	0.000161471	MMP2/CTNNB1/MMP9/TGFB1/FN1	5	BP
GO:0002220	innate immune response activating cell surface receptor signaling pathway	6/120	116/17910	0.000129915	0.000472943	0.000161678	PRKACA/IKBKB/RELA/CHUK/RAF1/PRKCD	6	BP
GO:0010661	positive regulation of muscle cell apoptotic process	4/120	39/17910	0.000131508	0.000477732	0.000163316	PPARG/IFNG/TP53/PTEN	4	BP
GO:0030890	positive regulation of B cell proliferation	4/120	39/17910	0.000131508	0.000477732	0.000163316	BCL2/IL2/CDKN1A/IL4	4	BP
GO:0071548	response to dexamethasone	4/120	39/17910	0.000131508	0.000477732	0.000163316	ICAM1/EGFR/NR3C1/TGFB1	4	BP
GO:0002446	neutrophil mediated immunity	12/120	499/17910	0.000132287	0.000478027	0.000163416	HSP90AA1/MAPK14/ALOX5/SLPI/PLAU/LTA4H/IL6/MAPK1/MMP9/CTSD/MPO/PRKCD	12	BP
GO:0042119	neutrophil activation	12/120	499/17910	0.000132287	0.000478027	0.000163416	HSP90AA1/MAPK14/ALOX5/SLPI/PLAU/LTA4H/MAPK1/MMP9/CXCL8/CTSD/MPO/PRKCD	12	BP
GO:0048469	cell maturation	7/120	167/17910	0.000132885	0.000478027	0.000163416	PRKACA/BCL2/GJA1/CTNNB1/PPARG/CDKN1A/HIF1A	7	BP
GO:0002874	regulation of chronic inflammatory response to antigenic stimulus	2/120	3/17910	0.000132975	0.000478027	0.000163416	TNF/IL10	2	BP
GO:0003340	negative regulation of mesenchymal to epithelial transition involved in metanephros morphogenesis	2/120	3/17910	0.000132975	0.000478027	0.000163416	CTNNB1/STAT1	2	BP
GO:0006447	regulation of translational initiation by iron	2/120	3/17910	0.000132975	0.000478027	0.000163416	RXRA/TNF	2	BP
GO:0007207	phospholipase C-activating G protein-coupled acetylcholine receptor signaling pathway	2/120	3/17910	0.000132975	0.000478027	0.000163416	CHRM2/CHRM1	2	BP
GO:0019050	suppression by virus of host apoptotic process	2/120	3/17910	0.000132975	0.000478027	0.000163416	CASP8/BCL2L1	2	BP
GO:0032227	negative regulation of synaptic transmission, dopaminergic	2/120	3/17910	0.000132975	0.000478027	0.000163416	PTGS2/SLC6A4	2	BP
GO:0035633	maintenance of permeability of blood-brain barrier	2/120	3/17910	0.000132975	0.000478027	0.000163416	PTGS2/IL6	2	BP
GO:0039526	modulation by virus of host apoptotic process	2/120	3/17910	0.000132975	0.000478027	0.000163416	CASP8/BCL2L1	2	BP
GO:0060769	positive regulation of epithelial cell proliferation involved in prostate gland development	2/120	3/17910	0.000132975	0.000478027	0.000163416	CTNNB1/AR	2	BP
GO:0072361	regulation of glycolytic process by regulation of transcription from RNA polymerase II promoter	2/120	3/17910	0.000132975	0.000478027	0.000163416	TP53/PPARA	2	BP
GO:0098679	regulation of carbohydrate catabolic process by regulation of transcription from RNA polymerase II promoter	2/120	3/17910	0.000132975	0.000478027	0.000163416	TP53/PPARA	2	BP
GO:2000097	regulation of smooth muscle cell-matrix adhesion	2/120	3/17910	0.000132975	0.000478027	0.000163416	PLAU/SERPINE1	2	BP
GO:0046434	organophosphate catabolic process	8/120	224/17910	0.000133572	0.000479838	0.000164035	HTR2A/PON1/XDH/TP53/HIF1A/PPARA/PTEN/PRKCD	8	BP
GO:0048667	cell morphogenesis involved in neuron differentiation	12/120	500/17910	0.000134781	0.000483845	0.000165405	HSP90AA1/BCL2/GSK3B/CHRNA7/PRKCA/PPP3CA/MAPK1/ERBB2/SOD1/SPP1/PTEN/FN1	12	BP
GO:0002705	positive regulation of leukocyte mediated immunity	6/120	117/17910	0.000136196	0.000487236	0.000166565	TNF/IL6/IL2/IL4/IL1B/TGFB1	6	BP
GO:0034754	cellular hormone metabolic process	6/120	117/17910	0.000136196	0.000487236	0.000166565	ESR1/CYP3A4/AKR1C3/CYP1A1/CYP1B1/SPP1	6	BP
GO:0051208	sequestering of calcium ion	6/120	117/17910	0.000136196	0.000487236	0.000166565	PRKACA/HTR2A/CXCL10/CXCL11/TGFB1/TRPV1	6	BP
GO:0060147	regulation of posttranscriptional gene silencing	6/120	117/17910	0.000136196	0.000487236	0.000166565	ESR1/PPARG/PPP3CA/EGFR/TP53/TGFB1	6	BP
GO:0060966	regulation of gene silencing by RNA	6/120	117/17910	0.000136196	0.000487236	0.000166565	ESR1/PPARG/PPP3CA/EGFR/TP53/TGFB1	6	BP
GO:0032481	positive regulation of type I interferon production	5/120	74/17910	0.000138314	0.00049447	0.000169038	CTNNB1/STAT1/RELA/CHUK/IRF1	5	BP
GO:0015464	acetylcholine receptor activity	3/119	12/16967	7.06685e-05	0.000496286	0.000229926	CHRM3/CHRM2/CHRNA7	3	MF
GO:0051048	negative regulation of secretion	8/120	226/17910	0.000141996	0.000507282	0.000173417	HMOX1/OPRM1/TNF/PPP3CA/IL10/IL1B/ERBB3/FN1	8	BP
GO:0043280	positive regulation of cysteine-type endopeptidase activity involved in apoptotic process	6/120	118/17910	0.000142716	0.000509503	0.000174176	CASP8/MYC/PPARG/TNF/XDH/CTSD	6	BP
GO:0038095	Fc-epsilon receptor signaling pathway	7/120	169/17910	0.000143073	0.000510424	0.000174492	JUN/MAPK8/PPP3CA/IKBKB/RELA/MAPK1/CHUK	7	BP
GO:0006509	membrane protein ectodomain proteolysis	4/120	40/17910	0.000145367	0.00051754	0.000176924	TNF/IFNG/IL10/IL1B	4	BP
GO:0046621	negative regulation of organ growth	4/120	40/17910	0.000145367	0.00051754	0.000176924	GJA1/SLC6A4/PPARA/PTEN	4	BP
GO:2000273	positive regulation of signaling receptor activity	4/120	40/17910	0.000145367	0.00051754	0.000176924	ADRB2/IFNG/CCL2/NCF1	4	BP
GO:0043933	protein-containing complex subunit organization	28/120	2032/17910	0.000145834	0.000518843	0.000177369	RXRA/HSP90AA1/PRKACA/ESR1/MMP1/JUN/GJA1/HMOX1/CASP8/CTNNB1/MYC/AR/GSK3B/ADRB2/SLC6A4/TNF/CYP1B1/ICAM1/IFNG/TP53/MPO/MMP3/PARP1/RAF1/TGFB1/TRPV1/FN1/PRKCD	28	BP
GO:0031016	pancreas development	5/120	75/17910	0.000147407	0.000523719	0.000179036	CTNNB1/AKT1/GSK3B/IL6/IGF2	5	BP
GO:0048678	response to axon injury	5/120	75/17910	0.000147407	0.000523719	0.000179036	BCL2/JUN/SOD1/SPP1/PTEN	5	BP
GO:0050728	negative regulation of inflammatory response	7/120	170/17910	0.000148399	0.000526522	0.000179995	PPARG/IL2/IL10/IL4/SOD1/PPARA/PRKCD	7	BP
GO:0097529	myeloid leukocyte migration	7/120	170/17910	0.000148399	0.000526522	0.000179995	PIK3CG/MAPK14/IL6/CXCL8/CCL2/CXCL10/SERPINE1	7	BP
GO:0015711	organic anion transport	11/120	430/17910	0.000149296	0.00052934	0.000180958	RXRA/CA2/GJA1/AKT1/NOS2/PPARG/IL1B/PPARA/PPARD/TRPV1/PRKCD	11	BP
GO:0036230	granulocyte activation	12/120	506/17910	0.000150611	0.000533637	0.000182427	HSP90AA1/MAPK14/ALOX5/SLPI/PLAU/LTA4H/MAPK1/MMP9/CXCL8/CTSD/MPO/PRKCD	12	BP
GO:0015850	organic hydroxy compound transport	8/120	228/17910	0.000150854	0.000534132	0.000182596	RXRA/PPARG/HTR2A/SLC6A4/PON1/SLC6A2/NFKBIA/SPP1	8	BP
GO:0016064	immunoglobulin mediated immune response	7/120	171/17910	0.000153885	0.000542035	0.000185298	TNF/IL2/CD40LG/IL10/IL4/TGFB1/PRKCD	7	BP
GO:0002070	epithelial cell maturation	3/120	16/17910	0.000154134	0.000542035	0.000185298	GJA1/CDKN1A/HIF1A	3	BP
GO:0002739	regulation of cytokine secretion involved in immune response	3/120	16/17910	0.000154134	0.000542035	0.000185298	MAPK14/TNF/IL10	3	BP
GO:0019372	lipoxygenase pathway	3/120	16/17910	0.000154134	0.000542035	0.000185298	PTGS2/PON1/ALOX5	3	BP
GO:0034116	positive regulation of heterotypic cell-cell adhesion	3/120	16/17910	0.000154134	0.000542035	0.000185298	TNF/IL10/IL1B	3	BP
GO:0043217	myelin maintenance	3/120	16/17910	0.000154134	0.000542035	0.000185298	AKT1/SOD1/PTEN	3	BP
GO:0044117	growth of symbiont in host	3/120	16/17910	0.000154134	0.000542035	0.000185298	TNF/IL10/MPO	3	BP
GO:0045780	positive regulation of bone resorption	3/120	16/17910	0.000154134	0.000542035	0.000185298	CA2/PRKCA/EGFR	3	BP
GO:0046852	positive regulation of bone remodeling	3/120	16/17910	0.000154134	0.000542035	0.000185298	CA2/PRKCA/EGFR	3	BP
GO:0070293	renal absorption	3/120	16/17910	0.000154134	0.000542035	0.000185298	AKR1C3/HAS2/CLDN4	3	BP
GO:0019079	viral genome replication	6/120	120/17910	0.000156496	0.000549969	0.00018801	BCL2/TNF/TOP2A/SLPI/CXCL8/CCL2	6	BP
GO:0070588	calcium ion transmembrane transport	9/120	293/17910	0.000158944	0.000558191	0.000190821	PIK3CG/PRKACA/HTR2A/OPRM1/CHRNA7/CXCL10/CXCL11/TGFB1/TRPV1	9	BP
GO:0016709	oxidoreductase activity, acting on paired donors, with incorporation or reduction of molecular oxygen, NAD(P)H as one donor, and incorporation of one atom of oxygen	4/119	33/16967	8.04308e-05	0.000558497	0.000258749	NOS2/NOS3/AKR1C3/CYP1A1	4	MF
GO:0050663	cytokine secretion	8/120	230/17910	0.000160163	0.00055975	0.000191354	NOS2/MAPK14/TNF/IL10/IL1B/CHUK/IL1A/FN1	8	BP
GO:0002639	positive regulation of immunoglobulin production	4/120	41/17910	0.000160253	0.00055975	0.000191354	IL6/IL2/IL4/TGFB1	4	BP
GO:0006692	prostanoid metabolic process	4/120	41/17910	0.000160253	0.00055975	0.000191354	PTGS2/PTGS1/AKR1C3/IL1B	4	BP
GO:0006693	prostaglandin metabolic process	4/120	41/17910	0.000160253	0.00055975	0.000191354	PTGS2/PTGS1/AKR1C3/IL1B	4	BP
GO:0014002	astrocyte development	4/120	41/17910	0.000160253	0.00055975	0.000191354	TNF/EGFR/IL6/IL1B	4	BP
GO:0019048	modulation by virus of host morphology or physiology	4/120	41/17910	0.000160253	0.00055975	0.000191354	RXRA/CASP8/BCL2L1/TGFB1	4	BP
GO:0033173	calcineurin-NFAT signaling cascade	4/120	41/17910	0.000160253	0.00055975	0.000191354	GSK3B/TNF/PPP3CA/ERBB3	4	BP
GO:1903053	regulation of extracellular matrix organization	4/120	41/17910	0.000160253	0.00055975	0.000191354	DPP4/HAS2/IL6/TGFB1	4	BP
GO:0006720	isoprenoid metabolic process	6/120	121/17910	0.00016377	0.000571262	0.000195289	CYP3A4/AKR1C3/CYP1A1/CYP1B1/EGFR/PPARD	6	BP
GO:0072655	establishment of protein localization to mitochondrion	6/120	121/17910	0.00016377	0.000571262	0.000195289	HSP90AA1/BCL2/CASP8/AKT1/MAPK8/TP53	6	BP
GO:0051607	defense response to virus	8/120	231/17910	0.000164992	0.000575136	0.000196614	BCL2/STAT1/RELA/IL6/IFNG/IL1B/CXCL10/IRF1	8	BP
GO:0019724	B cell mediated immunity	7/120	173/17910	0.000165351	0.000576001	0.000196909	TNF/IL2/CD40LG/IL10/IL4/TGFB1/PRKCD	7	BP
GO:0034644	cellular response to UV	5/120	77/17910	0.000166958	0.000580035	0.000198288	PTGS2/MYC/TP53/CDKN1A/PARP1	5	BP
GO:0045685	regulation of glial cell differentiation	5/120	77/17910	0.000166958	0.000580035	0.000198288	CTNNB1/PPARG/RELA/IL6/TGFB1	5	BP
GO:0048708	astrocyte differentiation	5/120	77/17910	0.000166958	0.000580035	0.000198288	TNF/EGFR/IL6/MAPK1/IL1B	5	BP
GO:0072088	nephron epithelium morphogenesis	5/120	77/17910	0.000166958	0.000580035	0.000198288	BCL2/CTNNB1/MYC/STAT1/TGFB1	5	BP
GO:0043010	camera-type eye development	9/120	295/17910	0.000167248	0.000580654	0.0001985	RXRA/JUN/GJA1/CTNNB1/CYP1A1/CYP1B1/EGFR/HIF1A/TGFB1	9	BP
[truncated: 2,402 more rows]
