# Supplementary material for: Mechanistic study of Jiawei Zicao Plaster in atopic dermatitis via IL-17 signaling pathway and skin microbiome modulation
Source: Front Microbiol. 2025 Sep 24;16:1668089. doi: 10.3389/fmicb.2025.1668089 (PMC12504314; doi:10.3389/fmicb.2025.1668089)
Supplement: Supplementary file 3 [file Data_Sheet_2.zip › Source data/FIGURE 4/kegg-go.xlsx]

## Sheet: kegg
ID	Description	GeneRatio	BgRatio	pvalue	p.adjust	qvalue	geneID	Count	one_type	two_type
hsa04061	Viral protein interaction with cytokine and cytokine receptor	21/128	100/7914	3.19316326370506e-18	4.37463367127593e-16	2.65536734560737e-16	IL6/IL10/CXCL10/CSF1R/CCL5/CCR5/CCR1/IL10RA/CCL3/CCL4/CCR7/IL18/CXCL11/CXCL13/CCL8/IL2RG/CXCL2/TNFRSF1B/CXCL5/IL18RAP/TNFSF14	21	Environmental Information Processing	Signaling molecules and interaction						0.164062
hsa04060	Cytokine-cytokine receptor interaction	30/128	294/7914	1.72740435963289e-16	1.18327198634853e-14	7.18236549531572e-15	IL1B/IL6/IL10/CXCL10/CSF1R/CCL5/CCR5/CCR1/IL10RA/CCL3/IL17A/CCL4/CD40/CCR7/IL18/CXCL11/CXCL13/CCL8/IL2RG/CSF3R/CXCL2/TNFRSF1B/CXCL16/CXCL5/IL1R2/OSM/IL11/IL18RAP/IL13RA1/TNFSF14	30	Environmental Information Processing	Signaling molecules and interaction						0.234375
hsa04062	Chemokine signaling pathway	22/128	189/7914	2.03584718217437e-13	9.29703546526295e-12	5.64322552251843e-12	CXCL10/CCL5/CCR5/CCR1/CCL3/CCL4/CCR7/HCK/FGR/CXCL11/CXCL13/LYN/CCL8/VAV1/CXCL2/NCF1/RAC2/CXCL16/CXCL5/DOCK2/WAS/PIK3R5	22	Organismal Systems	Immune system						0.171875
hsa05152	Tuberculosis	17/128	179/7914	3.43192336816578e-09	1.17543375359678e-07	7.13478805487096e-08	IL1B/IL6/FCGR3A/ITGB2/IL10/FCER1G/IL10RA/FCGR1A/CTSS/FCGR2B/CLEC7A/IL18/MRC1/NOD2/CD14/CLEC4E/CARD9	17	Human Diseases	Infectious disease: bacterial						0.132812
hsa04620	Toll-like receptor signaling pathway	13/128	104/7914	9.85927149640892e-09	2.70144039001604e-07	1.63975252256064e-07	IL1B/IL6/CD86/CXCL10/CCL5/TLR8/TLR7/CCL3/CCL4/CD40/IRF7/CXCL11/CD14	13	Organismal Systems	Immune system						0.101562
hsa04666	Fc gamma R-mediated phagocytosis	12/128	93/7914	2.61571770243512e-08	5.1724552997852e-07	3.13963863759532e-07	PTPRC/FCGR3A/FCGR1A/FCGR2B/HCK/LYN/VAV1/NCF1/RAC2/INPP5D/DOCK2/WAS	12	Organismal Systems	Immune system						0.09375
hsa04621	NOD-like receptor signaling pathway	16/128	181/7914	2.88662803469688e-08	5.1724552997852e-07	3.13963863759532e-07	IL1B/IL6/CCL5/CYBB/IL18/IRF7/NLRP3/NOD2/OAS2/CXCL2/OAS3/HSP90AA1/MEFV/CYBA/CARD9/GBP3	16	Organismal Systems	Immune system						0.125
hsa05133	Pertussis	11/128	76/7914	3.02041185388917e-08	5.1724552997852e-07	3.13963863759532e-07	IL1B/IL6/ITGB2/IL10/IRF8/C1QA/C1QB/NLRP3/C1QC/CD14/CXCL5	11	Human Diseases	Infectious disease: bacterial						0.0859375
hsa05150	Staphylococcus aureus infection	12/128	96/7914	3.76465357715717e-08	5.73063933411703e-07	3.47845184322125e-07	FCGR3A/ITGB2/IL10/FCGR1A/FCGR2B/C1QA/C3AR1/C5AR1/C1QB/C1QC/SELPLG/FPR2	12	Human Diseases	Infectious disease: bacterial						0.09375
hsa04380	Osteoclast differentiation	13/128	128/7914	1.22919753234421e-07	1.67965407059863e-06	1.01953647005219e-06	IL1B/TYROBP/FCGR3A/CSF1R/SPI1/FCGR1A/FCGR2B/TREM2/NCF4/NCF2/NCF1/LILRB3/CYBA	13	Organismal Systems	Development and regeneration						0.101562
hsa04145	Phagosome	14/128	152/7914	1.34862735595511e-07	1.67965407059863e-06	1.01953647005219e-06	FCGR3A/ITGB2/CYBB/FCGR1A/CTSS/FCGR2B/CLEC7A/MRC1/NCF4/NCF2/MSR1/NCF1/CD14/CYBA	14	Cellular Processes	Transport and catabolism						0.109375
hsa04657	IL-17 signaling pathway	11/128	93/7914	2.54812771610772e-07	2.68533459312891e-06	1.62997643378551e-06	IL1B/IL6/CXCL10/MMP9/IL17A/CXCL2/CXCL5/S100A9/HSP90AA1/S100A8/MMP13	11	Organismal Systems	Immune system						0.0859375
hsa05323	Rheumatoid arthritis	11/128	93/7914	2.54812771610772e-07	2.68533459312891e-06	1.62997643378551e-06	IL1B/IL6/ITGB2/CD86/CCL5/CCL3/IL17A/IL18/CXCL2/CXCL5/IL11	11	Human Diseases	Immune disease						0.0859375
hsa05140	Leishmaniasis	10/128	76/7914	3.32790369531366e-07	3.25659147327122e-06	1.97672475135172e-06	IL1B/FCGR3A/ITGB2/IL10/CYBB/FCGR1A/NCF4/NCF2/NCF1/CYBA	10	Human Diseases	Infectious disease: parasitic						0.078125
hsa04610	Complement and coagulation cascades	9/128	79/7914	4.52476901013256e-06	4.13262236258774e-05	2.50846843368753e-05	ITGB2/C1QA/C3AR1/C5AR1/C1QB/C1QC/VSIG4/F13A1/PLAUR	9	Organismal Systems	Immune system						0.0703125
hsa04625	C-type lectin receptor signaling pathway	10/128	104/7914	6.20879337846786e-06	5.31627933031311e-05	3.22693866380896e-05	IL1B/IL6/IL10/FCER1G/CLEC7A/NLRP3/CLEC4E/CLEC6A/CARD9/CLEC4D	10	Organismal Systems	Immune system						0.078125
hsa04623	Cytosolic DNA-sensing pathway	8/128	63/7914	6.90694919473184e-06	5.56618846869566e-05	3.37863149463663e-05	IL1B/IL6/CXCL10/CCL5/CCL4/IL18/IRF7/ZBP1	8	Organismal Systems	Immune system						0.0625
hsa05321	Inflammatory bowel disease (IBD)	8/128	65/7914	8.7612164627144e-06	6.66825919662151e-05	4.04757953540607e-05	IL1B/IL6/IL10/IL17A/IL18/NOD2/IL2RG/IL18RAP	8	Human Diseases	Immune disease						0.0625
hsa05020	Prion diseases	6/128	35/7914	1.75869857527281e-05	0.000122609009856336	7.44226798205955e-05	IL1B/IL6/CCL5/C1QA/C1QB/C1QC	6	Human Diseases	Neurodegenerative disease						0.046875
hsa05164	Influenza A	12/128	170/7914	1.78991255264723e-05	0.000122609009856336	7.44226798205955e-05	IL1B/IL6/CXCL10/CCL5/TLR7/IL18/IRF7/MX1/NLRP3/OAS2/OAS3/RSAD2	12	Human Diseases	Infectious disease: viral						0.09375
hsa04640	Hematopoietic cell lineage	9/128	98/7914	2.67191940750292e-05	0.00017431093277519	0.000105805329921168	IL1B/IL6/CSF1R/FCGR1A/CSF3R/CD14/IL1R2/IL11/CD37	9	Organismal Systems	Immune system
hsa04650	Natural killer cell mediated cytotoxicity	10/128	131/7914	4.74668496252036e-05	0.000292843815423445	0.000177753833411081	TYROBP/FCGR3A/ITGB2/FCER1G/CD48/GZMB/VAV1/RAC2/KLRD1/NCR1	10	Organismal Systems	Immune system
hsa04662	B cell receptor signaling pathway	8/128	82/7914	4.91635602535711e-05	0.000292843815423445	0.000177753833411081	FCGR2B/LYN/VAV1/RAC2/INPP5D/IFITM1/LILRB3/CD72	8	Organismal Systems	Immune system
hsa04668	TNF signaling pathway	9/128	112/7914	7.71327522503325e-05	0.000422687482331822	0.000256567891695843	IL1B/IL6/CXCL10/CCL5/MMP9/NOD2/CXCL2/TNFRSF1B/CXCL5	9	Environmental Information Processing	Signal transduction
hsa04670	Leukocyte transendothelial migration	9/128	112/7914	7.71327522503325e-05	0.000422687482331822	0.000256567891695843	ITGB2/MMP9/CYBB/NCF4/NCF2/VAV1/NCF1/RAC2/CYBA	9	Organismal Systems	Immune system
hsa05144	Malaria	6/128	49/7914	0.000125907215444478	0.00066343417368821	0.000402699191097723	IL1B/IL6/ITGB2/IL10/CD40/IL18	6	Human Diseases	Infectious disease: parasitic
hsa05135	Yersinia infection	9/128	120/7914	0.000131681935633604	0.000668163895622361	0.00040557009415418	IL1B/IL6/IL10/IL18/NLRP3/VAV1/RAC2/WAS/MEFV	9	Human Diseases	Infectious disease: bacterial
hsa05142	Chagas disease (American trypanosomiasis)	8/128	102/7914	0.000230940798804564	0.00112996033700805	0.000685876808479721	IL1B/IL6/IL10/CCL5/CCL3/C1QA/C1QB/C1QC	8	Human Diseases	Infectious disease: parasitic
hsa05134	Legionellosis	6/128	56/7914	0.000266545189166328	0.00125919623847541	0.000764321958045006	IL1B/IL6/ITGB2/IL18/CXCL2/CD14	6	Human Diseases	Infectious disease: bacterial
hsa05132	Salmonella infection	7/128	80/7914	0.000292950502906092	0.00130175618696544	0.000790155503421206	IL1B/IL6/CCL3/CCL4/IL18/CXCL2/CD14	7	Human Diseases	Infectious disease: bacterial
hsa05143	African trypanosomiasis	5/128	37/7914	0.000294557969313348	0.00130175618696544	0.000790155503421206	IL1B/IL6/IL10/IL18/IDO1	5	Human Diseases	Infectious disease: parasitic
hsa05162	Measles	9/128	138/7914	0.000378056460582285	0.00161855422186791	0.000982449354802647	IL1B/IL6/TLR7/FCGR2B/IRF7/MX1/IL2RG/OAS2/OAS3	9	Human Diseases	Infectious disease: viral
hsa05332	Graft-versus-host disease	5/128	41/7914	0.000480903147190726	0.00199647670197362	0.00121184525129402	IL1B/IL6/CD86/GZMB/KLRD1	5	Human Diseases	Immune disease
hsa04664	Fc epsilon RI signaling pathway	6/128	68/7914	0.000767204685955445	0.00309138358752635	0.00187644489753808	FCER1G/LYN/VAV1/RAC2/INPP5D/ALOX5AP	6	Organismal Systems	Immune system
hsa05167	Kaposi sarcoma-associated herpesvirus infection	10/128	186/7914	0.000830782943281939	0.00316159064526738	0.00191906001518343	IL6/CD86/CCR5/CCR1/HCK/IRF7/LYN/CXCL2/CD200R1/PIK3R5	10	Human Diseases	Infectious disease: viral
hsa05202	Transcriptional misregulation in cancer	10/128	186/7914	0.000830782943281939	0.00316159064526738	0.00191906001518343	IL6/CD86/CSF1R/SPI1/MMP9/FCGR1A/CD40/GZMB/CD14/IL1R2	10	Human Diseases	Cancer: overview
hsa04064	NF-kappa B signaling pathway	7/128	102/7914	0.00127006431559297	0.00457891608516412	0.00277936512276578	IL1B/CCL4/CD40/LYN/CXCL2/CD14/TNFSF14	7	Environmental Information Processing	Signal transduction
hsa05146	Amoebiasis	7/128	102/7914	0.00127006431559297	0.00457891608516412	0.00277936512276578	IL1B/IL6/ITGB2/IL10/CXCL2/CD14/IL1R2	7	Human Diseases	Infectious disease: parasitic
hsa05322	Systemic lupus erythematosus	8/128	133/7914	0.0013595272675738	0.00477577527327205	0.00289885706176329	FCGR3A/IL10/CD86/FCGR1A/CD40/C1QA/C1QB/C1QC	8	Human Diseases	Immune disease
hsa05418	Fluid shear stress and atherosclerosis	8/128	139/7914	0.00180220242977308	0.00617254332197281	0.00374668399873878	IL1B/MMP9/NCF2/NCF1/RAC2/HSP90AA1/IL1R2/CYBA	8	Human Diseases	Cardiovascular disease
hsa04514	Cell adhesion molecules (CAMs)	8/128	147/7914	0.00256183451677197	0.00856027631214049	0.00519601866046177	PTPRC/ITGB2/CD86/CD40/SELL/SIGLEC1/PDCD1/SELPLG	8	Environmental Information Processing	Signaling molecules and interaction
hsa05330	Allograft rejection	4/128	38/7914	0.00314920231327033	0.010272398021858	0.00623526272552271	IL10/CD86/CD40/GZMB	4	Human Diseases	Immune disease
hsa05163	Human cytomegalovirus infection	10/128	225/7914	0.00342701665733719	0.0109186344663999	0.00662752303377326	IL1B/IL6/CCL5/CCR5/CCR1/IL10RA/CCL3/CCL4/B2M/RAC2	10	Human Diseases	Infectious disease: viral
hsa04630	Jak-STAT signaling pathway	8/128	162/7914	0.00464302040391974	0.0144566771667501	0.00877508640932199	IL6/IL10/IL10RA/IL2RG/CSF3R/OSM/IL11/IL13RA1	8	Environmental Information Processing	Signal transduction
hsa05130	Pathogenic Escherichia coli infection	9/128	201/7914	0.00518059720558801	0.0157720403814568	0.00957350126880592	IL1B/IL6/IL18/HCK/NLRP3/HCLS1/LYN/MYO1F/NCKAP1L	9	Human Diseases	Infectious disease: bacterial
hsa04672	Intestinal immune network for IgA production	4/128	49/7914	0.00788732230463902	0.0234905033855553	0.0142585460427113	IL6/IL10/CD86/CD40	4	Organismal Systems	Immune system
hsa05320	Autoimmune thyroid disease	4/128	53/7914	0.0103754786166049	0.0302434163930823	0.0183575097583827	IL10/CD86/CD40/GZMB	4	Human Diseases	Immune disease
hsa05160	Hepatitis C	7/128	155/7914	0.0126717712691535	0.0361673471640424	0.0219532879443669	CXCL10/IRF7/MX1/OAS2/IFIT1/OAS3/RSAD2	7	Human Diseases	Infectious disease: viral
hsa01523	Antifolate resistance	3/128	31/7914	0.0133518739024701	0.036584134492768	0.0222062744904239	IL1B/IL6/FOLR2	3	Human Diseases	Drug resistance: antineoplastic
hsa05310	Asthma	3/128	31/7914	0.0133518739024701	0.036584134492768	0.0222062744904239	IL10/FCER1G/CD40	3	Human Diseases	Immune disease
hsa05416	Viral myocarditis	4/128	60/7914	0.0158514778051431	0.042270983363799	0.0256581458758365	ITGB2/CD86/CD40/RAC2	4	Human Diseases	Cardiovascular disease
hsa05169	Epstein-Barr virus infection	8/128	201/7914	0.0160444608388142	0.042270983363799	0.0256581458758365	IL6/CXCL10/CD40/IRF7/B2M/LYN/OAS2/OAS3	8	Human Diseases	Infectious disease: viral
hsa05221	Acute myeloid leukemia	4/128	67/7914	0.0228660883616794	0.0585958395746037	0.0355672018931517	CSF1R/SPI1/FCGR1A/CD14	4	Human Diseases	Cancer: specific types
hsa05340	Primary immunodeficiency	3/128	38/7914	0.0230961703432744	0.0585958395746037	0.0355672018931517	PTPRC/CD40/IL2RG	3	Human Diseases	Immune disease
hsa04659	Th17 cell differentiation	5/128	107/7914	0.0293812384682561	0.0731859940027471	0.0444233079232963	IL1B/IL6/IL17A/IL2RG/HSP90AA1	5	Organismal Systems	Immune system
hsa04940	Type I diabetes mellitus	3/128	43/7914	0.0318848106257603	0.0780039117094492	0.0473477451021628	IL1B/CD86/GZMB	3	Human Diseases	Endocrine and metabolic disease
hsa05145	Toxoplasmosis	5/128	112/7914	0.0348149573810657	0.0836780554597544	0.0507919045817949	IL10/CCR5/IL10RA/CD40/PIK3R5	5	Human Diseases	Infectious disease: parasitic
hsa04612	Antigen processing and presentation	4/128	78/7914	0.0372087521163543	0.0878896386196645	0.0533483015824318	CTSS/B2M/KLRD1/HSP90AA1	4	Organismal Systems	Immune system

## Sheet: GO
ID	Description	GeneRatio	BgRatio	pvalue	p.adjust	qvalue	geneID	Count	ONT
GO:0002376	immune system process	145/175	3063/17910	8.74598017509671e-82	3.27099658548617e-78	1.87900479340762e-78	IL1B/IL6/PTPRC/TYROBP/FCGR3A/ITGB2/IL10/CD86/CXCL10/CSF1R/FCER1G/CCL5/SPI1/CCR5/TLR8/MMP9/IRF8/CD68/TLR7/CYBB/CCR1/CCL3/IL17A/FCGR1A/CCL4/CD40/CTSS/SELL/FCGR2B/CD48/GZMB/AIF1/C1QA/CCR7/CLEC7A/IL18/HCK/IRF7/MRC1/FGR/MX1/C3AR1/PLEK/TREM2/CD53/LY86/NCF4/CXCL11/C5AR1/B2M/CXCL13/NCF2/C1QB/NLRP3/CD300A/IDO1/NOD2/PDCD1/HCLS1/LYN/CCL8/IL2RG/CSF3R/VAV1/OAS2/LGALS9/IFIT1/NCF1/RAC2/OAS3/C1QC/BST2/DHX58/SELP…	145	BP		0.828571
GO:0006955	immune response	128/175	2148/17910	1.71001639702586e-79	3.19773066243836e-76	1.83691761385778e-76	IL1B/IL6/PTPRC/TYROBP/FCGR3A/ITGB2/IL10/CD86/CSF1R/FCER1G/CCL5/TLR8/MMP9/IRF8/CD68/TLR7/CYBB/CCR1/CCL3/IL17A/FCGR1A/CCL4/CD40/CTSS/SELL/FCGR2B/CD48/GZMB/AIF1/C1QA/CCR7/CLEC7A/IL18/HCK/IRF7/MRC1/FGR/MX1/C3AR1/TREM2/CD53/LY86/NCF4/C5AR1/B2M/CXCL13/NCF2/C1QB/NLRP3/CD300A/IDO1/NOD2/PDCD1/LYN/IL2RG/VAV1/OAS2/LGALS9/IFIT1/NCF1/RAC2/OAS3/C1QC/BST2/DHX58/KLRD1/RSAD2/VSIG4/NCR1/IGSF6/FPR2/CD14/IFIT3/OASL/…	128	BP		0.731429
GO:0006952	defense response	114/175	1681/17910	6.79509159666597e-74	8.47121419051024e-71	4.86623928027903e-71	IL1B/IL6/PTPRC/TYROBP/ITGB2/IL10/CXCL10/CSF1R/FCER1G/CCL5/CCR5/TLR8/MMP9/CD163/IRF8/CD68/TLR7/CYBB/CCL3/IL17A/FCGR1A/CD40/CTSS/FCGR2B/CD48/GZMB/AIF1/C1QA/CCR7/CLEC7A/IL18/SIGLEC1/HCK/IRF7/MRC1/FGR/MX1/C3AR1/TREM2/LY86/C5AR1/B2M/CXCL13/NCF2/C1QB/NLRP3/CD300A/IDO1/NOD2/LYN/CSF3R/VAV1/OAS2/TIMP1/LGALS9/IFIT1/NCF1/OAS3/C1QC/BST2/DHX58/KLRD1/RSAD2/VSIG4/NCR1/FPR2/CD14/IFIT3/OASL/MX2/TNFRSF1B/CXCL16/S1…	114	BP		0.651429
GO:0002252	immune effector process	88/175	1197/17910	2.10544699078045e-56	1.73617486984292e-53	9.97335465620436e-54	IL1B/IL6/PTPRC/TYROBP/FCGR3A/ITGB2/IL10/CD86/CXCL10/FCER1G/TLR8/MMP9/CD68/TLR7/CYBB/CCL3/FCGR1A/CD40/CTSS/SELL/FCGR2B/GZMB/C1QA/IL18/HCK/IRF7/FGR/MX1/C3AR1/CD53/C5AR1/B2M/C1QB/NLRP3/CD300A/NOD2/LYN/VAV1/OAS2/LGALS9/IFIT1/RAC2/OAS3/C1QC/BST2/DHX58/KLRD1/RSAD2/VSIG4/NCR1/FPR2/CD14/OASL/MX2/TNFRSF1B/SASH3/NCKAP1L/S100A9/INPP5D/HSP90AA1/RTP4/IFITM3/LCP1/DOCK2/WAS/CLEC4E/EOMES/IFI44L/CLEC12A/SAMHD1/SL…	88	BP		0.502857
GO:0002682	regulation of immune system process	97/175	1570/17910	2.32108939818573e-56	1.73617486984292e-53	9.97335465620436e-54	IL1B/IL6/PTPRC/TYROBP/FCGR3A/ITGB2/IL10/CD86/CXCL10/FCER1G/CCL5/SPI1/TLR8/CD68/TLR7/CCR1/CCL3/IL17A/FCGR1A/CCL4/CD40/CTSS/SELL/FCGR2B/CD48/AIF1/C1QA/CCR7/CLEC7A/IL18/HCK/IRF7/FGR/C3AR1/TREM2/C5AR1/B2M/CXCL13/C1QB/NLRP3/CD300A/IDO1/NOD2/PDCD1/HCLS1/LYN/CCL8/CSF3R/VAV1/LGALS9/IFIT1/RAC2/C1QC/BST2/DHX58/KLRD1/RSAD2/VSIG4/NCR1/FPR2/CD14/TNFRSF1B/SASH3/NCKAP1L/S100A9/USP18/INPP5D/HSP90AA1/IFITM1/CD300…	97	BP		0.554286
GO:0045087	innate immune response	79/175	893/17910	6.73727307523574e-56	4.19956688356361e-53	2.41241655202739e-53	TYROBP/ITGB2/CSF1R/FCER1G/CCL5/TLR8/IRF8/TLR7/CYBB/CCL3/FCGR1A/CD40/CTSS/FCGR2B/GZMB/AIF1/C1QA/CLEC7A/IL18/HCK/IRF7/MRC1/FGR/MX1/TREM2/LY86/B2M/NCF2/C1QB/NLRP3/CD300A/NOD2/LYN/VAV1/OAS2/LGALS9/IFIT1/NCF1/OAS3/C1QC/BST2/DHX58/KLRD1/RSAD2/VSIG4/NCR1/FPR2/CD14/IFIT3/OASL/MX2/CXCL16/S100A9/USP18/IFITM3/IFITM1/CD300LF/XAF1/WAS/CLEC4E/PSMB8/MEFV/SAMHD1/SLC11A1/KLRG1/CLEC6A/S100A8/SAA1/CD84/RNASE6/CYBA/…	79	BP		0.451429
GO:0001775	cell activation	87/175	1342/17910	4.40544824239469e-51	2.35376806093659e-48	1.35210825003422e-48	IL1B/IL6/PTPRC/TYROBP/ITGB2/IL10/CD86/CXCL10/FCER1G/CCL5/SPI1/TLR8/MMP9/CD68/TLR7/CYBB/CCL3/IL17A/CD40/CTSS/SELL/FCGR2B/AIF1/C1QA/CCR7/CLEC7A/IL18/FGR/C3AR1/PLEK/TREM2/CD53/C5AR1/B2M/NLRP3/CD300A/IDO1/NOD2/PDCD1/LYN/VAV1/TIMP1/LGALS9/RAC2/BST2/SELPLG/RSAD2/VSIG4/NCR1/FPR2/CD14/TNFRSF1B/SASH3/NCKAP1L/S100A9/INPP5D/HSP90AA1/CD300LF/LCP1/DOCK2/WAS/CLEC4E/EOMES/CLEC12A/P2RY12/SLC11A1/IL11/S100A8/SAA1…	87	BP		0.497143
GO:0009605	response to external stimulus	106/175	2331/17910	1.01259118139618e-49	4.73386377302714e-47	2.71934026477579e-47	IL1B/IL6/PTPRC/ITGB2/IL10/CXCL10/CSF1R/FCER1G/CCL5/CCR5/TLR8/MMP9/IRF8/CD68/TLR7/CYBB/CCR1/IL10RA/CCL3/IL17A/CCL4/CD40/FCGR2B/AIF1/C1QA/CCR7/CLEC7A/IL18/HCK/IRF7/MRC1/FGR/MX1/C3AR1/PLEK/TREM2/LY86/CXCL11/C5AR1/B2M/CXCL13/C1QB/NLRP3/IDO1/NOD2/LYN/CCL8/CSF3R/VAV1/OAS2/CXCL2/LGALS9/IFIT1/RAC2/OAS3/C1QC/BST2/DHX58/RSAD2/VSIG4/FPR2/CD14/IFIT3/OASL/MX2/TNFRSF1B/CXCL16/IFI44/CXCL5/NCKAP1L/S100A9/USP18/I…	106	BP		0.605714
GO:0050776	regulation of immune response	76/175	1033/17910	1.37233576766196e-47	5.16259041863246e-45	2.96561977045563e-45	IL1B/IL6/PTPRC/TYROBP/FCGR3A/ITGB2/IL10/CD86/FCER1G/CCL5/TLR8/TLR7/FCGR1A/CD40/CTSS/SELL/FCGR2B/CD48/C1QA/CCR7/CLEC7A/IL18/HCK/IRF7/FGR/C3AR1/TREM2/C5AR1/B2M/CXCL13/C1QB/NLRP3/CD300A/IDO1/NOD2/PDCD1/LYN/VAV1/LGALS9/RAC2/C1QC/BST2/DHX58/KLRD1/RSAD2/VSIG4/NCR1/FPR2/CD14/TNFRSF1B/SASH3/NCKAP1L/S100A9/USP18/INPP5D/HSP90AA1/IFITM1/CD300LF/WAS/CLEC4E/PSMB8/SAMHD1/SLC11A1/CLEC6A/S100A8/CD200R1/CD84/CYBA…	76	BP		0.434286
GO:0045321	leukocyte activation	80/175	1186/17910	1.38037176968782e-47	5.16259041863246e-45	2.96561977045563e-45	IL1B/IL6/PTPRC/TYROBP/ITGB2/IL10/CD86/FCER1G/CCL5/SPI1/TLR8/MMP9/CD68/TLR7/CYBB/CCL3/CD40/CTSS/SELL/FCGR2B/AIF1/C1QA/CCR7/CLEC7A/IL18/FGR/C3AR1/TREM2/CD53/C5AR1/B2M/NLRP3/CD300A/IDO1/NOD2/PDCD1/LYN/VAV1/LGALS9/RAC2/BST2/SELPLG/RSAD2/VSIG4/NCR1/FPR2/CD14/TNFRSF1B/SASH3/NCKAP1L/S100A9/INPP5D/HSP90AA1/CD300LF/LCP1/DOCK2/WAS/CLEC4E/EOMES/CLEC12A/SLC11A1/IL11/S100A8/CD84/LILRB3/BATF/PLAUR/CYBA/IL18RAP…	80	BP		0.457143
GO:0051707	response to other organism	71/175	903/17910	4.93906626217051e-46	1.53514677168433e-43	8.81856054322465e-44	IL1B/IL6/PTPRC/IL10/CXCL10/CCL5/CCR5/TLR8/IRF8/CD68/TLR7/IL10RA/CCL3/IL17A/CCL4/CD40/FCGR2B/CCR7/CLEC7A/IL18/HCK/IRF7/MRC1/FGR/MX1/TREM2/LY86/C5AR1/B2M/CXCL13/NLRP3/IDO1/NOD2/LYN/CCL8/OAS2/CXCL2/LGALS9/IFIT1/OAS3/BST2/DHX58/RSAD2/FPR2/CD14/IFIT3/OASL/MX2/TNFRSF1B/IFI44/S100A9/RTP4/IFITM3/IFITM1/CLEC4E/IFI44L/SAMHD1/STAB1/SLC11A1/CLEC6A/S100A8/MPEG1/RNASE6/BATF/CYBA/CARD9/CLEC4D/GBP3/SLAMF8/STING1…	71	BP
GO:0006950	response to stress	125/175	3822/17910	5.2500446285006e-46	1.53514677168433e-43	8.81856054322465e-44	IL1B/IL6/PTPRC/TYROBP/ITGB2/IL10/CXCL10/CSF1R/FCER1G/CCL5/CCR5/TLR8/MMP9/CD163/IRF8/CD68/TLR7/CYBB/CCR1/CCL3/IL17A/FCGR1A/CD40/CTSS/FCGR2B/CD48/GZMB/AIF1/C1QA/CCR7/CLEC7A/IL18/SIGLEC1/HCK/IRF7/MRC1/FGR/MX1/C3AR1/PLEK/TREM2/LY86/NCF4/C5AR1/B2M/CXCL13/NCF2/C1QB/NLRP3/CD300A/IDO1/NOD2/LYN/CSF3R/VAV1/OAS2/TIMP1/LGALS9/IFIT1/NCF1/OAS3/C1QC/BST2/DHX58/KLRD1/RSAD2/VSIG4/NCR1/FPR2/CD14/IFIT3/OASL/MX2/TNF…	125	BP
GO:0002684	positive regulation of immune system process	76/175	1087/17910	5.56744592346169e-46	1.53514677168433e-43	8.81856054322465e-44	IL1B/IL6/PTPRC/TYROBP/FCGR3A/ITGB2/IL10/CD86/CXCL10/FCER1G/CCL5/TLR8/TLR7/CCR1/CCL3/IL17A/FCGR1A/CCL4/CD40/CTSS/FCGR2B/AIF1/C1QA/CCR7/CLEC7A/IL18/HCK/IRF7/FGR/C3AR1/TREM2/C5AR1/B2M/CXCL13/C1QB/NLRP3/CD300A/IDO1/NOD2/PDCD1/HCLS1/LYN/CCL8/VAV1/LGALS9/RAC2/C1QC/DHX58/RSAD2/VSIG4/FPR2/CD14/SASH3/NCKAP1L/S100A9/INPP5D/HSP90AA1/CD300LF/WAS/CLEC4E/PSMB8/P2RY12/SLC11A1/CLEC6A/S100A8/CD84/CYBA/CARD9/IL18R…	76	BP
GO:0043207	response to external biotic stimulus	71/175	905/17910	5.74653871753493e-46	1.53514677168433e-43	8.81856054322465e-44	IL1B/IL6/PTPRC/IL10/CXCL10/CCL5/CCR5/TLR8/IRF8/CD68/TLR7/IL10RA/CCL3/IL17A/CCL4/CD40/FCGR2B/CCR7/CLEC7A/IL18/HCK/IRF7/MRC1/FGR/MX1/TREM2/LY86/C5AR1/B2M/CXCL13/NLRP3/IDO1/NOD2/LYN/CCL8/OAS2/CXCL2/LGALS9/IFIT1/OAS3/BST2/DHX58/RSAD2/FPR2/CD14/IFIT3/OASL/MX2/TNFRSF1B/IFI44/S100A9/RTP4/IFITM3/IFITM1/CLEC4E/IFI44L/SAMHD1/STAB1/SLC11A1/CLEC6A/S100A8/MPEG1/RNASE6/BATF/CYBA/CARD9/CLEC4D/GBP3/SLAMF8/STING1…	71	BP
GO:0034097	response to cytokine	78/175	1167/17910	6.42597489631769e-46	1.60220974081521e-43	9.20379983395398e-44	IL1B/IL6/PTPRC/ITGB2/IL10/CD86/CXCL10/CSF1R/FCER1G/CCL5/SPI1/CCR5/MMP9/IRF8/CCR1/IL10RA/CCL3/IL17A/FCGR1A/CCL4/CD40/AIF1/CCR7/IL18/HCK/IRF7/MRC1/MX1/TREM2/CXCL11/LAPTM5/B2M/NOD2/HCLS1/IL2RG/CSF3R/VAV1/OAS2/TIMP1/CXCL2/LGALS9/IFIT1/OAS3/BST2/SELPLG/RSAD2/CD14/IFIT3/OASL/MX2/TNFRSF1B/CXCL16/USP18/INPP5D/HSP90AA1/IL1R2/IFITM3/IFITM1/CD300LF/XAF1/LCP1/WAS/PSMB8/MEFV/OSM/SAMHD1/SLC11A1/IL11/SAA1/F13A1…	78	BP
GO:0009607	response to biotic stimulus	71/175	938/17910	6.62772567496103e-45	1.54923087652214e-42	8.8994658569707e-43	IL1B/IL6/PTPRC/IL10/CXCL10/CCL5/CCR5/TLR8/IRF8/CD68/TLR7/IL10RA/CCL3/IL17A/CCL4/CD40/FCGR2B/CCR7/CLEC7A/IL18/HCK/IRF7/MRC1/FGR/MX1/TREM2/LY86/C5AR1/B2M/CXCL13/NLRP3/IDO1/NOD2/LYN/CCL8/OAS2/CXCL2/LGALS9/IFIT1/OAS3/BST2/DHX58/RSAD2/FPR2/CD14/IFIT3/OASL/MX2/TNFRSF1B/IFI44/S100A9/RTP4/IFITM3/IFITM1/CLEC4E/IFI44L/SAMHD1/STAB1/SLC11A1/CLEC6A/S100A8/MPEG1/RNASE6/BATF/CYBA/CARD9/CLEC4D/GBP3/SLAMF8/STING1…	71	BP
GO:0071345	cellular response to cytokine stimulus	74/175	1084/17910	7.090237068935e-44	1.5598521551657e-41	8.96047916885222e-42	IL1B/IL6/PTPRC/ITGB2/IL10/CD86/CXCL10/CSF1R/FCER1G/CCL5/SPI1/CCR5/MMP9/IRF8/CCR1/IL10RA/CCL3/IL17A/FCGR1A/CCL4/CD40/AIF1/CCR7/IL18/HCK/IRF7/MRC1/MX1/TREM2/CXCL11/LAPTM5/B2M/NOD2/HCLS1/IL2RG/CSF3R/VAV1/OAS2/TIMP1/CXCL2/LGALS9/IFIT1/OAS3/BST2/SELPLG/RSAD2/IFIT3/OASL/MX2/TNFRSF1B/USP18/INPP5D/HSP90AA1/IL1R2/IFITM3/IFITM1/CD300LF/XAF1/LCP1/WAS/PSMB8/OSM/SAMHD1/IL11/SAA1/F13A1/BATF/CYBA/PARP14/IL18RAP…	74	BP
GO:0019221	cytokine-mediated signaling pathway	64/175	764/17910	9.71468683748916e-43	2.01849604290053e-40	1.15951320674359e-40	IL1B/IL6/PTPRC/ITGB2/IL10/CD86/CXCL10/CSF1R/FCER1G/CCL5/SPI1/CCR5/MMP9/IRF8/CCR1/IL10RA/CCL3/IL17A/FCGR1A/CCL4/CD40/CCR7/IL18/HCK/IRF7/MX1/TREM2/CXCL11/B2M/NOD2/IL2RG/CSF3R/VAV1/OAS2/TIMP1/CXCL2/IFIT1/OAS3/BST2/RSAD2/IFIT3/OASL/MX2/TNFRSF1B/USP18/INPP5D/HSP90AA1/IL1R2/IFITM3/IFITM1/CD300LF/XAF1/LCP1/PSMB8/OSM/SAMHD1/IL11/SAA1/F13A1/BATF/PARP14/IL18RAP/IL13RA1/TNFSF14	64	BP
GO:0001816	cytokine production	62/175	765/17910	1.98102305786043e-40	3.89948749284106e-38	2.24003770697681e-38	IL1B/IL6/PTPRC/TYROBP/IL10/CD86/CSF1R/FCER1G/TLR8/IRF8/TLR7/CYBB/CCL3/IL17A/CD40/FCGR2B/AIF1/CCR7/IL18/IRF7/FGR/C3AR1/TREM2/C5AR1/B2M/NLRP3/IDO1/NOD2/LYN/LGALS9/BST2/DHX58/RSAD2/VSIG4/CD14/TNFRSF1B/SASH3/NCKAP1L/S100A9/INPP5D/IL1R2/CLEC4E/EOMES/MEFV/OSM/UBE2L6/SLC11A1/AGTR2/CLEC6A/S100A8/SAA1/CD200R1/CD84/SRGN/BATF/CYBA/CARD9/IL18RAP/MMP8/CLEC5A/STING1/ZBP1	62	BP
GO:0002443	leukocyte mediated immunity	63/175	814/17910	6.27118517119267e-40	1.17271162701303e-37	6.73657312337065e-38	IL1B/IL6/PTPRC/TYROBP/ITGB2/IL10/FCER1G/TLR8/MMP9/CD68/CYBB/CCL3/CD40/CTSS/SELL/FCGR2B/GZMB/C1QA/IL18/IRF7/FGR/C3AR1/CD53/C5AR1/B2M/C1QB/NLRP3/CD300A/NOD2/LYN/VAV1/LGALS9/RAC2/C1QC/BST2/KLRD1/RSAD2/NCR1/FPR2/CD14/TNFRSF1B/SASH3/NCKAP1L/S100A9/INPP5D/HSP90AA1/DOCK2/WAS/CLEC12A/SLC11A1/S100A8/CD84/LILRB3/BATF/PLAUR/CYBA/IL18RAP/MMP8/CLEC4D/CLEC5A/STING1/TNFAIP6/GMFG	63	BP
GO:0031347	regulation of defense response	64/175	885/17910	7.9899734249742e-39	1.42297621949541e-36	8.17420338865782e-37	IL1B/IL6/PTPRC/ITGB2/IL10/FCER1G/CCL5/TLR8/MMP9/TLR7/CCL3/IL17A/CTSS/FCGR2B/C1QA/CCR7/CLEC7A/IL18/HCK/IRF7/FGR/C3AR1/TREM2/C5AR1/C1QB/NLRP3/CD300A/IDO1/NOD2/LYN/VAV1/LGALS9/IFIT1/C1QC/DHX58/RSAD2/VSIG4/NCR1/FPR2/CD14/TNFRSF1B/S100A9/USP18/IL1R2/CD300LF/CLEC4E/PSMB8/MEFV/OSM/SAMHD1/CLEC6A/S100A8/SAA1/CD200R1/CYBA/CARD9/PARP14/IL18RAP/MMP8/CLEC4D/SLAMF8/STING1/TNFAIP6/PLA2G7	64	BP
GO:0006954	inflammatory response	61/175	784/17910	1.09500698593332e-38	1.86151187608664e-36	1.06933457334445e-36	IL1B/IL6/PTPRC/TYROBP/ITGB2/IL10/CSF1R/FCER1G/CCL5/TLR8/MMP9/CD163/CD68/TLR7/CYBB/CCL3/IL17A/CD40/FCGR2B/AIF1/C1QA/CCR7/CLEC7A/IL18/SIGLEC1/HCK/C3AR1/TREM2/LY86/C5AR1/CXCL13/C1QB/NLRP3/IDO1/NOD2/LYN/TIMP1/LGALS9/C1QC/VSIG4/FPR2/TNFRSF1B/S100A9/USP18/IL1R2/MEFV/OSM/STAB1/SLC11A1/KLRG1/FOLR2/S100A8/SAA1/CD200R1/CYBA/IL18RAP/MMP8/SLAMF8/THEMIS2/TNFAIP6/PLA2G7	61	BP
GO:0001817	regulation of cytokine production	57/175	698/17910	4.14856510523246e-37	6.74592760589975e-35	3.87515852621486e-35	IL1B/IL6/PTPRC/TYROBP/IL10/CD86/CSF1R/FCER1G/TLR8/IRF8/TLR7/CYBB/CCL3/IL17A/CD40/FCGR2B/AIF1/CCR7/IL18/IRF7/FGR/C3AR1/TREM2/C5AR1/B2M/NLRP3/IDO1/NOD2/LYN/LGALS9/BST2/DHX58/RSAD2/VSIG4/CD14/TNFRSF1B/SASH3/NCKAP1L/INPP5D/IL1R2/CLEC4E/MEFV/OSM/UBE2L6/SLC11A1/AGTR2/CLEC6A/SAA1/CD200R1/CD84/SRGN/CYBA/CARD9/MMP8/CLEC5A/STING1/ZBP1	57	BP
GO:0002274	myeloid leukocyte activation	55/175	652/17910	1.81383256648248e-36	2.8265557494352e-34	1.62369836324156e-34	IL6/PTPRC/TYROBP/ITGB2/IL10/FCER1G/CCL5/SPI1/TLR8/MMP9/CD68/TLR7/CYBB/CCL3/CTSS/SELL/FCGR2B/AIF1/C1QA/IL18/FGR/C3AR1/TREM2/CD53/C5AR1/B2M/CD300A/LYN/LGALS9/RAC2/BST2/VSIG4/FPR2/CD14/TNFRSF1B/NCKAP1L/S100A9/HSP90AA1/CD300LF/DOCK2/CLEC12A/SLC11A1/S100A8/CD84/LILRB3/BATF/PLAUR/CYBA/IL18RAP/MMP8/CLEC4D/CLEC5A/STING1/TNFAIP6/GMFG	55	BP
GO:0007166	cell surface receptor signaling pathway	100/175	2831/17910	3.55841263389108e-36	5.32338530030106e-34	3.05798744664071e-34	IL1B/IL6/PTPRC/TYROBP/FCGR3A/ITGB2/IL10/CD86/CXCL10/CSF1R/FCER1G/CCL5/SPI1/CCR5/MMP9/IRF8/CYBB/CCR1/IL10RA/CCL3/IL17A/FCGR1A/CCL4/CD40/FCGR2B/CCR7/IL18/HCK/IRF7/FGR/MX1/C3AR1/PLEK/TREM2/LY86/NCF4/CXCL11/C5AR1/B2M/CXCL13/NCF2/CD300A/NOD2/LYN/IL2RG/CSF3R/VAV1/OAS2/TIMP1/CXCL2/IFIT1/NCF1/OAS3/BST2/KLRD1/RSAD2/IGSF6/FPR2/CD14/IFIT3/OASL/MX2/TNFRSF1B/NCKAP1L/USP18/INPP5D/HSP90AA1/IL1R2/IFITM3/IFITM1/C…	100	BP
GO:0070887	cellular response to chemical stimulus	102/175	3100/17910	2.1196836635436e-34	3.04908342371271e-32	1.7515280798755e-32	IL1B/IL6/PTPRC/ITGB2/IL10/CD86/CXCL10/CSF1R/FCER1G/CCL5/SPI1/CCR5/MMP9/IRF8/CD68/CYBB/CCR1/IL10RA/CCL3/IL17A/FCGR1A/CCL4/CD40/CTSS/FCGR2B/AIF1/CCR7/CLEC7A/IL18/HCK/IRF7/MRC1/MX1/C3AR1/TREM2/LY86/NCF4/CXCL11/C5AR1/LAPTM5/B2M/CXCL13/NCF2/NLRP3/NOD2/HCLS1/LYN/IL2RG/CSF3R/VAV1/OAS2/TIMP1/CXCL2/LGALS9/IFIT1/NCF1/RAC2/OAS3/BST2/SELPLG/RSAD2/FPR2/CD14/IFIT3/OASL/MX2/TNFRSF1B/NCKAP1L/S100A9/USP18/INPP5D/…	102	BP
GO:0048583	regulation of response to stimulus	116/175	4275/17910	8.40174336320099e-33	1.1637970436434e-30	6.68536382233654e-31	IL1B/IL6/PTPRC/TYROBP/FCGR3A/ITGB2/IL10/CD86/CXCL10/CSF1R/FCER1G/CCL5/TLR8/MMP9/TLR7/CCR1/IL10RA/CCL3/IL17A/FCGR1A/CCL4/CD40/CTSS/SELL/FCGR2B/CD48/GZMB/AIF1/C1QA/CCR7/CLEC7A/IL18/HCK/IRF7/FGR/C3AR1/PLEK/TREM2/LY86/CXCL11/C5AR1/B2M/CXCL13/C1QB/NLRP3/CD300A/IDO1/NOD2/PDCD1/HCLS1/LYN/CCL8/VAV1/TIMP1/CXCL2/LGALS9/IFIT1/NCF1/RAC2/C1QC/BST2/DHX58/KLRD1/RSAD2/VSIG4/NCR1/FPR2/CD14/TNFRSF1B/CXCL16/CXCL5/S…	116	BP
GO:0098542	defense response to other organism	46/175	481/17910	1.13348076995312e-32	1.5140064570088e-30	8.69712124614402e-31	IL1B/IL6/PTPRC/IL10/CXCL10/TLR8/IRF8/TLR7/IL17A/CD40/CLEC7A/IRF7/FGR/MX1/C5AR1/CXCL13/NLRP3/NOD2/OAS2/IFIT1/OAS3/BST2/DHX58/RSAD2/FPR2/OASL/MX2/S100A9/RTP4/IFITM3/CLEC4E/IFI44L/SAMHD1/STAB1/SLC11A1/CLEC6A/S100A8/MPEG1/RNASE6/BATF/CYBA/CARD9/CLEC4D/GBP3/SLAMF8/STING1	46	BP
GO:0050778	positive regulation of immune response	56/175	809/17910	1.32815471295451e-32	1.71286159532754e-30	9.83943291883904e-31	IL1B/IL6/PTPRC/FCGR3A/ITGB2/CD86/FCER1G/CCL5/TLR8/TLR7/FCGR1A/CD40/CTSS/FCGR2B/C1QA/CCR7/CLEC7A/IL18/HCK/IRF7/FGR/C3AR1/C5AR1/B2M/C1QB/NLRP3/CD300A/IDO1/NOD2/LYN/VAV1/LGALS9/C1QC/DHX58/RSAD2/VSIG4/FPR2/CD14/SASH3/NCKAP1L/S100A9/INPP5D/HSP90AA1/CD300LF/WAS/CLEC4E/PSMB8/SLC11A1/CLEC6A/S100A8/CYBA/CARD9/IL18RAP/CLEC4D/STING1/THEMIS2	56	BP
GO:0032940	secretion by cell	71/175	1449/17910	1.957961894192e-32	2.44092582809269e-30	1.40217551791083e-30	IL1B/IL6/PTPRC/TYROBP/ITGB2/IL10/CSF1R/FCER1G/CCL5/TLR8/MMP9/CD68/CYBB/CCR1/CCL3/IL17A/CD40/CTSS/SELL/FCGR2B/AIF1/CCR7/HCK/FGR/C3AR1/PLEK/TREM2/CD53/C5AR1/B2M/NLRP3/CD300A/NOD2/LYN/CCL8/TIMP1/LGALS9/RAC2/BST2/RSAD2/FPR2/CD14/TNFRSF1B/NCKAP1L/S100A9/HSP90AA1/IL1R2/DOCK2/CLEC4E/CLEC12A/OSM/P2RY12/SLC11A1/AGTR2/CLEC6A/IL11/S100A8/SAA1/CD200R1/CD84/SRGN/F13A1/LILRB3/PLAUR/CYBA/MMP8/CLEC4D/CLEC5A/STIN…	71	BP
GO:0048584	positive regulation of response to stimulus	87/175	2322/17910	3.84579373188183e-32	4.63976405072195e-30	2.66528523150112e-30	IL1B/IL6/PTPRC/FCGR3A/ITGB2/IL10/CD86/CXCL10/CSF1R/FCER1G/CCL5/TLR8/MMP9/TLR7/CCR1/IL10RA/CCL3/IL17A/FCGR1A/CCL4/CD40/CTSS/FCGR2B/GZMB/AIF1/C1QA/CCR7/CLEC7A/IL18/HCK/IRF7/FGR/C3AR1/PLEK/TREM2/LY86/C5AR1/B2M/CXCL13/C1QB/NLRP3/CD300A/IDO1/NOD2/HCLS1/LYN/VAV1/LGALS9/NCF1/RAC2/C1QC/BST2/DHX58/RSAD2/VSIG4/FPR2/CD14/SASH3/NCKAP1L/S100A9/INPP5D/HSP90AA1/CD300LF/WAS/CLEC4E/PSMB8/OSM/P2RY12/SLC11A1/AGTR2/…	87	BP
GO:0032101	regulation of response to external stimulus	57/175	873/17910	7.08051587766693e-32	8.27535293202322e-30	4.75372792970993e-30	IL1B/IL6/PTPRC/ITGB2/IL10/CXCL10/FCER1G/CCL5/MMP9/TLR7/CCR1/CCL3/IL17A/CCL4/FCGR2B/AIF1/C1QA/CCR7/IL18/HCK/C3AR1/PLEK/TREM2/LY86/C5AR1/CXCL13/C1QB/NLRP3/IDO1/NOD2/LYN/LGALS9/IFIT1/RAC2/C1QC/DHX58/VSIG4/FPR2/TNFRSF1B/NCKAP1L/S100A9/USP18/IL1R2/MEFV/OSM/P2RY12/S100A8/SAA1/CD200R1/PLAUR/CYBA/MMP8/SLAMF8/STING1/TNFAIP6/PLA2G7/TNFSF14	57	BP
GO:0001819	positive regulation of cytokine production	44/175	446/17910	8.58885179542771e-32	9.73403203481807e-30	5.59165758037256e-30	IL1B/IL6/PTPRC/TYROBP/IL10/CD86/CSF1R/FCER1G/TLR8/IRF8/TLR7/CYBB/CCL3/IL17A/CD40/AIF1/CCR7/IL18/IRF7/FGR/C3AR1/TREM2/C5AR1/B2M/NLRP3/IDO1/NOD2/LGALS9/DHX58/RSAD2/CD14/SASH3/CLEC4E/OSM/SLC11A1/AGTR2/CLEC6A/SAA1/CYBA/CARD9/MMP8/CLEC5A/STING1/ZBP1	44	BP
GO:0071310	cellular response to organic substance	90/175	2564/17910	2.53188885297807e-31	2.78507773827588e-29	1.59987156313568e-29	IL1B/IL6/PTPRC/ITGB2/IL10/CD86/CXCL10/CSF1R/FCER1G/CCL5/SPI1/CCR5/MMP9/IRF8/CD68/CYBB/CCR1/IL10RA/CCL3/IL17A/FCGR1A/CCL4/CD40/CTSS/FCGR2B/AIF1/CCR7/CLEC7A/IL18/HCK/IRF7/MRC1/MX1/TREM2/LY86/CXCL11/LAPTM5/B2M/CXCL13/NLRP3/NOD2/HCLS1/LYN/IL2RG/CSF3R/VAV1/OAS2/TIMP1/CXCL2/LGALS9/IFIT1/OAS3/BST2/SELPLG/RSAD2/FPR2/CD14/IFIT3/OASL/MX2/TNFRSF1B/USP18/INPP5D/HSP90AA1/IL1R2/IFITM3/IFITM1/CD300LF/XAF1/LCP1/…	90	BP
GO:0002366	leukocyte activation involved in immune response	51/175	684/17910	4.49656859646174e-31	4.80490472879055e-29	2.76014932492584e-29	IL6/PTPRC/TYROBP/ITGB2/IL10/CD86/FCER1G/MMP9/CD68/CYBB/CCL3/CD40/CTSS/SELL/FCGR2B/IL18/FGR/C3AR1/CD53/C5AR1/B2M/NLRP3/CD300A/LYN/LGALS9/RAC2/BST2/FPR2/CD14/TNFRSF1B/NCKAP1L/S100A9/HSP90AA1/LCP1/DOCK2/CLEC4E/EOMES/CLEC12A/SLC11A1/S100A8/CD84/LILRB3/BATF/PLAUR/CYBA/MMP8/CLEC4D/CLEC5A/STING1/TNFAIP6/GMFG	51	BP
GO:0002263	cell activation involved in immune response	51/175	688/17910	5.95256751124819e-31	6.18405624779673e-29	3.55239482177121e-29	IL6/PTPRC/TYROBP/ITGB2/IL10/CD86/FCER1G/MMP9/CD68/CYBB/CCL3/CD40/CTSS/SELL/FCGR2B/IL18/FGR/C3AR1/CD53/C5AR1/B2M/NLRP3/CD300A/LYN/LGALS9/RAC2/BST2/FPR2/CD14/TNFRSF1B/NCKAP1L/S100A9/HSP90AA1/LCP1/DOCK2/CLEC4E/EOMES/CLEC12A/SLC11A1/S100A8/CD84/LILRB3/BATF/PLAUR/CYBA/MMP8/CLEC4D/CLEC5A/STING1/TNFAIP6/GMFG	51	BP
GO:0046903	secretion	72/175	1584/17910	7.33192024301468e-31	7.41118424564186e-29	4.25731129900226e-29	IL1B/IL6/PTPRC/TYROBP/ITGB2/IL10/CSF1R/FCER1G/CCL5/TLR8/MMP9/CD68/CYBB/CCR1/CCL3/IL17A/CD40/CTSS/SELL/FCGR2B/AIF1/CCR7/HCK/FGR/C3AR1/PLEK/TREM2/CD53/C5AR1/B2M/NLRP3/CD300A/NOD2/LYN/CCL8/OAS2/TIMP1/LGALS9/RAC2/BST2/RSAD2/FPR2/CD14/TNFRSF1B/NCKAP1L/S100A9/HSP90AA1/IL1R2/DOCK2/CLEC4E/CLEC12A/OSM/P2RY12/SLC11A1/AGTR2/CLEC6A/IL11/S100A8/SAA1/CD200R1/CD84/SRGN/F13A1/LILRB3/PLAUR/CYBA/MMP8/CLEC4D/CLEC5A…	72	BP
GO:0010033	response to organic substance	98/175	3138/17910	1.08904915277581e-30	1.07185363983725e-28	6.1572003346688e-29	IL1B/IL6/PTPRC/ITGB2/IL10/CD86/CXCL10/CSF1R/FCER1G/CCL5/SPI1/CCR5/MMP9/IRF8/CD68/CYBB/CCR1/IL10RA/CCL3/IL17A/FCGR1A/CCL4/CD40/CTSS/FCGR2B/AIF1/CCR7/CLEC7A/IL18/HCK/IRF7/MRC1/MX1/TREM2/LY86/CXCL11/C5AR1/LAPTM5/B2M/CXCL13/NLRP3/IDO1/NOD2/HCLS1/LYN/IL2RG/CSF3R/VAV1/OAS2/TIMP1/CXCL2/LGALS9/IFIT1/OAS3/BST2/SELPLG/RSAD2/FPR2/CD14/IFIT3/OASL/MX2/TNFRSF1B/CXCL16/USP18/INPP5D/HSP90AA1/IL1R2/IFITM3/IFITM1/…	98	BP
GO:0042221	response to chemical	114/175	4520/17910	6.88218048940267e-29	6.59983462317076e-27	3.79123626960077e-27	IL1B/IL6/PTPRC/ITGB2/IL10/CD86/CXCL10/CSF1R/FCER1G/CCL5/SPI1/CCR5/MMP9/IRF8/CD68/CYBB/CCR1/IL10RA/CCL3/IL17A/FCGR1A/CCL4/CD40/CTSS/FCGR2B/AIF1/C1QA/CCR7/CLEC7A/IL18/HCK/IRF7/MRC1/MX1/C3AR1/TREM2/LY86/NCF4/CXCL11/C5AR1/LAPTM5/B2M/CXCL13/NCF2/NLRP3/IDO1/NOD2/HCLS1/LYN/CCL8/IL2RG/CSF3R/VAV1/OAS2/TIMP1/CXCL2/LGALS9/IFIT1/NCF1/RAC2/OAS3/BST2/SELPLG/RSAD2/FPR2/CD14/IFIT3/OASL/MX2/TNFRSF1B/CXCL16/CXCL5/…	114	BP
GO:0009617	response to bacterium	46/175	588/17910	8.11895379476923e-29	7.59122179810923e-27	4.36073281450631e-27	IL1B/IL6/IL10/CXCL10/CCL5/CCR5/IRF8/CD68/IL10RA/CCL3/CD40/FCGR2B/CCR7/IL18/HCK/MRC1/FGR/TREM2/LY86/C5AR1/B2M/CXCL13/NLRP3/IDO1/NOD2/LYN/OAS2/CXCL2/LGALS9/DHX58/FPR2/CD14/TNFRSF1B/IFI44/S100A9/CLEC4E/STAB1/SLC11A1/S100A8/MPEG1/RNASE6/CYBA/CARD9/CLEC4D/SLAMF8/RGS1	46	BP
GO:0050900	leukocyte migration	42/175	467/17910	1.11179142624347e-28	1.01417071564648e-26	5.82584416165063e-27	IL6/ITGB2/IL10/CXCL10/FCER1G/CCL5/CCR5/MMP9/CCR1/CCL3/IL17A/CCL4/SELL/CD48/AIF1/CCR7/HCK/C3AR1/TREM2/CXCL11/C5AR1/CXCL13/CD300A/LYN/CCL8/CSF3R/VAV1/LGALS9/RAC2/SELPLG/FPR2/NCKAP1L/S100A9/INPP5D/P2RY12/S100A8/SAA1/CD200R1/CD84/SLAMF8/PLA2G7/TNFSF14	42	BP
GO:0046649	lymphocyte activation	47/175	630/17910	1.50485785346695e-28	1.34004008856343e-26	7.69778165144375e-27	IL1B/IL6/PTPRC/TYROBP/ITGB2/IL10/CD86/CCL5/SPI1/CD40/FCGR2B/AIF1/CCR7/CLEC7A/IL18/B2M/NLRP3/CD300A/IDO1/NOD2/PDCD1/LYN/VAV1/LGALS9/RAC2/BST2/RSAD2/VSIG4/NCR1/TNFRSF1B/SASH3/NCKAP1L/INPP5D/LCP1/DOCK2/WAS/CLEC4E/EOMES/SLC11A1/IL11/BATF/CLEC4D/SLAMF8/SAMSN1/LST1/RASAL3/TNFSF14	47	BP
GO:0080134	regulation of response to stress	69/175	1592/17910	3.82235164361193e-28	3.32455701095549e-26	1.90977226551088e-26	IL1B/IL6/PTPRC/ITGB2/IL10/FCER1G/CCL5/TLR8/MMP9/TLR7/CCL3/IL17A/CTSS/FCGR2B/C1QA/CCR7/CLEC7A/IL18/HCK/IRF7/FGR/C3AR1/PLEK/TREM2/C5AR1/C1QB/NLRP3/CD300A/IDO1/NOD2/LYN/VAV1/LGALS9/IFIT1/NCF1/C1QC/DHX58/RSAD2/VSIG4/NCR1/FPR2/CD14/TNFRSF1B/S100A9/USP18/HSP90AA1/IL1R2/CD300LF/WAS/CLEC4E/PSMB8/MEFV/OSM/SAMHD1/CLEC6A/S100A8/SAA1/CD200R1/PLAUR/CYBA/CARD9/PARP14/IL18RAP/MMP8/CLEC4D/SLAMF8/STING1/TNFAIP6/P…	69	BP
GO:0002694	regulation of leukocyte activation	42/175	492/17910	9.10824374397788e-28	7.7420071823812e-26	4.44735059365044e-26	IL1B/IL6/PTPRC/TYROBP/ITGB2/IL10/CD86/FCER1G/CCL5/CCL3/CD40/FCGR2B/AIF1/C1QA/CCR7/IL18/FGR/TREM2/C5AR1/NLRP3/CD300A/IDO1/NOD2/PDCD1/LYN/VAV1/LGALS9/RAC2/VSIG4/TNFRSF1B/SASH3/NCKAP1L/INPP5D/CD300LF/CD84/MMP8/CLEC4D/SLAMF8/SAMSN1/LST1/RASAL3/TNFSF14	42	BP
GO:0050865	regulation of cell activation	43/175	535/17910	2.28059311457451e-27	1.89542627744637e-25	1.08881650218634e-25	IL1B/IL6/PTPRC/TYROBP/ITGB2/IL10/CD86/FCER1G/CCL5/CCL3/CD40/FCGR2B/AIF1/C1QA/CCR7/IL18/FGR/PLEK/TREM2/C5AR1/NLRP3/CD300A/IDO1/NOD2/PDCD1/LYN/VAV1/LGALS9/RAC2/VSIG4/TNFRSF1B/SASH3/NCKAP1L/INPP5D/CD300LF/CD84/MMP8/CLEC4D/SLAMF8/SAMSN1/LST1/RASAL3/TNFSF14	43	BP
GO:0032103	positive regulation of response to external stimulus	35/175	315/17910	5.20822926595886e-27	4.23451683797525e-25	2.43249334824303e-25	IL1B/IL6/ITGB2/CXCL10/FCER1G/CCL5/TLR7/CCR1/CCL3/IL17A/CCL4/AIF1/C1QA/CCR7/IL18/C3AR1/TREM2/LY86/C5AR1/CXCL13/IDO1/NOD2/LGALS9/RAC2/DHX58/FPR2/NCKAP1L/S100A9/OSM/P2RY12/S100A8/CYBA/MMP8/PLA2G7/TNFSF14	35	BP
GO:0051704	multi-organism process	83/175	2496/17910	1.15643230282394e-26	9.20224853736497e-25	5.28617767091526e-25	IL1B/IL6/PTPRC/IL10/CD86/CXCL10/CCL5/CCR5/TLR8/MMP9/IRF8/CD68/TLR7/IL10RA/CCL3/IL17A/CCL4/CD40/FCGR2B/CCR7/CLEC7A/IL18/HCK/IRF7/MRC1/FGR/MX1/TREM2/LY86/C5AR1/B2M/CXCL13/NLRP3/IDO1/NOD2/LYN/CCL8/IL2RG/OAS2/TIMP1/CXCL2/LGALS9/IFIT1/OAS3/BST2/DHX58/SELPLG/RSAD2/FPR2/CD14/IFIT3/OASL/MX2/TNFRSF1B/IFI44/S100A9/RTP4/IFITM3/IFITM1/DOCK2/CLEC4E/PSMB8/IFI44L/SAMHD1/STAB1/SLC11A1/CLEC6A/S100A8/CD200R1/MPEG1…	83	BP
GO:0043299	leukocyte degranulation	42/175	532/17910	2.06914075961327e-26	1.61220550853201e-24	9.26121993502345e-25	PTPRC/TYROBP/ITGB2/FCER1G/MMP9/CD68/CYBB/CCL3/CTSS/SELL/FCGR2B/HCK/FGR/C3AR1/CD53/C5AR1/B2M/CD300A/LYN/LGALS9/RAC2/BST2/FPR2/CD14/TNFRSF1B/NCKAP1L/S100A9/HSP90AA1/DOCK2/CLEC12A/SLC11A1/S100A8/CD84/LILRB3/PLAUR/CYBA/MMP8/CLEC4D/CLEC5A/STING1/TNFAIP6/GMFG	42	BP
GO:0050727	regulation of inflammatory response	40/175	479/17910	4.61763483241742e-26	3.52448046392676e-24	2.02461711986336e-24	IL1B/IL6/PTPRC/ITGB2/IL10/FCER1G/CCL5/MMP9/TLR7/CCL3/IL17A/FCGR2B/C1QA/CCR7/IL18/HCK/C3AR1/TREM2/C5AR1/C1QB/NLRP3/IDO1/NOD2/LYN/C1QC/VSIG4/FPR2/TNFRSF1B/S100A9/USP18/IL1R2/MEFV/OSM/S100A8/SAA1/CD200R1/MMP8/SLAMF8/TNFAIP6/PLA2G7	40	BP
GO:0002444	myeloid leukocyte mediated immunity	42/175	549/17910	7.19823675705228e-26	5.38428109427511e-24	3.09296867813552e-24	IL6/PTPRC/TYROBP/ITGB2/FCER1G/MMP9/CD68/CYBB/CCL3/CTSS/SELL/FCGR2B/FGR/C3AR1/CD53/C5AR1/B2M/CD300A/LYN/LGALS9/RAC2/BST2/FPR2/CD14/TNFRSF1B/NCKAP1L/S100A9/HSP90AA1/DOCK2/CLEC12A/SLC11A1/S100A8/CD84/LILRB3/PLAUR/CYBA/MMP8/CLEC4D/CLEC5A/STING1/TNFAIP6/GMFG	42	BP
GO:0009615	response to virus	34/175	323/17910	1.86097836341933e-25	1.36471746650751e-23	7.8395394009058e-24	IL1B/IL6/PTPRC/CXCL10/CCL5/TLR8/TLR7/CCL4/CD40/IRF7/FGR/MX1/NLRP3/CCL8/OAS2/LGALS9/IFIT1/OAS3/BST2/DHX58/RSAD2/IFIT3/OASL/MX2/IFI44/RTP4/IFITM3/IFITM1/IFI44L/SAMHD1/RNASE6/CARD9/GBP3/STING1	34	BP
GO:0030595	leukocyte chemotaxis	28/175	188/17910	2.84098438477025e-25	2.04332338443091e-23	1.17377512739192e-23	IL6/ITGB2/IL10/CXCL10/CCL5/CCR5/CCR1/CCL3/CCL4/AIF1/CCR7/C3AR1/CXCL11/C5AR1/CXCL13/LYN/CSF3R/VAV1/LGALS9/RAC2/FPR2/NCKAP1L/S100A9/S100A8/SAA1/SLAMF8/PLA2G7/TNFSF14	28	BP
GO:0036230	granulocyte activation	40/175	506/17910	3.69964396651961e-25	2.61069215750629e-23	1.49969678960606e-23	PTPRC/TYROBP/ITGB2/FCER1G/CCL5/MMP9/CD68/CYBB/CCL3/CTSS/SELL/FCGR2B/IL18/FGR/C3AR1/CD53/C5AR1/B2M/CD300A/BST2/FPR2/CD14/TNFRSF1B/NCKAP1L/S100A9/HSP90AA1/DOCK2/CLEC12A/SLC11A1/S100A8/LILRB3/PLAUR/CYBA/IL18RAP/MMP8/CLEC4D/CLEC5A/STING1/TNFAIP6/GMFG	40	BP
GO:0016192	vesicle-mediated transport	71/175	1899/17910	3.79566816560303e-25	2.62885165543617e-23	1.51012840662686e-23	IL1B/PTPRC/TYROBP/FCGR3A/ITGB2/FCER1G/CCL5/MMP9/CD163/IRF8/CD68/CYBB/CCR1/IL10RA/CCL3/FCGR1A/CTSS/SELL/FCGR2B/AIF1/CLEC7A/SIGLEC1/HCK/MRC1/FGR/C3AR1/PLEK/TREM2/CD53/NCF4/C5AR1/B2M/NCF2/CD300A/LYN/CCL8/IL2RG/VAV1/TIMP1/MSR1/LGALS9/RAC2/BST2/FPR2/CD14/TNFRSF1B/CXCL16/NCKAP1L/S100A9/HSP90AA1/CD300LF/DOCK2/WAS/CLEC12A/STAB1/SLC11A1/FOLR2/S100A8/SAA1/CD84/SRGN/F13A1/LILRB3/PLAUR/CYBA/MMP8/CLEC4D/CLEC5…	71	BP
GO:0031349	positive regulation of defense response	40/175	512/17910	5.77399683394675e-25	3.92631784708379e-23	2.2554502465235e-23	IL1B/IL6/ITGB2/FCER1G/CCL5/TLR8/TLR7/CCL3/IL17A/CTSS/C1QA/CCR7/CLEC7A/IL18/HCK/IRF7/TREM2/CD300A/IDO1/NOD2/LYN/VAV1/DHX58/RSAD2/FPR2/CD14/S100A9/CD300LF/CLEC4E/PSMB8/OSM/CLEC6A/S100A8/CYBA/CARD9/IL18RAP/MMP8/CLEC4D/STING1/PLA2G7	40	BP
GO:0006887	exocytosis	49/175	862/17910	1.78580181040142e-24	1.19266049480381e-22	6.85116822373929e-23	PTPRC/TYROBP/ITGB2/FCER1G/CCL5/MMP9/CD68/CYBB/CCR1/CCL3/CTSS/SELL/FCGR2B/HCK/FGR/C3AR1/PLEK/CD53/C5AR1/B2M/CD300A/LYN/CCL8/TIMP1/LGALS9/RAC2/BST2/FPR2/CD14/TNFRSF1B/NCKAP1L/S100A9/HSP90AA1/DOCK2/CLEC12A/SLC11A1/S100A8/CD84/SRGN/F13A1/LILRB3/PLAUR/CYBA/MMP8/CLEC4D/CLEC5A/STING1/TNFAIP6/GMFG	49	BP
GO:0042119	neutrophil activation	39/175	499/17910	2.42055981473421e-24	1.58822696615894e-22	9.12347660548941e-23	PTPRC/TYROBP/ITGB2/FCER1G/CCL5/MMP9/CD68/CYBB/CTSS/SELL/FCGR2B/IL18/FGR/C3AR1/CD53/C5AR1/B2M/CD300A/BST2/FPR2/CD14/TNFRSF1B/NCKAP1L/S100A9/HSP90AA1/DOCK2/CLEC12A/SLC11A1/S100A8/LILRB3/PLAUR/CYBA/IL18RAP/MMP8/CLEC4D/CLEC5A/STING1/TNFAIP6/GMFG	39	BP
GO:0045088	regulation of innate immune response	37/175	440/17910	3.32126036029364e-24	2.1416403012928e-22	1.230252703332e-22	ITGB2/FCER1G/CCL5/TLR8/TLR7/CTSS/FCGR2B/CLEC7A/HCK/IRF7/FGR/CD300A/NOD2/LYN/VAV1/LGALS9/DHX58/RSAD2/VSIG4/NCR1/FPR2/CD14/S100A9/USP18/CD300LF/CLEC4E/PSMB8/SAMHD1/CLEC6A/S100A8/CYBA/CARD9/PARP14/IL18RAP/CLEC4D/SLAMF8/STING1	37	BP
GO:0002697	regulation of immune effector process	37/175	441/17910	3.59763373853681e-24	2.28053392917418e-22	1.31003933280172e-22	IL1B/IL6/PTPRC/ITGB2/IL10/CD86/FCER1G/CD40/FCGR2B/C1QA/IL18/FGR/C3AR1/C5AR1/B2M/C1QB/NLRP3/CD300A/NOD2/LYN/VAV1/LGALS9/IFIT1/RAC2/C1QC/BST2/DHX58/RSAD2/VSIG4/NCR1/TNFRSF1B/SASH3/WAS/CD84/IL18RAP/SLAMF8/STING1	37	BP
GO:0002253	activation of immune response	43/175	647/17910	4.77075985565321e-24	2.97377364335717e-22	1.70826681848916e-22	IL1B/PTPRC/FCGR3A/ITGB2/FCER1G/TLR8/TLR7/FCGR1A/CTSS/FCGR2B/C1QA/CCR7/CLEC7A/HCK/IRF7/FGR/C3AR1/C5AR1/C1QB/CD300A/NOD2/LYN/VAV1/C1QC/DHX58/RSAD2/VSIG4/CD14/NCKAP1L/S100A9/INPP5D/HSP90AA1/CD300LF/WAS/CLEC4E/PSMB8/CLEC6A/S100A8/CYBA/CARD9/CLEC4D/STING1/THEMIS2	43	BP
GO:0002275	myeloid cell activation involved in immune response	40/175	542/17910	4.90268781287949e-24	3.00591023281464e-22	1.72672749371649e-22	PTPRC/TYROBP/ITGB2/FCER1G/MMP9/CD68/CYBB/CCL3/CTSS/SELL/FGR/C3AR1/CD53/C5AR1/B2M/CD300A/LYN/LGALS9/RAC2/BST2/FPR2/CD14/TNFRSF1B/NCKAP1L/S100A9/HSP90AA1/DOCK2/CLEC12A/SLC11A1/S100A8/CD84/LILRB3/PLAUR/CYBA/MMP8/CLEC4D/CLEC5A/STING1/TNFAIP6/GMFG	40	BP
GO:0045055	regulated exocytosis	46/175	768/17910	7.23613376244063e-24	4.36502262443999e-22	2.50746163143316e-22	PTPRC/TYROBP/ITGB2/FCER1G/MMP9/CD68/CYBB/CCL3/CTSS/SELL/FCGR2B/HCK/FGR/C3AR1/PLEK/CD53/C5AR1/B2M/CD300A/LYN/TIMP1/LGALS9/RAC2/BST2/FPR2/CD14/TNFRSF1B/NCKAP1L/S100A9/HSP90AA1/DOCK2/CLEC12A/SLC11A1/S100A8/CD84/SRGN/F13A1/LILRB3/PLAUR/CYBA/MMP8/CLEC4D/CLEC5A/STING1/TNFAIP6/GMFG	46	BP
GO:0097529	myeloid leukocyte migration	26/175	170/17910	7.99982464194376e-24	4.74910224775709e-22	2.72809391716077e-22	IL6/ITGB2/CXCL10/CCL5/CCR1/CCL3/IL17A/AIF1/CCR7/C3AR1/TREM2/C5AR1/CD300A/LYN/CSF3R/VAV1/RAC2/FPR2/NCKAP1L/S100A9/P2RY12/S100A8/SAA1/CD200R1/SLAMF8/PLA2G7	26	BP
GO:0042110	T cell activation	36/175	443/17910	4.79764147407298e-23	2.8036217364114e-21	1.61052405404325e-21	IL1B/IL6/PTPRC/IL10/CD86/CCL5/FCGR2B/AIF1/CCR7/CLEC7A/IL18/B2M/NLRP3/CD300A/IDO1/NOD2/PDCD1/LYN/VAV1/LGALS9/RAC2/RSAD2/VSIG4/TNFRSF1B/SASH3/NCKAP1L/LCP1/DOCK2/WAS/CLEC4E/EOMES/SLC11A1/BATF/CLEC4D/RASAL3/TNFSF14	36	BP
GO:0002703	regulation of leukocyte mediated immunity	26/175	185/17910	7.57926130413013e-23	4.36099035037641e-21	2.50514531525985e-21	IL1B/IL6/PTPRC/ITGB2/IL10/FCER1G/CD40/FCGR2B/IL18/FGR/B2M/NLRP3/CD300A/NOD2/LYN/VAV1/LGALS9/RAC2/BST2/RSAD2/NCR1/TNFRSF1B/SASH3/WAS/CD84/IL18RAP	26	BP
GO:0060326	cell chemotaxis	29/175	253/17910	7.86094162678826e-23	4.45453358851335e-21	2.55888067946967e-21	IL6/ITGB2/IL10/CXCL10/CCL5/CCR5/CCR1/CCL3/CCL4/AIF1/CCR7/C3AR1/CXCL11/C5AR1/CXCL13/LYN/CSF3R/VAV1/LGALS9/RAC2/FPR2/NCKAP1L/S100A9/S100A8/SAA1/SLAMF8/LOX/PLA2G7/TNFSF14	29	BP
GO:0002237	response to molecule of bacterial origin	31/175	309/17910	1.31105937365168e-22	7.31845083202579e-21	4.20404113373618e-21	IL1B/IL6/IL10/CXCL10/CCL5/CCR5/IRF8/CD68/IL10RA/CCL3/CD40/FCGR2B/CCR7/IL18/HCK/MRC1/TREM2/LY86/C5AR1/B2M/NLRP3/IDO1/NOD2/LYN/CXCL2/LGALS9/CD14/TNFRSF1B/SLC11A1/S100A8/CARD9	31	BP
GO:0002764	immune response-regulating signaling pathway	40/175	603/17910	2.55946090672787e-22	1.40770349870033e-20	8.08647014029658e-21	PTPRC/FCGR3A/ITGB2/FCER1G/TLR8/TLR7/FCGR1A/CD40/CTSS/FCGR2B/CCR7/CLEC7A/HCK/IRF7/FGR/C3AR1/C5AR1/CD300A/NOD2/LYN/VAV1/DHX58/RSAD2/FPR2/CD14/NCKAP1L/S100A9/INPP5D/HSP90AA1/CD300LF/WAS/CLEC4E/PSMB8/CLEC6A/S100A8/CD200R1/CYBA/CARD9/CLEC4D/THEMIS2	40	BP
GO:0050867	positive regulation of cell activation	31/175	319/17910	3.41879488815553e-22	1.8530859248843e-20	1.06449433512211e-20	IL1B/IL6/PTPRC/TYROBP/ITGB2/IL10/CD86/FCER1G/CCL5/CCL3/CD40/AIF1/C1QA/CCR7/IL18/FGR/PLEK/TREM2/NLRP3/NOD2/PDCD1/LYN/VAV1/LGALS9/SASH3/NCKAP1L/INPP5D/MMP8/CLEC4D/RASAL3/TNFSF14	31	BP
GO:0050707	regulation of cytokine secretion	26/175	201/17910	6.70772024861718e-22	3.58383910426118e-20	2.05871534247033e-20	IL1B/IL10/CSF1R/TLR8/CCL3/IL17A/FCGR2B/AIF1/CCR7/FGR/NLRP3/NOD2/LYN/LGALS9/CD14/TNFRSF1B/IL1R2/CLEC4E/OSM/AGTR2/CLEC6A/SAA1/CD200R1/SRGN/MMP8/CLEC5A	26	BP
GO:0006935	chemotaxis	38/175	551/17910	8.64249136502091e-22	4.55252362044763e-20	2.61517047828135e-20	IL6/ITGB2/IL10/CXCL10/CSF1R/CCL5/CCR5/CCR1/CCL3/CCL4/AIF1/CCR7/C3AR1/TREM2/CXCL11/C5AR1/CXCL13/LYN/CCL8/CSF3R/VAV1/CXCL2/LGALS9/RAC2/FPR2/CXCL16/CXCL5/NCKAP1L/S100A9/DOCK2/P2RY12/S100A8/SAA1/PLAUR/SLAMF8/LOX/PLA2G7/TNFSF14	38	BP
GO:0042330	taxis	38/175	553/17910	9.8141450285589e-22	5.09790311205699e-20	2.9284605267966e-20	IL6/ITGB2/IL10/CXCL10/CSF1R/CCL5/CCR5/CCR1/CCL3/CCL4/AIF1/CCR7/C3AR1/TREM2/CXCL11/C5AR1/CXCL13/LYN/CCL8/CSF3R/VAV1/CXCL2/LGALS9/RAC2/FPR2/CXCL16/CXCL5/NCKAP1L/S100A9/DOCK2/P2RY12/S100A8/SAA1/PLAUR/SLAMF8/LOX/PLA2G7/TNFSF14	38	BP
GO:0002521	leukocyte differentiation	36/175	485/17910	1.02828458544831e-21	5.26819773914612e-20	3.02628527599134e-20	IL6/PTPRC/TYROBP/IL10/CD86/CSF1R/FCER1G/SPI1/MMP9/CCR1/CCL3/IL17A/FCGR2B/CCR7/IL18/IRF7/TREM2/B2M/NLRP3/HCLS1/LYN/VAV1/LGALS9/C1QC/RSAD2/SASH3/NCKAP1L/INPP5D/DOCK2/CLEC4E/EOMES/IL11/LILRB3/BATF/CLEC4D/SLAMF8	36	BP
GO:0002696	positive regulation of leukocyte activation	30/175	305/17910	1.20489897962959e-21	6.08962457272251e-20	3.49814910017637e-20	IL1B/IL6/PTPRC/TYROBP/ITGB2/IL10/CD86/FCER1G/CCL5/CCL3/CD40/AIF1/C1QA/CCR7/IL18/FGR/TREM2/NLRP3/NOD2/PDCD1/LYN/VAV1/LGALS9/SASH3/NCKAP1L/INPP5D/MMP8/CLEC4D/RASAL3/TNFSF14	30	BP
GO:0006909	phagocytosis	30/175	308/17910	1.60151816463553e-21	7.98623724764918e-20	4.58764712143315e-20	IL1B/PTPRC/TYROBP/FCGR3A/ITGB2/FCER1G/IRF8/FCGR1A/FCGR2B/AIF1/CLEC7A/HCK/FGR/TREM2/NCF4/NCF2/CD300A/LYN/IL2RG/VAV1/MSR1/FPR2/CD14/NCKAP1L/HSP90AA1/CD300LF/DOCK2/WAS/SLC11A1/CYBA	30	BP
GO:0002446	neutrophil mediated immunity	36/175	499/17910	2.66957735210587e-21	1.31371306537841e-19	7.54654761170094e-20	IL6/PTPRC/TYROBP/ITGB2/FCER1G/MMP9/CD68/CYBB/CTSS/SELL/FGR/C3AR1/CD53/C5AR1/B2M/CD300A/BST2/FPR2/CD14/TNFRSF1B/NCKAP1L/S100A9/HSP90AA1/DOCK2/CLEC12A/SLC11A1/S100A8/LILRB3/PLAUR/CYBA/MMP8/CLEC4D/CLEC5A/STING1/TNFAIP6/GMFG	36	BP
GO:0002520	immune system development	47/175	938/17910	3.78737652465099e-21	1.83958288340191e-19	1.05673759218218e-19	IL6/PTPRC/TYROBP/IL10/CD86/CSF1R/FCER1G/SPI1/MMP9/IRF8/CCR1/CCL3/IL17A/CD40/FCGR2B/CCR7/IL18/IRF7/PLEK/TREM2/B2M/NLRP3/IDO1/PDCD1/HCLS1/LYN/CSF3R/VAV1/LGALS9/C1QC/RSAD2/SASH3/NCKAP1L/INPP5D/DOCK2/CLEC4E/PSMB8/EOMES/OSM/SAMHD1/IL11/LILRB3/BATF/CLEC4D/CLEC5A/SLAMF8/LOX	47	BP
GO:0032879	regulation of localization	78/175	2688/17910	5.8524854198103e-21	2.80619172693468e-19	1.61200037001793e-19	IL1B/IL6/PTPRC/TYROBP/ITGB2/IL10/CXCL10/CSF1R/FCER1G/CCL5/CCR5/TLR8/MMP9/CYBB/CCR1/CCL3/IL17A/CCL4/CD40/CTSS/FCGR2B/GZMB/AIF1/CCR7/HCK/FGR/C3AR1/TREM2/CXCL11/C5AR1/B2M/CXCL13/NLRP3/CD300A/NOD2/HCLS1/LYN/CCL8/IL2RG/OAS2/TIMP1/MSR1/LGALS9/RAC2/BST2/RSAD2/FPR2/CD14/MX2/TNFRSF1B/CXCL16/NCKAP1L/HSP90AA1/IL1R2/IFITM1/CD300LF/LCP1/DOCK2/WAS/CLEC4E/OSM/P2RY12/SLC11A1/AGTR2/CLEC6A/IL11/S100A8/SAA1/CD200R1…	78	BP
GO:0070661	leukocyte proliferation	28/175	270/17910	7.21684286924597e-21	3.41658130771898e-19	1.96263508276229e-19	IL1B/IL6/PTPRC/TYROBP/IL10/CSF1R/CCL5/CD40/FCGR2B/AIF1/IL18/CD300A/IDO1/LYN/CCL8/LGALS9/RAC2/BST2/VSIG4/TNFRSF1B/SASH3/NCKAP1L/INPP5D/DOCK2/SLC11A1/LST1/RASAL3/TNFSF14	28	BP
GO:0043312	neutrophil degranulation	35/175	485/17910	1.01980595440421e-20	4.76759283683968e-19	2.73871572755131e-19	PTPRC/TYROBP/ITGB2/FCER1G/MMP9/CD68/CYBB/CTSS/SELL/FGR/C3AR1/CD53/C5AR1/B2M/CD300A/BST2/FPR2/CD14/TNFRSF1B/NCKAP1L/S100A9/HSP90AA1/DOCK2/CLEC12A/SLC11A1/S100A8/LILRB3/PLAUR/CYBA/MMP8/CLEC4D/CLEC5A/STING1/TNFAIP6/GMFG	35	BP
GO:0002283	neutrophil activation involved in immune response	35/175	488/17910	1.24597838381985e-20	5.75303599442746e-19	3.30479776657091e-19	PTPRC/TYROBP/ITGB2/FCER1G/MMP9/CD68/CYBB/CTSS/SELL/FGR/C3AR1/CD53/C5AR1/B2M/CD300A/BST2/FPR2/CD14/TNFRSF1B/NCKAP1L/S100A9/HSP90AA1/DOCK2/CLEC12A/SLC11A1/S100A8/LILRB3/PLAUR/CYBA/MMP8/CLEC4D/CLEC5A/STING1/TNFAIP6/GMFG	35	BP
GO:0150076	neuroinflammatory response	18/175	76/17910	2.07544530621029e-20	9.46605542100789e-19	5.43771998713119e-19	IL1B/IL6/PTPRC/TYROBP/ITGB2/TLR8/MMP9/TLR7/CCL3/AIF1/C1QA/IL18/TREM2/C5AR1/FPR2/TNFRSF1B/CD200R1/MMP8	18	BP
GO:0002757	immune response-activating signal transduction	37/175	567/17910	2.11407617238402e-20	9.52607817435692e-19	5.47219970556219e-19	PTPRC/FCGR3A/ITGB2/FCER1G/TLR8/TLR7/FCGR1A/CTSS/FCGR2B/CCR7/CLEC7A/HCK/IRF7/FGR/C3AR1/C5AR1/CD300A/NOD2/LYN/VAV1/DHX58/RSAD2/CD14/NCKAP1L/S100A9/INPP5D/HSP90AA1/CD300LF/WAS/CLEC4E/PSMB8/CLEC6A/S100A8/CYBA/CARD9/CLEC4D/THEMIS2	37	BP
GO:0050663	cytokine secretion	26/175	230/17910	2.19979399104657e-20	9.79432086489782e-19	5.62629014502011e-19	IL1B/IL10/CSF1R/TLR8/CCL3/IL17A/FCGR2B/AIF1/CCR7/FGR/NLRP3/NOD2/LYN/LGALS9/CD14/TNFRSF1B/IL1R2/CLEC4E/OSM/AGTR2/CLEC6A/SAA1/CD200R1/SRGN/MMP8/CLEC5A	26	BP
GO:0051607	defense response to virus	26/175	231/17910	2.4587332757189e-20	1.08184264131632e-18	6.2145815674827e-19	IL1B/IL6/PTPRC/CXCL10/TLR8/TLR7/CD40/IRF7/MX1/NLRP3/OAS2/IFIT1/OAS3/BST2/DHX58/RSAD2/OASL/MX2/RTP4/IFITM3/IFI44L/SAMHD1/RNASE6/CARD9/GBP3/STING1	26	BP
GO:0002685	regulation of leukocyte migration	24/175	186/17910	2.98706911058448e-20	1.29902772948674e-18	7.46218856144788e-19	IL6/CXCL10/CCL5/CCR1/CCL3/CCL4/AIF1/CCR7/C3AR1/TREM2/C5AR1/CXCL13/CD300A/LYN/CCL8/LGALS9/RAC2/FPR2/NCKAP1L/P2RY12/CD200R1/SLAMF8/PLA2G7/TNFSF14	24	BP
GO:0051049	regulation of transport	62/175	1773/17910	4.35980276302518e-20	1.87421406134646e-18	1.07663126912697e-18	IL1B/IL6/PTPRC/ITGB2/IL10/CXCL10/CSF1R/FCER1G/CCL5/TLR8/MMP9/CYBB/CCR1/CCL3/IL17A/CCL4/CD40/CTSS/FCGR2B/GZMB/AIF1/CCR7/HCK/FGR/TREM2/CXCL11/B2M/NLRP3/CD300A/NOD2/HCLS1/LYN/IL2RG/OAS2/LGALS9/RAC2/BST2/RSAD2/FPR2/CD14/MX2/TNFRSF1B/NCKAP1L/IL1R2/CD300LF/LCP1/DOCK2/CLEC4E/OSM/P2RY12/SLC11A1/AGTR2/CLEC6A/IL11/S100A8/SAA1/CD200R1/CD84/SRGN/CYBA/MMP8/CLEC5A	62	BP
GO:0002449	lymphocyte mediated immunity	28/175	293/17910	6.65353993065342e-20	2.8277544705277e-18	1.62438696153871e-18	IL1B/IL6/PTPRC/IL10/FCER1G/TLR8/CD40/FCGR2B/GZMB/C1QA/IL18/IRF7/B2M/C1QB/NLRP3/VAV1/LGALS9/C1QC/KLRD1/RSAD2/NCR1/TNFRSF1B/SASH3/INPP5D/WAS/SLC11A1/BATF/IL18RAP	28	BP
GO:0007159	leukocyte cell-cell adhesion	29/175	328/17910	1.18848042319947e-19	4.99428851996181e-18	2.868939732407e-18	IL1B/IL6/PTPRC/ITGB2/IL10/CD86/CCL5/SELL/FCGR2B/AIF1/CCR7/IL18/NLRP3/CD300A/IDO1/NOD2/PDCD1/LYN/VAV1/LGALS9/RAC2/SELPLG/VSIG4/SASH3/NCKAP1L/S100A9/S100A8/RASAL3/TNFSF14	29	BP
GO:0006897	endocytosis	39/175	675/17910	1.23546913253924e-19	5.13406061744085e-18	2.94923099358198e-18	IL1B/PTPRC/TYROBP/FCGR3A/ITGB2/FCER1G/CD163/IRF8/IL10RA/FCGR1A/FCGR2B/AIF1/CLEC7A/SIGLEC1/HCK/MRC1/FGR/TREM2/NCF4/B2M/NCF2/CD300A/LYN/IL2RG/VAV1/MSR1/FPR2/CD14/CXCL16/NCKAP1L/HSP90AA1/CD300LF/DOCK2/WAS/STAB1/SLC11A1/FOLR2/SAA1/CYBA	39	BP
GO:0051046	regulation of secretion	41/175	757/17910	1.27992175455638e-19	5.26033776048448e-18	3.02177015737372e-18	IL1B/IL6/ITGB2/IL10/CSF1R/FCER1G/CCL5/TLR8/CCL3/IL17A/CD40/FCGR2B/AIF1/CCR7/FGR/TREM2/NLRP3/CD300A/NOD2/LYN/OAS2/LGALS9/RAC2/RSAD2/CD14/TNFRSF1B/IL1R2/CLEC4E/OSM/P2RY12/AGTR2/CLEC6A/IL11/S100A8/SAA1/CD200R1/CD84/SRGN/CYBA/MMP8/CLEC5A	41	BP
GO:0002250	adaptive immune response	36/175	563/17910	1.45250070930451e-19	5.90473114434661e-18	3.3919381552523e-18	IL1B/IL6/PTPRC/IL10/CD86/FCER1G/TLR8/CD40/CTSS/FCGR2B/CD48/C1QA/IL18/IRF7/B2M/CXCL13/C1QB/NLRP3/PDCD1/LYN/C1QC/RSAD2/TNFRSF1B/SASH3/INPP5D/WAS/EOMES/SLC11A1/CLEC6A/CD84/LILRB3/BATF/ADGRE1/IL18RAP/CLEC4D/SAMSN1	36	BP
GO:0030097	hemopoiesis	43/175	847/17910	1.60329667950198e-19	6.44766621649182e-18	3.70382402135092e-18	IL6/PTPRC/TYROBP/IL10/CD86/CSF1R/FCER1G/SPI1/MMP9/IRF8/CCR1/CCL3/IL17A/FCGR2B/CCR7/IL18/IRF7/PLEK/TREM2/B2M/NLRP3/HCLS1/LYN/CSF3R/VAV1/LGALS9/C1QC/RSAD2/SASH3/NCKAP1L/INPP5D/DOCK2/CLEC4E/PSMB8/EOMES/OSM/IL11/LILRB3/BATF/CLEC4D/CLEC5A/SLAMF8/LOX	43	BP
GO:0051249	regulation of lymphocyte activation	31/175	401/17910	2.93757009164682e-19	1.16877788752757e-17	6.71397598773927e-18	IL1B/IL6/PTPRC/TYROBP/IL10/CD86/CCL5/CD40/FCGR2B/AIF1/CCR7/IL18/NLRP3/CD300A/IDO1/NOD2/PDCD1/LYN/VAV1/LGALS9/RAC2/VSIG4/TNFRSF1B/SASH3/NCKAP1L/INPP5D/SLAMF8/SAMSN1/LST1/RASAL3/TNFSF14	31	BP
GO:0002687	positive regulation of leukocyte migration	20/175	121/17910	3.1408443174428e-19	1.23650081549853e-17	7.10300637329723e-18	IL6/CXCL10/CCL5/CCR1/CCL3/CCL4/AIF1/CCR7/C3AR1/TREM2/C5AR1/CXCL13/CCL8/LGALS9/RAC2/FPR2/NCKAP1L/P2RY12/PLA2G7/TNFSF14	20	BP
GO:0002688	regulation of leukocyte chemotaxis	19/175	105/17910	4.23043604189063e-19	1.64810737465323e-17	9.46745609813463e-18	IL6/CXCL10/CCL5/CCR1/CCL3/CCL4/AIF1/CCR7/C3AR1/C5AR1/CXCL13/LYN/LGALS9/RAC2/FPR2/NCKAP1L/SLAMF8/PLA2G7/TNFSF14	19	BP
GO:0016477	cell migration	55/175	1474/17910	6.61072853580651e-19	2.54887883751715e-17	1.46418849067619e-17	IL1B/IL6/PTPRC/ITGB2/IL10/CXCL10/CSF1R/FCER1G/CCL5/CCR5/MMP9/CCR1/CCL3/IL17A/CCL4/CD40/SELL/CD48/AIF1/CCR7/HCK/FGR/C3AR1/TREM2/CXCL11/C5AR1/CXCL13/CD300A/LYN/CCL8/CSF3R/VAV1/TIMP1/LGALS9/RAC2/BST2/SELPLG/FPR2/CXCL16/NCKAP1L/S100A9/INPP5D/IFITM1/LCP1/P2RY12/AGTR2/S100A8/SAA1/CD200R1/CD84/SLAMF8/LOX/TNFAIP6/PLA2G7/TNFSF14	55	BP
GO:0070663	regulation of leukocyte proliferation	24/175	214/17910	8.48822401468947e-19	3.23938345050394e-17	1.86084481353182e-17	IL1B/IL6/PTPRC/TYROBP/IL10/CCL5/CD40/FCGR2B/AIF1/IL18/CD300A/IDO1/LYN/CCL8/LGALS9/RAC2/BST2/VSIG4/TNFRSF1B/SASH3/NCKAP1L/INPP5D/LST1/RASAL3	24	BP
GO:0032496	response to lipopolysaccharide	27/175	295/17910	9.89740144788184e-19	3.73901832475536e-17	2.14785713504804e-17	IL1B/IL6/IL10/CXCL10/CCL5/CCR5/IRF8/CD68/IL10RA/CCL3/CD40/CCR7/IL18/HCK/MRC1/TREM2/LY86/C5AR1/NLRP3/IDO1/NOD2/LYN/LGALS9/CD14/TNFRSF1B/SLC11A1/S100A8	27	BP
GO:0048534	hematopoietic or lymphoid organ development	43/175	890/17910	1.02739947399145e-18	3.84247403272802e-17	2.20728665938584e-17	IL6/PTPRC/TYROBP/IL10/CD86/CSF1R/FCER1G/SPI1/MMP9/IRF8/CCR1/CCL3/IL17A/FCGR2B/CCR7/IL18/IRF7/PLEK/TREM2/B2M/NLRP3/HCLS1/LYN/CSF3R/VAV1/LGALS9/C1QC/RSAD2/SASH3/NCKAP1L/INPP5D/DOCK2/CLEC4E/PSMB8/EOMES/OSM/IL11/LILRB3/BATF/CLEC4D/CLEC5A/SLAMF8/LOX	43	BP
GO:0006810	transport	102/175	4785/17910	1.08109242335396e-18	4.00325313202357e-17	2.29964526947934e-17	IL1B/IL6/PTPRC/TYROBP/FCGR3A/ITGB2/IL10/CXCL10/CSF1R/FCER1G/CCL5/CCR5/TLR8/MMP9/CD163/IRF8/CD68/CYBB/CCR1/IL10RA/CCL3/IL17A/FCGR1A/CCL4/CD40/CTSS/SELL/FCGR2B/GZMB/AIF1/CCR7/CLEC7A/SIGLEC1/HCK/MRC1/FGR/C3AR1/PLEK/TREM2/CD53/NCF4/CXCL11/C5AR1/B2M/NCF2/NLRP3/CD300A/NOD2/HCLS1/LYN/CCL8/IL2RG/VAV1/OAS2/TIMP1/MSR1/LGALS9/IFIT1/NCF1/RAC2/BST2/RSAD2/FPR2/CD14/MX2/TNFRSF1B/CXCL16/NCKAP1L/S100A9/HSP90AA1/I…	102	BP
GO:0051239	regulation of multicellular organismal process	81/175	3144/17910	1.18680788769847e-18	4.35162892156104e-17	2.49976769741235e-17	IL1B/IL6/PTPRC/TYROBP/ITGB2/IL10/CD86/CXCL10/CSF1R/FCER1G/SPI1/TLR8/MMP9/IRF8/TLR7/CYBB/CCR1/CCL3/IL17A/CD40/FCGR2B/AIF1/C1QA/CCR7/IL18/IRF7/FGR/C3AR1/PLEK/TREM2/C5AR1/B2M/CXCL13/NLRP3/IDO1/NOD2/PDCD1/HCLS1/LYN/CSF3R/OAS2/TIMP1/LGALS9/C1QC/BST2/DHX58/RSAD2/VSIG4/CD14/TNFRSF1B/SASH3/NCKAP1L/S100A9/INPP5D/IL1R2/IFITM1/CLEC4E/PSMB8/MEFV/OSM/P2RY12/UBE2L6/STAB1/SLC11A1/AGTR2/CLEC6A/SAA1/CD200R1/CD84/…	81	BP
GO:0051050	positive regulation of transport	44/175	942/17910	1.34344847520092e-18	4.87815271577808e-17	2.80222620121111e-17	IL1B/IL6/PTPRC/ITGB2/IL10/CXCL10/CSF1R/FCER1G/CCL5/TLR8/CCR1/CCL3/IL17A/CCL4/CTSS/FCGR2B/GZMB/AIF1/FGR/TREM2/CXCL11/B2M/NLRP3/NOD2/HCLS1/IL2RG/LGALS9/RAC2/FPR2/CD14/NCKAP1L/CD300LF/DOCK2/CLEC4E/OSM/P2RY12/SLC11A1/AGTR2/CLEC6A/S100A8/SAA1/CYBA/MMP8/CLEC5A	44	BP
GO:0034341	response to interferon-gamma	22/175	173/17910	1.68463044396545e-18	6.05819025041421e-17	3.48009183819178e-17	CCL5/IRF8/CCL3/FCGR1A/CD40/AIF1/HCK/IRF7/MRC1/B2M/OAS2/LGALS9/OAS3/BST2/OASL/CXCL16/IFITM3/IFITM1/WAS/MEFV/SLC11A1/PARP14	22	BP
GO:0002690	positive regulation of leukocyte chemotaxis	17/175	81/17910	2.28788927660446e-18	8.14924370904826e-17	4.68128522661624e-17	IL6/CXCL10/CCL5/CCR1/CCL3/CCL4/AIF1/CCR7/C3AR1/C5AR1/CXCL13/LGALS9/RAC2/FPR2/NCKAP1L/PLA2G7/TNFSF14	17	BP
GO:1903530	regulation of secretion by cell	38/175	703/17910	3.73654590259924e-18	1.31836619582275e-16	7.57327724647968e-17	IL1B/IL6/ITGB2/IL10/CSF1R/FCER1G/CCL5/TLR8/CCL3/IL17A/CD40/FCGR2B/AIF1/CCR7/FGR/TREM2/NLRP3/CD300A/NOD2/LYN/LGALS9/RAC2/RSAD2/CD14/TNFRSF1B/IL1R2/CLEC4E/OSM/P2RY12/AGTR2/CLEC6A/IL11/SAA1/CD200R1/CD84/SRGN/MMP8/CLEC5A	38	BP
GO:1902533	positive regulation of intracellular signal transduction	45/175	1019/17910	4.33702450248973e-18	1.51593192890762e-16	8.7081820064747e-17	IL1B/IL6/PTPRC/IL10/CD86/CSF1R/CCL5/TLR7/CCR1/IL10RA/CCL3/CCL4/CD40/FCGR2B/CCR7/IL18/FGR/TREM2/C5AR1/CD300A/NOD2/HCLS1/LYN/VAV1/LGALS9/NCF1/RAC2/BST2/DHX58/FPR2/CD14/S100A9/HSP90AA1/OSM/P2RY12/CLEC6A/IL11/S100A8/SAA1/FGF5/CARD9/PARP14/MMP8/TNFSF14/PIK3R5	45	BP
GO:0098657	import into cell	39/175	751/17910	4.95173812288097e-18	1.71476857218286e-16	9.85038743547765e-17	IL1B/PTPRC/TYROBP/FCGR3A/ITGB2/FCER1G/CD163/IRF8/IL10RA/FCGR1A/FCGR2B/AIF1/CLEC7A/SIGLEC1/HCK/MRC1/FGR/TREM2/NCF4/B2M/NCF2/CD300A/LYN/IL2RG/VAV1/MSR1/FPR2/CD14/CXCL16/NCKAP1L/HSP90AA1/CD300LF/DOCK2/WAS/STAB1/SLC11A1/FOLR2/SAA1/CYBA	39	BP
GO:0040011	locomotion	60/175	1835/17910	5.87781648254478e-18	2.01679207749702e-16	1.15853437381689e-16	IL1B/IL6/PTPRC/ITGB2/IL10/CXCL10/CSF1R/FCER1G/CCL5/CCR5/MMP9/CCR1/CCL3/IL17A/CCL4/CD40/SELL/CD48/AIF1/CCR7/HCK/FGR/C3AR1/TREM2/CXCL11/C5AR1/CXCL13/CD300A/LYN/CCL8/CSF3R/VAV1/TIMP1/CXCL2/LGALS9/RAC2/BST2/SELPLG/FPR2/CXCL16/CXCL5/NCKAP1L/S100A9/INPP5D/IFITM1/LCP1/DOCK2/WAS/P2RY12/AGTR2/S100A8/SAA1/CD200R1/CD84/PLAUR/SLAMF8/LOX/TNFAIP6/PLA2G7/TNFSF14	60	BP
GO:0002791	regulation of peptide secretion	32/175	483/17910	7.02658644208101e-18	2.38903939030754e-16	1.37236965820932e-16	IL1B/IL6/IL10/CSF1R/CCL5/TLR8/CCL3/IL17A/CD40/FCGR2B/AIF1/CCR7/FGR/TREM2/NLRP3/NOD2/LYN/LGALS9/RSAD2/CD14/TNFRSF1B/IL1R2/CLEC4E/OSM/AGTR2/CLEC6A/S100A8/SAA1/CD200R1/SRGN/MMP8/CLEC5A	32	BP
GO:0048870	cell motility	56/175	1611/17910	7.32896014444549e-18	2.44734919109162e-16	1.40586538109147e-16	IL1B/IL6/PTPRC/ITGB2/IL10/CXCL10/CSF1R/FCER1G/CCL5/CCR5/MMP9/CCR1/CCL3/IL17A/CCL4/CD40/SELL/CD48/AIF1/CCR7/HCK/FGR/C3AR1/TREM2/CXCL11/C5AR1/CXCL13/CD300A/LYN/CCL8/CSF3R/VAV1/TIMP1/LGALS9/RAC2/BST2/SELPLG/FPR2/CXCL16/NCKAP1L/S100A9/INPP5D/IFITM1/LCP1/WAS/P2RY12/AGTR2/S100A8/SAA1/CD200R1/CD84/SLAMF8/LOX/TNFAIP6/PLA2G7/TNFSF14	56	BP
GO:0051674	localization of cell	56/175	1611/17910	7.32896014444549e-18	2.44734919109162e-16	1.40586538109147e-16	IL1B/IL6/PTPRC/ITGB2/IL10/CXCL10/CSF1R/FCER1G/CCL5/CCR5/MMP9/CCR1/CCL3/IL17A/CCL4/CD40/SELL/CD48/AIF1/CCR7/HCK/FGR/C3AR1/TREM2/CXCL11/C5AR1/CXCL13/CD300A/LYN/CCL8/CSF3R/VAV1/TIMP1/LGALS9/RAC2/BST2/SELPLG/FPR2/CXCL16/NCKAP1L/S100A9/INPP5D/IFITM1/LCP1/WAS/P2RY12/AGTR2/S100A8/SAA1/CD200R1/CD84/SLAMF8/LOX/TNFAIP6/PLA2G7/TNFSF14	56	BP
GO:0051234	establishment of localization	102/175	4908/17910	7.51576580481287e-18	2.48751894778762e-16	1.4289406620981e-16	IL1B/IL6/PTPRC/TYROBP/FCGR3A/ITGB2/IL10/CXCL10/CSF1R/FCER1G/CCL5/CCR5/TLR8/MMP9/CD163/IRF8/CD68/CYBB/CCR1/IL10RA/CCL3/IL17A/FCGR1A/CCL4/CD40/CTSS/SELL/FCGR2B/GZMB/AIF1/CCR7/CLEC7A/SIGLEC1/HCK/MRC1/FGR/C3AR1/PLEK/TREM2/CD53/NCF4/CXCL11/C5AR1/B2M/NCF2/NLRP3/CD300A/NOD2/HCLS1/LYN/CCL8/IL2RG/VAV1/OAS2/TIMP1/MSR1/LGALS9/IFIT1/NCF1/RAC2/BST2/RSAD2/FPR2/CD14/MX2/TNFRSF1B/CXCL16/NCKAP1L/S100A9/HSP90AA1/I…	102	BP
GO:0050708	regulation of protein secretion	31/175	456/17910	1.17939883187689e-17	3.86925581685927e-16	2.22267129811702e-16	IL1B/IL6/IL10/CSF1R/CCL5/TLR8/CCL3/IL17A/CD40/FCGR2B/AIF1/CCR7/FGR/TREM2/NLRP3/NOD2/LYN/LGALS9/RSAD2/CD14/TNFRSF1B/IL1R2/CLEC4E/OSM/AGTR2/CLEC6A/SAA1/CD200R1/SRGN/MMP8/CLEC5A	31	BP
GO:0046651	lymphocyte proliferation	24/175	244/17910	1.8337720665999e-17	5.96374567746403e-16	3.42583870748778e-16	IL1B/IL6/PTPRC/TYROBP/IL10/CCL5/CD40/FCGR2B/AIF1/IL18/CD300A/IDO1/LGALS9/RAC2/VSIG4/TNFRSF1B/SASH3/NCKAP1L/INPP5D/DOCK2/SLC11A1/LST1/RASAL3/TNFSF14	24	BP
GO:0060337	type I interferon signaling pathway	17/175	91/17910	1.88204453201312e-17	6.0161081621616e-16	3.45591802954456e-16	IRF8/IRF7/MX1/OAS2/IFIT1/OAS3/BST2/RSAD2/IFIT3/OASL/MX2/USP18/IFITM3/IFITM1/XAF1/PSMB8/SAMHD1	17	BP
GO:0071357	cellular response to type I interferon	17/175	91/17910	1.88204453201312e-17	6.0161081621616e-16	3.45591802954456e-16	IRF8/IRF7/MX1/OAS2/IFIT1/OAS3/BST2/RSAD2/IFIT3/OASL/MX2/USP18/IFITM3/IFITM1/XAF1/PSMB8/SAMHD1	17	BP
GO:0009967	positive regulation of signal transduction	55/175	1591/17910	2.05576629596506e-17	6.51573385331298e-16	3.74292507588286e-16	IL1B/IL6/PTPRC/IL10/CD86/CSF1R/CCL5/MMP9/TLR7/CCR1/IL10RA/CCL3/CCL4/CD40/FCGR2B/GZMB/CCR7/IL18/IRF7/FGR/TREM2/LY86/C5AR1/CD300A/NOD2/HCLS1/LYN/VAV1/LGALS9/NCF1/RAC2/BST2/DHX58/RSAD2/FPR2/CD14/S100A9/HSP90AA1/CD300LF/PSMB8/OSM/P2RY12/AGTR2/CLEC6A/IL11/S100A8/SAA1/FGF5/PLAUR/CYBA/CARD9/PARP14/MMP8/TNFSF14/PIK3R5	55	BP
GO:0032943	mononuclear cell proliferation	24/175	246/17910	2.21600399272918e-17	6.96458397714885e-16	4.00076439554202e-16	IL1B/IL6/PTPRC/TYROBP/IL10/CCL5/CD40/FCGR2B/AIF1/IL18/CD300A/IDO1/LGALS9/RAC2/VSIG4/TNFRSF1B/SASH3/NCKAP1L/INPP5D/DOCK2/SLC11A1/LST1/RASAL3/TNFSF14	24	BP
GO:0050921	positive regulation of chemotaxis	19/175	130/17910	2.82203773195971e-17	8.79535093127444e-16	5.05243772888577e-16	IL6/CXCL10/CCL5/CCR1/CCL3/CCL4/AIF1/CCR7/C3AR1/TREM2/C5AR1/CXCL13/LGALS9/RAC2/FPR2/NCKAP1L/P2RY12/PLA2G7/TNFSF14	19	BP
GO:0002699	positive regulation of immune effector process	22/175	198/17910	3.20508802746882e-17	9.90663572126725e-16	5.69080875516647e-16	IL1B/IL6/PTPRC/ITGB2/CD86/FCER1G/CD40/IL18/FGR/B2M/NLRP3/CD300A/NOD2/LYN/VAV1/LGALS9/RAC2/DHX58/RSAD2/SASH3/CD84/IL18RAP	22	BP
GO:0050715	positive regulation of cytokine secretion	19/175	132/17910	3.79193859493371e-17	1.16244674959443e-15	6.6776071374113e-16	IL1B/IL10/CSF1R/TLR8/CCL3/IL17A/AIF1/FGR/NLRP3/NOD2/LGALS9/CD14/CLEC4E/OSM/AGTR2/CLEC6A/SAA1/MMP8/CLEC5A	19	BP
GO:0030141	secretory granule	40/178	806/18675	3.79984258191117e-18	1.19695041330202e-15	8.51964705207452e-16	PTPRC/TYROBP/ITGB2/FCER1G/MMP9/CD68/CYBB/CTSS/SELL/GZMB/FGR/C3AR1/CD53/C5AR1/B2M/NCF2/CD300A/TIMP1/BST2/FPR2/CD14/TNFRSF1B/NCKAP1L/S100A9/HSP90AA1/DOCK2/CLEC12A/SLC11A1/S100A8/SRGN/F13A1/LILRB3/PLAUR/CYBA/MMP8/CLEC4D/CLEC5A/STING1/TNFAIP6/GMFG	40	CC		0.224719
GO:0045089	positive regulation of innate immune response	28/175	373/17910	4.03036389639596e-17	1.22508125653278e-15	7.03740738695018e-16	ITGB2/FCER1G/CCL5/TLR8/TLR7/CTSS/CLEC7A/HCK/IRF7/CD300A/NOD2/LYN/VAV1/DHX58/RSAD2/FPR2/CD14/S100A9/CD300LF/CLEC4E/PSMB8/CLEC6A/S100A8/CYBA/CARD9/IL18RAP/CLEC4D/STING1	28	BP
GO:0034340	response to type I interferon	17/175	95/17910	4.06176673288943e-17	1.22508125653278e-15	7.03740738695018e-16	IRF8/IRF7/MX1/OAS2/IFIT1/OAS3/BST2/RSAD2/IFIT3/OASL/MX2/USP18/IFITM3/IFITM1/XAF1/PSMB8/SAMHD1	17	BP
GO:0042116	macrophage activation	17/175	96/17910	4.89457118675932e-17	1.46445569907839e-15	8.41247982499012e-16	IL6/PTPRC/TYROBP/ITGB2/IL10/TLR8/TLR7/CCL3/FCGR2B/AIF1/C1QA/TREM2/C5AR1/VSIG4/FPR2/SLC11A1/MMP8	17	BP
GO:0044459	plasma membrane part	66/178	2283/18675	1.20511433041353e-17	1.89805507040131e-15	1.35099659146359e-15	IL6/PTPRC/TYROBP/FCGR3A/ITGB2/CXCL10/FCER1G/CCR5/TLR8/CD163/CYBB/CCR1/IL17A/CD40/SELL/FCGR2B/CD48/GZMB/AIF1/HCK/MRC1/FGR/C3AR1/PLEK/TREM2/CD53/NCF4/C5AR1/LAPTM5/CD52/B2M/NCF2/NOD2/PDCD1/LYN/IL2RG/CSF3R/MSR1/NCF1/NKG7/BST2/SELPLG/KLRD1/NCR1/IGSF6/CD14/NCKAP1L/LCP1/P2RY12/SAMHD1/STAB1/SLC11A1/AGTR2/FOLR2/LYVE1/CD84/LILRB3/CD37/PLAUR/CYBA/ADGRE1/IL18RAP/CLEC5A/RGS1/IL13RA1/CD72	66	CC		0.370787
GO:0051240	positive regulation of multicellular organismal process	57/175	1750/17910	6.57977485094032e-17	1.95304428115213e-15	1.12191482629651e-15	IL1B/IL6/PTPRC/TYROBP/ITGB2/IL10/CD86/CSF1R/FCER1G/TLR8/MMP9/IRF8/TLR7/CYBB/CCR1/CCL3/IL17A/CD40/AIF1/C1QA/CCR7/IL18/IRF7/FGR/C3AR1/PLEK/TREM2/C5AR1/B2M/NLRP3/IDO1/NOD2/HCLS1/LYN/LGALS9/DHX58/RSAD2/CD14/TNFRSF1B/SASH3/NCKAP1L/S100A9/INPP5D/IFITM1/CLEC4E/OSM/P2RY12/SLC11A1/AGTR2/CLEC6A/SAA1/CYBA/CARD9/MMP8/CLEC5A/STING1/ZBP1	57	BP
GO:0065009	regulation of molecular function	77/175	3065/17910	6.7971238424533e-17	2.00167269061223e-15	1.14984913074573e-15	IL1B/IL6/PTPRC/ITGB2/IL10/CXCL10/CSF1R/CCL5/MMP9/CCL3/IL17A/FCGR1A/CCL4/CD40/CTSS/FCGR2B/CCR7/IL18/HCK/FGR/PLEK/TREM2/NCF4/CXCL11/C5AR1/B2M/CXCL13/NCF2/NLRP3/CD300A/NOD2/HCLS1/LYN/CCL8/VAV1/TIMP1/CXCL2/LGALS9/IFIT1/NCF1/RAC2/OAS3/BST2/FPR2/CXCL16/CXCL5/NCKAP1L/S100A9/HSP90AA1/ALOX5AP/DOCK2/WAS/PSMB8/EOMES/MEFV/OSM/P2RY12/SLC11A1/AGTR2/IL11/S100A8/SAA1/FGF5/PLAUR/CYBA/IL18RAP/MMP8/SLAMF8/STING1/LO…	77	BP
GO:0071219	cellular response to molecule of bacterial origin	21/175	183/17910	8.99357966742925e-17	2.62781155907698e-15	1.5095309293769e-15	IL1B/IL6/IL10/CXCL10/CCL5/CCR5/IRF8/CD68/CCL3/CD40/FCGR2B/IL18/HCK/MRC1/TREM2/LY86/NLRP3/NOD2/LYN/CD14/TNFRSF1B	21	BP
GO:0050920	regulation of chemotaxis	21/175	186/17910	1.2592357249299e-16	3.65080745057196e-15	2.09718491601952e-15	IL6/CXCL10/CCL5/CCR1/CCL3/CCL4/AIF1/CCR7/C3AR1/TREM2/C5AR1/CXCL13/LYN/LGALS9/RAC2/FPR2/NCKAP1L/P2RY12/SLAMF8/PLA2G7/TNFSF14	21	BP
GO:0010647	positive regulation of cell communication	56/175	1730/17910	1.80526919365356e-16	5.19362060328025e-15	2.98344487793273e-15	IL1B/IL6/PTPRC/TYROBP/IL10/CD86/CSF1R/CCL5/MMP9/TLR7/CCR1/IL10RA/CCL3/CCL4/CD40/FCGR2B/GZMB/CCR7/IL18/IRF7/FGR/TREM2/LY86/C5AR1/CD300A/NOD2/HCLS1/LYN/VAV1/LGALS9/NCF1/RAC2/BST2/DHX58/RSAD2/FPR2/CD14/S100A9/HSP90AA1/CD300LF/PSMB8/OSM/P2RY12/AGTR2/CLEC6A/IL11/S100A8/SAA1/FGF5/PLAUR/CYBA/CARD9/PARP14/MMP8/TNFSF14/PIK3R5	56	BP
GO:0035556	intracellular signal transduction	70/175	2624/17910	1.81934744842956e-16	5.19416752452408e-15	2.98375905363176e-15	IL1B/IL6/PTPRC/TYROBP/IL10/CD86/CXCL10/CSF1R/CCL5/CCR5/TLR8/MMP9/TLR7/CCR1/IL10RA/CCL3/CCL4/CD40/FCGR2B/AIF1/CCR7/IL18/IRF7/FGR/PLEK/TREM2/CXCL11/C5AR1/NLRP3/CD300A/NOD2/HCLS1/LYN/IL2RG/VAV1/LGALS9/NCF1/RAC2/BST2/DHX58/FPR2/CD14/TNFRSF1B/S100A9/INPP5D/HSP90AA1/LCP1/DOCK2/WAS/PSMB8/OSM/P2RY12/AGTR2/CLEC6A/IL11/S100A8/SAA1/CD200R1/FGF5/BATF/PLAUR/CARD9/PARP14/MMP8/LOX/GPR65/PTHLH/RASAL3/TNFSF14/PIK…	70	BP
GO:0002790	peptide secretion	33/175	582/17910	2.05925469479899e-16	5.83455496859714e-15	3.35162586290649e-15	IL1B/IL6/IL10/CSF1R/CCL5/TLR8/CCL3/IL17A/CD40/FCGR2B/AIF1/CCR7/FGR/PLEK/TREM2/NLRP3/NOD2/LYN/LGALS9/RSAD2/CD14/TNFRSF1B/IL1R2/CLEC4E/OSM/AGTR2/CLEC6A/S100A8/SAA1/CD200R1/SRGN/MMP8/CLEC5A	33	BP
GO:0090087	regulation of peptide transport	36/175	706/17910	2.07697567390452e-16	5.84051806045331e-15	3.35505132603017e-15	IL1B/IL6/ITGB2/IL10/CSF1R/CCL5/TLR8/CCL3/IL17A/CD40/FCGR2B/AIF1/CCR7/FGR/TREM2/NLRP3/NOD2/HCLS1/LYN/LGALS9/RAC2/RSAD2/CD14/TNFRSF1B/IL1R2/LCP1/CLEC4E/OSM/AGTR2/CLEC6A/S100A8/SAA1/CD200R1/SRGN/MMP8/CLEC5A	36	BP
GO:0023056	positive regulation of signaling	56/175	1736/17910	2.10543256756845e-16	5.87635656918358e-15	3.37563854705986e-15	IL1B/IL6/PTPRC/TYROBP/IL10/CD86/CSF1R/CCL5/MMP9/TLR7/CCR1/IL10RA/CCL3/CCL4/CD40/FCGR2B/GZMB/CCR7/IL18/IRF7/FGR/TREM2/LY86/C5AR1/CD300A/NOD2/HCLS1/LYN/VAV1/LGALS9/NCF1/RAC2/BST2/DHX58/RSAD2/FPR2/CD14/S100A9/HSP90AA1/CD300LF/PSMB8/OSM/P2RY12/AGTR2/CLEC6A/IL11/S100A8/SAA1/FGF5/PLAUR/CYBA/CARD9/PARP14/MMP8/TNFSF14/PIK3R5	56	BP
GO:0009306	protein secretion	32/175	549/17910	2.84693628072238e-16	7.8870679184457e-15	4.53067988222563e-15	IL1B/IL6/IL10/CSF1R/CCL5/TLR8/CCL3/IL17A/CD40/FCGR2B/AIF1/CCR7/FGR/PLEK/TREM2/NLRP3/NOD2/LYN/LGALS9/RSAD2/CD14/TNFRSF1B/IL1R2/CLEC4E/OSM/AGTR2/CLEC6A/SAA1/CD200R1/SRGN/MMP8/CLEC5A	32	BP
GO:0050863	regulation of T cell activation	25/175	307/17910	3.3741681371693e-16	9.27896237721558e-15	5.33024548603912e-15	IL1B/IL6/PTPRC/IL10/CD86/CCL5/FCGR2B/AIF1/CCR7/IL18/NLRP3/CD300A/IDO1/NOD2/PDCD1/LYN/VAV1/LGALS9/RAC2/VSIG4/TNFRSF1B/SASH3/NCKAP1L/RASAL3/TNFSF14	25	BP
GO:0051223	regulation of protein transport	35/175	677/17910	3.8132828878257e-16	1.04099839419475e-14	5.9799541867478e-15	IL1B/IL6/ITGB2/IL10/CSF1R/CCL5/TLR8/CCL3/IL17A/CD40/FCGR2B/AIF1/CCR7/FGR/TREM2/NLRP3/NOD2/HCLS1/LYN/LGALS9/RAC2/RSAD2/CD14/TNFRSF1B/IL1R2/LCP1/CLEC4E/OSM/AGTR2/CLEC6A/SAA1/CD200R1/SRGN/MMP8/CLEC5A	35	BP
GO:0032635	interleukin-6 production	19/175	149/17910	3.866552269842e-16	1.04314643007173e-14	5.99229345279035e-15	IL1B/IL6/TYROBP/IL10/FCER1G/TLR8/IL17A/AIF1/IL18/TREM2/NOD2/LGALS9/NCKAP1L/INPP5D/CD200R1/CYBA/CARD9/IL18RAP/MMP8	19	BP
GO:0061900	glial cell activation	14/175	59/17910	3.87693459304736e-16	1.04314643007173e-14	5.99229345279035e-15	IL1B/IL6/PTPRC/TYROBP/ITGB2/TLR8/TLR7/CCL3/AIF1/C1QA/TREM2/C5AR1/FPR2/MMP8	14	BP
GO:0070201	regulation of establishment of protein localization	36/175	723/17910	4.37427496124067e-16	1.16855631107429e-14	6.71270315480617e-15	IL1B/IL6/ITGB2/IL10/CSF1R/CCL5/TLR8/CCL3/IL17A/CD40/FCGR2B/GZMB/AIF1/CCR7/FGR/TREM2/NLRP3/NOD2/HCLS1/LYN/LGALS9/RAC2/RSAD2/CD14/TNFRSF1B/IL1R2/LCP1/CLEC4E/OSM/AGTR2/CLEC6A/SAA1/CD200R1/SRGN/MMP8/CLEC5A	36	BP
GO:0050670	regulation of lymphocyte proliferation	21/175	199/17910	5.056962456986e-16	1.34135032547005e-14	7.70530823046542e-15	IL1B/IL6/PTPRC/TYROBP/IL10/CCL5/CD40/FCGR2B/AIF1/IL18/CD300A/IDO1/LGALS9/RAC2/VSIG4/TNFRSF1B/SASH3/NCKAP1L/INPP5D/LST1/RASAL3	21	BP
GO:0032944	regulation of mononuclear cell proliferation	21/175	200/17910	5.6035162132485e-16	1.47585567870066e-14	8.4779663389475e-15	IL1B/IL6/PTPRC/TYROBP/IL10/CCL5/CD40/FCGR2B/AIF1/IL18/CD300A/IDO1/LGALS9/RAC2/VSIG4/TNFRSF1B/SASH3/NCKAP1L/INPP5D/LST1/RASAL3	21	BP
GO:0071216	cellular response to biotic stimulus	21/175	206/17910	1.02483346234929e-15	2.68033367075969e-14	1.53970194821856e-14	IL1B/IL6/IL10/CXCL10/CCL5/CCR5/IRF8/CD68/CCL3/CD40/FCGR2B/IL18/HCK/MRC1/TREM2/LY86/NLRP3/NOD2/LYN/CD14/TNFRSF1B	21	BP
GO:0001774	microglial cell activation	13/175	50/17910	1.22235183434025e-15	3.13330152605084e-14	1.7999066745482e-14	IL6/PTPRC/TYROBP/ITGB2/TLR8/TLR7/CCL3/AIF1/C1QA/TREM2/C5AR1/FPR2/MMP8	13	BP
GO:0002269	leukocyte activation involved in inflammatory response	13/175	50/17910	1.22235183434025e-15	3.13330152605084e-14	1.7999066745482e-14	IL6/PTPRC/TYROBP/ITGB2/TLR8/TLR7/CCL3/AIF1/C1QA/TREM2/C5AR1/FPR2/MMP8	13	BP
GO:0002706	regulation of lymphocyte mediated immunity	18/175	136/17910	1.2231604887792e-15	3.13330152605084e-14	1.7999066745482e-14	IL1B/IL6/PTPRC/IL10/FCER1G/CD40/FCGR2B/IL18/B2M/NLRP3/VAV1/LGALS9/RSAD2/NCR1/TNFRSF1B/SASH3/WAS/IL18RAP	18	BP
GO:0099503	secretory vesicle	40/178	923/18675	4.03663750760719e-16	3.34425505073398e-14	2.38037201606128e-14	PTPRC/TYROBP/ITGB2/FCER1G/MMP9/CD68/CYBB/CTSS/SELL/GZMB/FGR/C3AR1/CD53/C5AR1/B2M/NCF2/CD300A/TIMP1/BST2/FPR2/CD14/TNFRSF1B/NCKAP1L/S100A9/HSP90AA1/DOCK2/CLEC12A/SLC11A1/S100A8/SRGN/F13A1/LILRB3/PLAUR/CYBA/MMP8/CLEC4D/CLEC5A/STING1/TNFAIP6/GMFG	40	CC		0.224719
GO:0044433	cytoplasmic vesicle part	50/178	1450/18675	4.24667308029712e-16	3.34425505073398e-14	2.38037201606128e-14	PTPRC/TYROBP/ITGB2/FCER1G/TLR8/MMP9/CD163/CD68/TLR7/CYBB/FCGR1A/CTSS/SELL/IRF7/MRC1/FGR/C3AR1/CD53/NCF4/C5AR1/B2M/CD300A/TIMP1/MSR1/RAC2/BST2/FPR2/CD14/TNFRSF1B/NCKAP1L/S100A9/HSP90AA1/IFITM3/DOCK2/CLEC12A/STAB1/SLC11A1/S100A8/SAA1/SRGN/F13A1/LILRB3/PLAUR/CYBA/MMP8/CLEC4D/CLEC5A/STING1/TNFAIP6/GMFG	50	CC		0.280899
GO:0002460	adaptive immune response based on somatic recombination of immune receptors built from immunoglobulin superfamily domains	24/175	295/17910	1.4124582748341e-15	3.56932023505373e-14	2.0503750632549e-14	IL1B/IL6/PTPRC/IL10/FCER1G/TLR8/CD40/FCGR2B/C1QA/IL18/IRF7/B2M/CXCL13/C1QB/NLRP3/C1QC/RSAD2/TNFRSF1B/SASH3/INPP5D/WAS/SLC11A1/BATF/IL18RAP	24	BP
GO:1903037	regulation of leukocyte cell-cell adhesion	24/175	295/17910	1.4124582748341e-15	3.56932023505373e-14	2.0503750632549e-14	IL1B/IL6/PTPRC/ITGB2/IL10/CD86/CCL5/FCGR2B/AIF1/CCR7/IL18/NLRP3/CD300A/IDO1/NOD2/PDCD1/LYN/VAV1/LGALS9/VSIG4/SASH3/NCKAP1L/RASAL3/TNFSF14	24	BP
GO:0150077	regulation of neuroinflammatory response	13/175	51/17910	1.62673187942274e-15	4.08320619398728e-14	2.34557383673741e-14	IL1B/IL6/PTPRC/ITGB2/MMP9/CCL3/C1QA/IL18/TREM2/C5AR1/TNFRSF1B/CD200R1/MMP8	13	BP
GO:0030667	secretory granule membrane	24/178	293/18675	7.21462560713801e-16	4.54521413249695e-14	3.23519000909557e-14	PTPRC/TYROBP/ITGB2/FCER1G/CD68/CYBB/SELL/C3AR1/CD53/C5AR1/CD300A/BST2/FPR2/CD14/TNFRSF1B/NCKAP1L/CLEC12A/SLC11A1/LILRB3/PLAUR/CYBA/CLEC4D/CLEC5A/STING1	24	CC		0.134831
GO:0097530	granulocyte migration	16/175	100/17910	2.27680069157174e-15	5.6768230576522e-14	3.26101769227924e-14	ITGB2/CCL5/CCL3/IL17A/CCR7/C3AR1/C5AR1/CD300A/CSF3R/VAV1/RAC2/NCKAP1L/S100A9/S100A8/SAA1/SLAMF8	16	BP
GO:0031226	intrinsic component of plasma membrane	45/178	1231/18675	2.2426294156264e-15	1.17738044320386e-13	8.38035202681445e-14	IL6/PTPRC/TYROBP/ITGB2/FCER1G/CCR5/CD163/CYBB/CCR1/CD40/SELL/FCGR2B/CD48/MRC1/C3AR1/TREM2/NCF4/C5AR1/LAPTM5/CD52/NCF2/LYN/IL2RG/CSF3R/MSR1/NCF1/NKG7/SELPLG/NCR1/IGSF6/CD14/NCKAP1L/STAB1/SLC11A1/AGTR2/FOLR2/LYVE1/CD84/LILRB3/PLAUR/CYBA/IL18RAP/CLEC5A/IL13RA1/CD72	45	CC		0.252809
GO:0007155	cell adhesion	47/175	1338/17910	4.86177836284904e-15	1.20417556801691e-13	6.91731588607521e-14	IL1B/IL6/PTPRC/ITGB2/IL10/CD86/CCL5/CCR1/CCL4/SELL/FCGR2B/AIF1/CCR7/IL18/SIGLEC1/HCK/PLEK/CXCL13/NLRP3/CD300A/IDO1/NOD2/PDCD1/LYN/CSF3R/VAV1/LGALS9/RAC2/SELPLG/VSIG4/FPR2/SASH3/NCKAP1L/S100A9/P2RY12/STAB1/LYVE1/S100A8/SAA1/CD200R1/CD84/ADGRE1/THEMIS2/TNFAIP6/CD72/RASAL3/TNFSF14	47	BP
GO:0022610	biological adhesion	47/175	1345/17910	5.91914579543652e-15	1.45642139966662e-13	8.36632726349442e-14	IL1B/IL6/PTPRC/ITGB2/IL10/CD86/CCL5/CCR1/CCL4/SELL/FCGR2B/AIF1/CCR7/IL18/SIGLEC1/HCK/PLEK/CXCL13/NLRP3/CD300A/IDO1/NOD2/PDCD1/LYN/CSF3R/VAV1/LGALS9/RAC2/SELPLG/VSIG4/FPR2/SASH3/NCKAP1L/S100A9/P2RY12/STAB1/LYVE1/S100A8/SAA1/CD200R1/CD84/ADGRE1/THEMIS2/TNFAIP6/CD72/RASAL3/TNFSF14	47	BP
GO:0002819	regulation of adaptive immune response	18/175	150/17910	7.11541092544383e-15	1.73932267066405e-13	9.99143701329952e-14	IL1B/IL6/PTPRC/IL10/FCER1G/CD40/FCGR2B/CD48/IL18/IRF7/B2M/NLRP3/RSAD2/TNFRSF1B/SASH3/WAS/SLC11A1/SAMSN1	18	BP
GO:0002218	activation of innate immune response	24/175	319/17910	8.15976515479337e-15	1.98165725187839e-13	1.13835137942128e-13	ITGB2/FCER1G/TLR8/TLR7/CTSS/CLEC7A/HCK/IRF7/CD300A/NOD2/LYN/DHX58/RSAD2/CD14/S100A9/CD300LF/CLEC4E/PSMB8/CLEC6A/S100A8/CYBA/CARD9/CLEC4D/STING1	24	BP
GO:0071222	cellular response to lipopolysaccharide	19/175	176/17910	8.83922034034279e-15	2.13281832728271e-13	1.22518497213172e-13	IL1B/IL6/IL10/CXCL10/CCL5/CCR5/IRF8/CD68/CCL3/CD40/IL18/HCK/MRC1/LY86/NLRP3/NOD2/LYN/CD14/TNFRSF1B	19	BP
GO:0001818	negative regulation of cytokine production	23/175	290/17910	9.96929544953291e-15	2.39007467828545e-13	1.37296437331287e-13	IL6/PTPRC/TYROBP/IL10/TLR8/FCGR2B/TREM2/NLRP3/IDO1/LGALS9/BST2/DHX58/VSIG4/NCKAP1L/INPP5D/IL1R2/MEFV/UBE2L6/SLC11A1/CD200R1/CD84/SRGN/MMP8	23	BP
GO:0050729	positive regulation of inflammatory response	18/175	153/17910	1.01275462582996e-14	2.41254923605353e-13	1.38587475113573e-13	IL1B/IL6/ITGB2/FCER1G/TLR7/CCL3/IL17A/C1QA/CCR7/IL18/TREM2/IDO1/NOD2/S100A9/OSM/S100A8/MMP8/PLA2G7	18	BP
GO:0009986	cell surface	33/178	667/18675	5.50874991718875e-15	2.45608462058499e-13	1.74819055700786e-13	PTPRC/TYROBP/FCGR3A/ITGB2/CD86/CXCL10/CSF1R/FCER1G/CCR5/TLR8/CD163/CCR1/IL17A/CD40/FCGR2B/CCR7/MRC1/CD53/C5AR1/B2M/NOD2/PDCD1/IL2RG/BST2/KLRD1/CD14/P2RY12/FOLR2/CD200R1/PLAUR/ADGRE1/CLEC5A/SLAMF8	33	CC		0.185393
GO:0031410	cytoplasmic vesicle	60/178	2179/18675	6.59108902305013e-15	2.45608462058499e-13	1.74819055700786e-13	PTPRC/TYROBP/ITGB2/FCER1G/CCR5/TLR8/MMP9/CD163/CD68/TLR7/CYBB/FCGR1A/CTSS/SELL/GZMB/HCK/IRF7/MRC1/FGR/C3AR1/CD53/NCF4/C5AR1/B2M/NCF2/CD300A/IL2RG/TIMP1/MSR1/NCF1/RAC2/BST2/FPR2/CD14/TNFRSF1B/NCKAP1L/S100A9/HSP90AA1/IFITM3/DOCK2/WAS/MEFV/CLEC12A/STAB1/SLC11A1/S100A8/SAA1/MPEG1/RNASE6/SRGN/F13A1/LILRB3/PLAUR/CYBA/MMP8/CLEC4D/CLEC5A/STING1/TNFAIP6/GMFG	60	CC		0.337079
GO:0097708	intracellular vesicle	60/178	2182/18675	7.01738463024282e-15	2.45608462058499e-13	1.74819055700786e-13	PTPRC/TYROBP/ITGB2/FCER1G/CCR5/TLR8/MMP9/CD163/CD68/TLR7/CYBB/FCGR1A/CTSS/SELL/GZMB/HCK/IRF7/MRC1/FGR/C3AR1/CD53/NCF4/C5AR1/B2M/NCF2/CD300A/IL2RG/TIMP1/MSR1/NCF1/RAC2/BST2/FPR2/CD14/TNFRSF1B/NCKAP1L/S100A9/HSP90AA1/IFITM3/DOCK2/WAS/MEFV/CLEC12A/STAB1/SLC11A1/S100A8/SAA1/MPEG1/RNASE6/SRGN/F13A1/LILRB3/PLAUR/CYBA/MMP8/CLEC4D/CLEC5A/STING1/TNFAIP6/GMFG	60	CC		0.337079
GO:0002758	innate immune response-activating signal transduction	23/175	298/17910	1.78855295357493e-14	4.2336633204875e-13	2.43200305013087e-13	ITGB2/FCER1G/TLR8/TLR7/CTSS/CLEC7A/HCK/IRF7/CD300A/NOD2/LYN/DHX58/RSAD2/CD14/S100A9/CD300LF/CLEC4E/PSMB8/CLEC6A/S100A8/CYBA/CARD9/CLEC4D	23	BP
GO:0098609	cell-cell adhesion	35/175	771/17910	1.91907439829456e-14	4.51404921359852e-13	2.59306908104548e-13	IL1B/IL6/PTPRC/ITGB2/IL10/CD86/CCL5/SELL/FCGR2B/AIF1/CCR7/IL18/SIGLEC1/PLEK/CXCL13/NLRP3/CD300A/IDO1/NOD2/PDCD1/LYN/VAV1/LGALS9/RAC2/SELPLG/VSIG4/SASH3/NCKAP1L/S100A9/P2RY12/S100A8/CD200R1/CD84/RASAL3/TNFSF14	35	BP
GO:0030335	positive regulation of cell migration	29/175	516/17910	2.13173736288445e-14	4.98293608574241e-13	2.86241839318893e-13	IL1B/IL6/PTPRC/CXCL10/CSF1R/CCL5/MMP9/CCR1/CCL3/CCL4/CD40/AIF1/CCR7/FGR/C3AR1/TREM2/C5AR1/CXCL13/LYN/CCL8/LGALS9/RAC2/FPR2/CXCL16/NCKAP1L/P2RY12/TNFAIP6/PLA2G7/TNFSF14	29	BP
GO:0044093	positive regulation of molecular function	51/175	1636/17910	2.87086413332531e-14	6.66896388735196e-13	3.83094716973975e-13	IL1B/IL6/PTPRC/ITGB2/IL10/CSF1R/CCL5/MMP9/FCGR1A/CD40/CTSS/CCR7/IL18/FGR/PLEK/TREM2/NCF4/C5AR1/B2M/CXCL13/NCF2/NLRP3/CD300A/NOD2/HCLS1/LYN/VAV1/LGALS9/NCF1/FPR2/NCKAP1L/S100A9/HSP90AA1/ALOX5AP/DOCK2/MEFV/P2RY12/SLC11A1/AGTR2/S100A8/SAA1/PLAUR/CYBA/IL18RAP/MMP8/STING1/GMFG/RGS1/GPR65/RASAL3/PIK3R5	51	BP
GO:0032675	regulation of interleukin-6 production	17/175	139/17910	2.99658989765241e-14	6.91805322050618e-13	3.97403507544416e-13	IL1B/IL6/TYROBP/IL10/FCER1G/TLR8/IL17A/AIF1/TREM2/NOD2/LGALS9/NCKAP1L/INPP5D/CD200R1/CYBA/CARD9/MMP8	17	BP
GO:0009966	regulation of signal transduction	75/175	3265/17910	3.17939404496159e-14	7.29505136696708e-13	4.19059944834782e-13	IL1B/IL6/PTPRC/IL10/CD86/CXCL10/CSF1R/CCL5/MMP9/TLR7/CCR1/IL10RA/CCL3/IL17A/CCL4/CD40/FCGR2B/GZMB/CCR7/IL18/IRF7/FGR/PLEK/TREM2/LY86/CXCL11/C5AR1/CXCL13/NLRP3/CD300A/NOD2/HCLS1/LYN/CCL8/VAV1/TIMP1/CXCL2/LGALS9/NCF1/RAC2/BST2/DHX58/RSAD2/FPR2/CD14/CXCL16/CXCL5/S100A9/USP18/INPP5D/HSP90AA1/IL1R2/CD300LF/PSMB8/OSM/P2RY12/SAMHD1/AGTR2/CLEC6A/IL11/S100A8/SAA1/FGF5/PLAUR/CYBA/CARD9/PARP14/MMP8/LOX/GMFG…	75	BP
GO:0002793	positive regulation of peptide secretion	22/175	275/17910	3.30378624729527e-14	7.50048274262633e-13	4.30860829656638e-13	IL1B/IL6/IL10/CSF1R/TLR8/CCL3/IL17A/AIF1/FGR/TREM2/NLRP3/NOD2/LGALS9/CD14/CLEC4E/OSM/AGTR2/CLEC6A/S100A8/SAA1/MMP8/CLEC5A	22	BP
GO:0032880	regulation of protein localization	39/175	979/17910	3.30903650409985e-14	7.50048274262633e-13	4.30860829656638e-13	IL1B/IL6/TYROBP/ITGB2/IL10/CSF1R/FCER1G/CCL5/TLR8/CCL3/IL17A/CD40/FCGR2B/GZMB/AIF1/CCR7/FGR/TREM2/NLRP3/NOD2/HCLS1/LYN/LGALS9/RAC2/RSAD2/CD14/TNFRSF1B/HSP90AA1/IL1R2/LCP1/CLEC4E/OSM/AGTR2/CLEC6A/SAA1/CD200R1/SRGN/MMP8/CLEC5A	39	BP
GO:0002440	production of molecular mediator of immune response	19/175	191/17910	4.00311095658739e-14	9.01905721544388e-13	5.18094449105572e-13	IL1B/IL6/PTPRC/IL10/FCER1G/CD40/FCGR2B/IL18/B2M/NLRP3/NOD2/BST2/RSAD2/TNFRSF1B/SASH3/SAMHD1/SLC11A1/BATF/IL18RAP	19	BP
GO:0002683	negative regulation of immune system process	27/175	451/17910	4.07628196907118e-14	9.12891890079413e-13	5.244053891506e-13	PTPRC/TYROBP/IL10/FCER1G/CD68/CCL3/FCGR2B/CD300A/IDO1/PDCD1/LYN/LGALS9/C1QC/BST2/DHX58/VSIG4/CD14/INPP5D/CD300LF/SAMHD1/CD200R1/CD84/LILRB3/PARP14/SLAMF8/SAMSN1/LST1	27	BP
GO:0022409	positive regulation of cell-cell adhesion	21/175	251/17910	5.42847531442157e-14	1.20848200452004e-12	6.94205395785365e-13	IL1B/IL6/PTPRC/ITGB2/IL10/CD86/CCL5/AIF1/CCR7/IL18/CXCL13/NLRP3/NOD2/PDCD1/LYN/VAV1/LGALS9/SASH3/NCKAP1L/RASAL3/TNFSF14	21	BP
GO:2000147	positive regulation of cell motility	29/175	540/17910	6.80182692459734e-14	1.50525637266237e-12	8.6468569000954e-13	IL1B/IL6/PTPRC/CXCL10/CSF1R/CCL5/MMP9/CCR1/CCL3/CCL4/CD40/AIF1/CCR7/FGR/C3AR1/TREM2/C5AR1/CXCL13/LYN/CCL8/LGALS9/RAC2/FPR2/CXCL16/NCKAP1L/P2RY12/TNFAIP6/PLA2G7/TNFSF14	29	BP
GO:0022407	regulation of cell-cell adhesion	25/175	389/17910	7.94771510727506e-14	1.74849732360051e-12	1.00441402686987e-12	IL1B/IL6/PTPRC/ITGB2/IL10/CD86/CCL5/FCGR2B/AIF1/CCR7/IL18/CXCL13/NLRP3/CD300A/IDO1/NOD2/PDCD1/LYN/VAV1/LGALS9/VSIG4/SASH3/NCKAP1L/RASAL3/TNFSF14	25	BP
GO:0050714	positive regulation of protein secretion	21/175	256/17910	8.01696821000932e-14	1.75341877809561e-12	1.0072411275241e-12	IL1B/IL6/IL10/CSF1R/TLR8/CCL3/IL17A/AIF1/FGR/TREM2/NLRP3/NOD2/LGALS9/CD14/CLEC4E/OSM/AGTR2/CLEC6A/SAA1/MMP8/CLEC5A	21	BP
GO:0009897	external side of plasma membrane	19/178	199/18675	5.5734804948892e-14	1.7556463558901e-12	1.24963299516989e-12	PTPRC/FCGR3A/ITGB2/CXCL10/CCR5/TLR8/CD163/CCR1/IL17A/CD40/FCGR2B/B2M/PDCD1/IL2RG/KLRD1/CD14/P2RY12/FOLR2/ADGRE1	19	CC		0.106742
GO:0051251	positive regulation of lymphocyte activation	21/175	258/17910	9.34709366341729e-14	2.03244943611515e-12	1.16752865159331e-12	IL1B/IL6/PTPRC/TYROBP/CD86/CCL5/CD40/AIF1/CCR7/IL18/NLRP3/NOD2/PDCD1/LYN/VAV1/LGALS9/SASH3/NCKAP1L/INPP5D/RASAL3/TNFSF14	21	BP
GO:0030098	lymphocyte differentiation	23/175	325/17910	1.13265691610759e-13	2.44863402672971e-12	1.406603447384e-12	IL6/PTPRC/IL10/CD86/SPI1/FCGR2B/CCR7/IL18/B2M/NLRP3/VAV1/LGALS9/RSAD2/SASH3/NCKAP1L/INPP5D/DOCK2/CLEC4E/EOMES/IL11/BATF/CLEC4D/SLAMF8	23	BP
GO:0002768	immune response-regulating cell surface receptor signaling pathway	26/175	434/17910	1.24519652786691e-13	2.66205090814735e-12	1.52919952252427e-12	PTPRC/FCGR3A/FCER1G/FCGR1A/CD40/FCGR2B/CCR7/HCK/FGR/C3AR1/C5AR1/CD300A/LYN/VAV1/FPR2/NCKAP1L/INPP5D/HSP90AA1/WAS/CLEC4E/PSMB8/CLEC6A/CD200R1/CARD9/CLEC4D/THEMIS2	26	BP
GO:0006928	movement of cell or subcellular component	56/175	2012/17910	1.2456120559513e-13	2.66205090814735e-12	1.52919952252427e-12	IL1B/IL6/PTPRC/ITGB2/IL10/CXCL10/CSF1R/FCER1G/CCL5/CCR5/MMP9/CCR1/CCL3/IL17A/CCL4/CD40/SELL/CD48/AIF1/CCR7/HCK/FGR/C3AR1/TREM2/CXCL11/C5AR1/CXCL13/CD300A/LYN/CCL8/CSF3R/VAV1/TIMP1/LGALS9/RAC2/BST2/SELPLG/FPR2/CXCL16/NCKAP1L/S100A9/INPP5D/IFITM1/LCP1/WAS/P2RY12/AGTR2/S100A8/SAA1/CD200R1/CD84/SLAMF8/LOX/TNFAIP6/PLA2G7/TNFSF14	56	BP
GO:0042098	T cell proliferation	18/175	177/17910	1.32021721784059e-13	2.80546158791125e-12	1.61158094594057e-12	IL1B/IL6/PTPRC/IL10/CCL5/AIF1/IL18/IDO1/LGALS9/RAC2/VSIG4/TNFRSF1B/SASH3/NCKAP1L/DOCK2/SLC11A1/RASAL3/TNFSF14	18	BP
GO:0051272	positive regulation of cellular component movement	29/175	555/17910	1.36152533202844e-13	2.87689533434258e-12	1.65261564238481e-12	IL1B/IL6/PTPRC/CXCL10/CSF1R/CCL5/MMP9/CCR1/CCL3/CCL4/CD40/AIF1/CCR7/FGR/C3AR1/TREM2/C5AR1/CXCL13/LYN/CCL8/LGALS9/RAC2/FPR2/CXCL16/NCKAP1L/P2RY12/TNFAIP6/PLA2G7/TNFSF14	29	BP
GO:0051246	regulation of protein metabolic process	66/175	2700/17910	1.52522100358491e-13	3.20467783899301e-12	1.84090837866162e-12	IL1B/IL6/PTPRC/TYROBP/ITGB2/IL10/CD86/CXCL10/CSF1R/CCL5/SPI1/TLR8/MMP9/TLR7/CYBB/CCR1/CCL3/FCGR1A/CD40/FCGR2B/AIF1/C1QA/CCR7/IL18/FGR/C3AR1/TREM2/C5AR1/C1QB/NLRP3/CD300A/NOD2/HCLS1/LYN/TIMP1/LGALS9/NCF1/RAC2/C1QC/BST2/VSIG4/FPR2/TNFRSF1B/NCKAP1L/S100A9/INPP5D/HSP90AA1/IL1R2/PSMB8/MEFV/OSM/SLC11A1/AGTR2/FOLR2/IL11/S100A8/SAA1/PLAUR/CARD9/PARP14/MMP8/SAMSN1/LOX/GMFG/TNFSF14/PIK3R5	66	BP
GO:1990266	neutrophil migration	13/175	72/17910	2.02840561372093e-13	4.23812122643367e-12	2.43456386804141e-12	ITGB2/CCL3/CCR7/C3AR1/C5AR1/CSF3R/VAV1/RAC2/NCKAP1L/S100A9/S100A8/SAA1/SLAMF8	13	BP
GO:0005887	integral component of plasma membrane	41/178	1158/18675	1.50651340311273e-13	4.31410656345917e-12	3.0706923910336e-12	IL6/PTPRC/TYROBP/ITGB2/FCER1G/CCR5/CD163/CYBB/CCR1/CD40/SELL/FCGR2B/MRC1/C3AR1/TREM2/NCF4/C5AR1/LAPTM5/NCF2/LYN/IL2RG/CSF3R/MSR1/NCF1/NKG7/SELPLG/NCR1/IGSF6/NCKAP1L/STAB1/SLC11A1/AGTR2/LYVE1/CD84/LILRB3/PLAUR/CYBA/IL18RAP/CLEC5A/IL13RA1/CD72	41	CC
GO:0051047	positive regulation of secretion	25/175	409/17910	2.45620093358159e-13	5.10343971755286e-12	2.93164099733335e-12	IL1B/IL6/ITGB2/IL10/CSF1R/FCER1G/TLR8/CCL3/IL17A/AIF1/FGR/TREM2/NLRP3/NOD2/LGALS9/CD14/CLEC4E/OSM/AGTR2/CLEC6A/S100A8/SAA1/CYBA/MMP8/CLEC5A	25	BP
GO:0040017	positive regulation of locomotion	29/175	570/17910	2.66501151802581e-13	5.50670888255056e-12	3.16329660266977e-12	IL1B/IL6/PTPRC/CXCL10/CSF1R/CCL5/MMP9/CCR1/CCL3/CCL4/CD40/AIF1/CCR7/FGR/C3AR1/TREM2/C5AR1/CXCL13/LYN/CCL8/LGALS9/RAC2/FPR2/CXCL16/NCKAP1L/P2RY12/TNFAIP6/PLA2G7/TNFSF14	29	BP
GO:1903039	positive regulation of leukocyte cell-cell adhesion	19/175	214/17910	3.17396397188617e-13	6.52232156860126e-12	3.74670935027165e-12	IL1B/IL6/PTPRC/ITGB2/CD86/CCL5/AIF1/CCR7/IL18/NLRP3/NOD2/PDCD1/LYN/VAV1/LGALS9/SASH3/NCKAP1L/RASAL3/TNFSF14	19	BP
GO:0042742	defense response to bacterium	20/175	245/17910	3.56271227381124e-13	7.28117153226997e-12	4.18262625875683e-12	IL6/IL10/IRF8/FGR/C5AR1/CXCL13/NLRP3/NOD2/FPR2/S100A9/CLEC4E/STAB1/SLC11A1/S100A8/MPEG1/RNASE6/CYBA/CARD9/CLEC4D/SLAMF8	20	BP
GO:0030334	regulation of cell migration	36/175	906/17910	4.17225039950391e-13	8.4805524424699e-12	4.87160358431778e-12	IL1B/IL6/PTPRC/CXCL10/CSF1R/CCL5/MMP9/CCR1/CCL3/CCL4/CD40/AIF1/CCR7/FGR/C3AR1/TREM2/C5AR1/CXCL13/CD300A/LYN/CCL8/TIMP1/LGALS9/RAC2/BST2/FPR2/CXCL16/NCKAP1L/IFITM1/P2RY12/AGTR2/CD200R1/SLAMF8/TNFAIP6/PLA2G7/TNFSF14	36	BP
GO:0070820	tertiary granule	17/178	164/18675	3.24610562327006e-13	8.52102726108391e-12	6.06509208558353e-12	ITGB2/FCER1G/MMP9/CYBB/CTSS/CD53/B2M/CD300A/FPR2/NCKAP1L/CLEC12A/SLC11A1/CYBA/MMP8/CLEC4D/CLEC5A/TNFAIP6	17	CC
GO:0030593	neutrophil chemotaxis	12/175	60/17910	4.82336533308566e-13	9.75101964634616e-12	5.60141601412679e-12	ITGB2/CCL3/CCR7/C3AR1/C5AR1/CSF3R/VAV1/RAC2/NCKAP1L/S100A9/S100A8/SAA1	12	BP
GO:0002705	positive regulation of leukocyte mediated immunity	15/175	117/17910	5.12541396855973e-13	1.0305939915276e-11	5.92018670618585e-12	IL1B/IL6/PTPRC/ITGB2/FCER1G/CD40/IL18/FGR/B2M/NLRP3/NOD2/VAV1/RSAD2/SASH3/IL18RAP	15	BP
GO:2000145	regulation of cell motility	37/175	966/17910	5.61633123251561e-13	1.12326624650312e-11	6.45253703662503e-12	IL1B/IL6/PTPRC/CXCL10/CSF1R/CCL5/MMP9/CCR1/CCL3/CCL4/CD40/AIF1/CCR7/FGR/C3AR1/TREM2/C5AR1/CXCL13/CD300A/LYN/CCL8/TIMP1/LGALS9/RAC2/BST2/FPR2/CXCL16/NCKAP1L/IFITM1/WAS/P2RY12/AGTR2/CD200R1/SLAMF8/TNFAIP6/PLA2G7/TNFSF14	37	BP
GO:0045730	respiratory burst	10/175	34/17910	6.55793209609752e-13	1.30460989571302e-11	7.49425498775758e-12	CYBB/HCK/NCF4/CD52/NCF2/NCF1/RAC2/SLC11A1/CYBA/SLAMF8	10	BP
GO:0010562	positive regulation of phosphorus metabolic process	38/175	1025/17910	6.9840070897415e-13	1.37474665871754e-11	7.89715150701518e-12	IL1B/IL6/PTPRC/CSF1R/CCL5/MMP9/CCR1/CCL3/FCGR1A/CD40/FCGR2B/AIF1/CCR7/IL18/FGR/PLEK/TREM2/C5AR1/CD300A/NOD2/HCLS1/LYN/LGALS9/NCF1/FPR2/NCKAP1L/HSP90AA1/OSM/P2RY12/SLC11A1/AGTR2/IL11/SAA1/PLAUR/CARD9/PARP14/MMP8/PIK3R5	38	BP
GO:0045937	positive regulation of phosphate metabolic process	38/175	1025/17910	6.9840070897415e-13	1.37474665871754e-11	7.89715150701518e-12	IL1B/IL6/PTPRC/CSF1R/CCL5/MMP9/CCR1/CCL3/FCGR1A/CD40/FCGR2B/AIF1/CCR7/IL18/FGR/PLEK/TREM2/C5AR1/CD300A/NOD2/HCLS1/LYN/LGALS9/NCF1/FPR2/NCKAP1L/HSP90AA1/OSM/P2RY12/SLC11A1/AGTR2/IL11/SAA1/PLAUR/CARD9/PARP14/MMP8/PIK3R5	38	BP
GO:1903706	regulation of hemopoiesis	26/175	468/17910	7.08590564145748e-13	1.38750194235869e-11	7.97042348537598e-12	PTPRC/TYROBP/CD86/SPI1/CCR1/CCL3/IL17A/FCGR2B/IL18/IRF7/TREM2/B2M/NLRP3/HCLS1/LYN/CSF3R/LGALS9/C1QC/SASH3/NCKAP1L/INPP5D/PSMB8/OSM/LILRB3/SLAMF8/LOX	26	BP
GO:0050777	negative regulation of immune response	16/175	143/17910	7.20300207240468e-13	1.40308477868716e-11	8.05993817422037e-12	PTPRC/IL10/FCGR2B/CD300A/PDCD1/LYN/LGALS9/BST2/DHX58/VSIG4/INPP5D/SAMHD1/CD84/PARP14/SLAMF8/SAMSN1	16	BP
GO:0050870	positive regulation of T cell activation	18/175	198/17910	9.18531885762873e-13	1.77995298070111e-11	1.0224835445007e-11	IL1B/IL6/PTPRC/CD86/CCL5/AIF1/CCR7/IL18/NLRP3/NOD2/PDCD1/LYN/VAV1/LGALS9/SASH3/NCKAP1L/RASAL3/TNFSF14	18	BP
GO:1903557	positive regulation of tumor necrosis factor superfamily cytokine production	13/175	81/17910	9.95246483695291e-13	1.91867105619608e-11	1.10216932893222e-11	PTPRC/TYROBP/CD86/FCER1G/CYBB/CCL3/NOD2/LGALS9/CD14/SASH3/CYBA/CARD9/MMP8	13	BP
GO:0002367	cytokine production involved in immune response	14/175	101/17910	1.04916383186158e-12	2.01224242623708e-11	1.15592085334925e-11	IL1B/IL6/IL10/FCER1G/IL18/B2M/NLRP3/NOD2/BST2/RSAD2/TNFRSF1B/SASH3/SLC11A1/IL18RAP	14	BP
GO:1904951	positive regulation of establishment of protein localization	25/175	440/17910	1.24756309375934e-12	2.38055406666324e-11	1.3674953138361e-11	IL1B/IL6/ITGB2/IL10/CSF1R/TLR8/CCL3/IL17A/GZMB/AIF1/FGR/TREM2/NLRP3/NOD2/HCLS1/LGALS9/RAC2/CD14/CLEC4E/OSM/AGTR2/CLEC6A/SAA1/MMP8/CLEC5A	25	BP
GO:0051222	positive regulation of protein transport	24/175	403/17910	1.34631469583238e-12	2.55594769665639e-11	1.46824915532668e-11	IL1B/IL6/ITGB2/IL10/CSF1R/TLR8/CCL3/IL17A/AIF1/FGR/TREM2/NLRP3/NOD2/HCLS1/LGALS9/RAC2/CD14/CLEC4E/OSM/AGTR2/CLEC6A/SAA1/MMP8/CLEC5A	24	BP
GO:0001932	regulation of protein phosphorylation	43/175	1324/17910	1.36433373640073e-12	2.5770748354236e-11	1.48038551621153e-11	IL1B/IL6/PTPRC/ITGB2/CXCL10/CSF1R/CCL5/TLR8/MMP9/TLR7/CCR1/CCL3/FCGR1A/CD40/FCGR2B/AIF1/CCR7/IL18/FGR/TREM2/C5AR1/CD300A/NOD2/HCLS1/LYN/LGALS9/NCF1/RAC2/FPR2/NCKAP1L/HSP90AA1/OSM/SLC11A1/IL11/SAA1/PLAUR/CARD9/PARP14/MMP8/SAMSN1/LOX/GMFG/PIK3R5	43	BP
GO:0010646	regulation of cell communication	76/175	3589/17910	1.48802556118468e-12	2.79659075318126e-11	1.60648514698648e-11	IL1B/IL6/PTPRC/TYROBP/IL10/CD86/CXCL10/CSF1R/CCL5/MMP9/TLR7/CCR1/IL10RA/CCL3/IL17A/CCL4/CD40/FCGR2B/GZMB/CCR7/IL18/IRF7/FGR/PLEK/TREM2/LY86/CXCL11/C5AR1/CXCL13/NLRP3/CD300A/NOD2/HCLS1/LYN/CCL8/VAV1/TIMP1/CXCL2/LGALS9/NCF1/RAC2/BST2/DHX58/RSAD2/FPR2/CD14/CXCL16/CXCL5/S100A9/USP18/INPP5D/HSP90AA1/IL1R2/CD300LF/PSMB8/OSM/P2RY12/SAMHD1/AGTR2/CLEC6A/IL11/S100A8/SAA1/FGF5/PLAUR/CYBA/CARD9/PARP14/MMP8/L…	76	BP
GO:0071621	granulocyte chemotaxis	13/175	84/17910	1.61768448606493e-12	3.02506998894141e-11	1.73773370318869e-11	ITGB2/CCL5/CCL3/CCR7/C3AR1/C5AR1/CSF3R/VAV1/RAC2/NCKAP1L/S100A9/S100A8/SAA1	13	BP
GO:0051241	negative regulation of multicellular organismal process	42/175	1276/17910	1.71720189819646e-12	3.19519159166904e-11	1.83545905955433e-11	IL1B/IL6/PTPRC/TYROBP/IL10/CXCL10/TLR8/MMP9/CCR1/CCL3/FCGR2B/TREM2/B2M/CXCL13/NLRP3/IDO1/PDCD1/LYN/TIMP1/LGALS9/C1QC/BST2/DHX58/VSIG4/TNFRSF1B/NCKAP1L/INPP5D/IL1R2/MEFV/UBE2L6/STAB1/SLC11A1/AGTR2/CD200R1/CD84/SRGN/LILRB3/PLAUR/CYBA/MMP8/SLAMF8/PTHLH	42	BP
GO:1902105	regulation of leukocyte differentiation	20/175	267/17910	1.77074456816485e-12	3.27850726977056e-11	1.88331926191999e-11	PTPRC/TYROBP/CD86/CCR1/CCL3/IL17A/FCGR2B/IL18/IRF7/TREM2/NLRP3/HCLS1/LYN/LGALS9/C1QC/SASH3/NCKAP1L/INPP5D/LILRB3/SLAMF8	20	BP
GO:0042327	positive regulation of phosphorylation	36/175	955/17910	1.95423304510334e-12	3.60040964959926e-11	2.06823419499918e-11	IL1B/IL6/PTPRC/CSF1R/CCL5/MMP9/CCR1/CCL3/FCGR1A/CD40/FCGR2B/AIF1/CCR7/IL18/FGR/TREM2/C5AR1/CD300A/NOD2/HCLS1/LYN/LGALS9/NCF1/FPR2/NCKAP1L/HSP90AA1/OSM/P2RY12/SLC11A1/IL11/SAA1/PLAUR/CARD9/PARP14/MMP8/PIK3R5	36	BP
GO:0030099	myeloid cell differentiation	24/175	411/17910	2.04810631098261e-12	3.75486157013479e-11	2.15695819438365e-11	TYROBP/CSF1R/FCER1G/SPI1/MMP9/IRF8/CCR1/CCL3/IL17A/CCR7/IRF7/TREM2/B2M/HCLS1/LYN/CSF3R/C1QC/NCKAP1L/INPP5D/IL11/LILRB3/BATF/CLEC5A/LOX	24	BP
GO:0071674	mononuclear cell migration	12/175	68/17910	2.3460786672882e-12	4.28016303202822e-11	2.4587145365521e-11	IL6/CXCL10/CCL5/CCR1/CCL3/AIF1/C3AR1/C5AR1/LYN/FPR2/SLAMF8/PLA2G7	12	BP
GO:0042325	regulation of phosphorylation	45/175	1467/17910	2.57841560998701e-12	4.68120115599584e-11	2.68908853346116e-11	IL1B/IL6/PTPRC/ITGB2/CXCL10/CSF1R/CCL5/TLR8/MMP9/TLR7/CCR1/CCL3/FCGR1A/CD40/FCGR2B/AIF1/CCR7/IL18/FGR/TREM2/C5AR1/CD300A/NOD2/HCLS1/LYN/LGALS9/NCF1/RAC2/FPR2/NCKAP1L/HSP90AA1/OSM/P2RY12/SLC11A1/IL11/SAA1/PLAUR/CARD9/PARP14/MMP8/SLAMF8/SAMSN1/LOX/GMFG/PIK3R5	45	BP
GO:0023051	regulation of signaling	76/175	3635/17910	2.89608734715394e-12	5.23254428906075e-11	3.00580436081424e-11	IL1B/IL6/PTPRC/TYROBP/IL10/CD86/CXCL10/CSF1R/CCL5/MMP9/TLR7/CCR1/IL10RA/CCL3/IL17A/CCL4/CD40/FCGR2B/GZMB/CCR7/IL18/IRF7/FGR/PLEK/TREM2/LY86/CXCL11/C5AR1/CXCL13/NLRP3/CD300A/NOD2/HCLS1/LYN/CCL8/VAV1/TIMP1/CXCL2/LGALS9/NCF1/RAC2/BST2/DHX58/RSAD2/FPR2/CD14/CXCL16/CXCL5/S100A9/USP18/INPP5D/HSP90AA1/IL1R2/CD300LF/PSMB8/OSM/P2RY12/SAMHD1/AGTR2/CLEC6A/IL11/S100A8/SAA1/FGF5/PLAUR/CYBA/CARD9/PARP14/MMP8/L…	76	BP
GO:0002456	T cell mediated immunity	13/175	88/17910	3.00050543390348e-12	5.39513957826875e-11	3.09920627054504e-11	IL1B/IL6/PTPRC/FCGR2B/IL18/B2M/NLRP3/RSAD2/TNFRSF1B/SASH3/WAS/SLC11A1/IL18RAP	13	BP
GO:1903532	positive regulation of secretion by cell	23/175	381/17910	3.10896159571378e-12	5.56340496075098e-11	3.19586533208352e-11	IL1B/IL6/ITGB2/IL10/CSF1R/FCER1G/TLR8/CCL3/IL17A/AIF1/FGR/TREM2/NLRP3/NOD2/LGALS9/CD14/CLEC4E/OSM/AGTR2/CLEC6A/SAA1/MMP8/CLEC5A	23	BP
GO:0002369	T cell cytokine production	10/175	40/17910	4.03066685416569e-12	7.15774916818346e-11	4.11172700598436e-11	IL1B/IL6/IL18/B2M/NLRP3/RSAD2/TNFRSF1B/SASH3/SLC11A1/IL18RAP	10	BP
GO:0050764	regulation of phagocytosis	13/175	90/17910	4.0381953863281e-12	7.15774916818346e-11	4.11172700598436e-11	IL1B/PTPRC/FCGR2B/HCK/FGR/CD300A/IL2RG/FPR2/NCKAP1L/CD300LF/DOCK2/SLC11A1/CYBA	13	BP
GO:0002822	regulation of adaptive immune response based on somatic recombination of immune receptors built from immunoglobulin superfamily domains	15/175	135/17910	4.289187840894e-12	7.56677477591677e-11	4.34668936606984e-11	IL1B/IL6/PTPRC/IL10/FCER1G/CD40/FCGR2B/IL18/B2M/NLRP3/RSAD2/TNFRSF1B/SASH3/WAS/SLC11A1	15	BP
GO:0040012	regulation of locomotion	37/175	1035/17910	4.38012169858836e-12	7.69091791207533e-11	4.4180026621294e-11	IL1B/IL6/PTPRC/CXCL10/CSF1R/CCL5/MMP9/CCR1/CCL3/CCL4/CD40/AIF1/CCR7/FGR/C3AR1/TREM2/C5AR1/CXCL13/CD300A/LYN/CCL8/TIMP1/LGALS9/RAC2/BST2/FPR2/CXCL16/NCKAP1L/IFITM1/WAS/P2RY12/AGTR2/CD200R1/SLAMF8/TNFAIP6/PLA2G7/TNFSF14	37	BP
GO:0045785	positive regulation of cell adhesion	23/175	388/17910	4.515303229427e-12	7.89123087759671e-11	4.53307126968052e-11	IL1B/IL6/PTPRC/ITGB2/IL10/CD86/CCL5/AIF1/CCR7/IL18/CXCL13/NLRP3/NOD2/PDCD1/LYN/VAV1/LGALS9/SASH3/NCKAP1L/P2RY12/SAA1/RASAL3/TNFSF14	23	BP
GO:0002700	regulation of production of molecular mediator of immune response	15/175	138/17910	5.92206522280017e-12	1.03016390387315e-10	5.91771609289358e-11	IL1B/IL6/PTPRC/IL10/FCER1G/CD40/FCGR2B/IL18/B2M/NLRP3/NOD2/BST2/RSAD2/TNFRSF1B/SASH3	15	BP
GO:0051270	regulation of cellular component movement	37/175	1046/17910	5.97735507283625e-12	1.03496796168554e-10	5.94531272108128e-11	IL1B/IL6/PTPRC/CXCL10/CSF1R/CCL5/MMP9/CCR1/CCL3/CCL4/CD40/AIF1/CCR7/FGR/C3AR1/TREM2/C5AR1/CXCL13/CD300A/LYN/CCL8/TIMP1/LGALS9/RAC2/BST2/FPR2/CXCL16/NCKAP1L/IFITM1/WAS/P2RY12/AGTR2/CD200R1/SLAMF8/TNFAIP6/PLA2G7/TNFSF14	37	BP
GO:0098552	side of membrane	22/178	359/18675	4.49536365702588e-12	1.08926119381781e-10	7.75313731940496e-11	PTPRC/FCGR3A/ITGB2/CXCL10/CCR5/TLR8/CD163/CCR1/IL17A/CD40/FCGR2B/HCK/B2M/PDCD1/IL2RG/KLRD1/CD14/P2RY12/FOLR2/ADGRE1/RGS1/RASAL3	22	CC
GO:0012506	vesicle membrane	31/178	754/18675	5.30942059576837e-12	1.19461963404788e-10	8.50305704435085e-11	PTPRC/TYROBP/ITGB2/FCER1G/CD163/CD68/CYBB/FCGR1A/SELL/C3AR1/CD53/C5AR1/B2M/CD300A/MSR1/RAC2/BST2/FPR2/CD14/TNFRSF1B/NCKAP1L/WAS/CLEC12A/STAB1/SLC11A1/LILRB3/PLAUR/CYBA/CLEC4D/CLEC5A/STING1	31	CC
GO:0002429	immune response-activating cell surface receptor signaling pathway	23/175	399/17910	7.9880561387296e-12	1.37674331607598e-10	7.90862118804129e-11	PTPRC/FCGR3A/FCER1G/FCGR1A/FCGR2B/CCR7/HCK/FGR/C3AR1/C5AR1/CD300A/LYN/VAV1/NCKAP1L/INPP5D/HSP90AA1/WAS/CLEC4E/PSMB8/CLEC6A/CARD9/CLEC4D/THEMIS2	23	BP
GO:0006468	protein phosphorylation	50/175	1835/17910	9.06824960037873e-12	1.55574557364296e-10	8.93688915228054e-11	IL1B/IL6/PTPRC/ITGB2/CXCL10/CSF1R/CCL5/CCR5/TLR8/MMP9/TLR7/CCR1/CCL3/FCGR1A/CD40/FCGR2B/AIF1/CCR7/IL18/HCK/FGR/TREM2/C5AR1/CD300A/NOD2/HCLS1/LYN/CCL8/IL2RG/LGALS9/NCF1/RAC2/FPR2/NCKAP1L/HSP90AA1/PSMB8/OSM/SLC11A1/IL11/SAA1/FGF5/PLAUR/CARD9/PARP14/MMP8/SAMSN1/LOX/GMFG/RASAL3/PIK3R5	50	BP
GO:0002221	pattern recognition receptor signaling pathway	17/175	197/17910	9.41468381697756e-12	1.60780445093589e-10	9.23593831792896e-11	ITGB2/TLR8/TLR7/CTSS/CLEC7A/IRF7/CD300A/NOD2/LYN/DHX58/RSAD2/CD14/S100A9/CD300LF/CLEC4E/S100A8/CYBA	17	BP
GO:1902531	regulation of intracellular signal transduction	50/175	1838/17910	9.62951529869642e-12	1.63701760077839e-10	9.40375154288966e-11	IL1B/IL6/PTPRC/IL10/CD86/CSF1R/CCL5/MMP9/TLR7/CCR1/IL10RA/CCL3/CCL4/CD40/FCGR2B/CCR7/IL18/FGR/PLEK/TREM2/C5AR1/NLRP3/CD300A/NOD2/HCLS1/LYN/VAV1/LGALS9/NCF1/RAC2/BST2/DHX58/FPR2/CD14/S100A9/HSP90AA1/OSM/P2RY12/CLEC6A/IL11/S100A8/SAA1/FGF5/PLAUR/CARD9/PARP14/MMP8/RASAL3/TNFSF14/PIK3R5	50	BP
GO:0001934	positive regulation of protein phosphorylation	34/175	907/17910	1.04619382436664e-11	1.76280980919999e-10	1.01263575023281e-10	IL1B/IL6/PTPRC/CSF1R/CCL5/MMP9/CCR1/CCL3/FCGR1A/CD40/FCGR2B/AIF1/CCR7/IL18/TREM2/C5AR1/CD300A/NOD2/HCLS1/LYN/LGALS9/NCF1/FPR2/NCKAP1L/HSP90AA1/OSM/SLC11A1/IL11/SAA1/PLAUR/CARD9/PARP14/MMP8/PIK3R5	34	BP
GO:0006915	apoptotic process	51/175	1907/17910	1.04637373701176e-11	1.76280980919999e-10	1.01263575023281e-10	IL1B/IL6/PTPRC/TYROBP/ITGB2/IL10/CXCL10/CSF1R/FCER1G/CCL5/SPI1/CCR5/MMP9/CCL3/IL17A/CD40/GZMB/AIF1/CCR7/HCK/IRF7/MX1/TREM2/C5AR1/NLRP3/IDO1/NOD2/PDCD1/HCLS1/LYN/VAV1/TIMP1/LGALS9/NCF1/CD14/IFIT3/TNFRSF1B/NCKAP1L/S100A9/INPP5D/XAF1/AGTR2/S100A8/SRGN/PLAUR/CARD9/CLEC5A/STING1/LOX/GPR65/TNFSF14	51	BP
GO:0002548	monocyte chemotaxis	10/175	44/17910	1.1408211395264e-11	1.9133054088918e-10	1.09908706432541e-10	IL6/CXCL10/CCL5/CCR1/CCL3/AIF1/LYN/FPR2/SLAMF8/PLA2G7	10	BP
GO:0032760	positive regulation of tumor necrosis factor production	12/175	78/17910	1.28595929565523e-11	2.14709275256721e-10	1.23338483197008e-10	PTPRC/TYROBP/FCER1G/CYBB/CCL3/NOD2/LGALS9/CD14/SASH3/CYBA/CARD9/MMP8	12	BP
GO:0002573	myeloid leukocyte differentiation	17/175	201/17910	1.29992295894372e-11	2.16076082953312e-10	1.24123637857504e-10	TYROBP/CSF1R/FCER1G/SPI1/MMP9/CCR1/CCL3/IL17A/CCR7/IRF7/TREM2/HCLS1/LYN/C1QC/INPP5D/LILRB3/BATF	17	BP
GO:1903531	negative regulation of secretion by cell	17/175	202/17910	1.40748463099567e-11	2.32920023005478e-10	1.33799540375508e-10	IL1B/IL10/TLR8/FCGR2B/NLRP3/CD300A/LGALS9/RSAD2/TNFRSF1B/IL1R2/OSM/P2RY12/AGTR2/IL11/CD200R1/CD84/SRGN	17	BP
GO:0071675	regulation of mononuclear cell migration	10/175	45/17910	1.45448739523224e-11	2.39638011373065e-10	1.3765864937023e-10	CXCL10/CCL5/CCR1/AIF1/C3AR1/C5AR1/LYN/FPR2/SLAMF8/PLA2G7	10	BP
GO:0002709	regulation of T cell mediated immunity	11/175	61/17910	1.5472359474782e-11	2.53800984367038e-10	1.45794486094322e-10	IL1B/IL6/PTPRC/FCGR2B/IL18/B2M/NLRP3/RSAD2/TNFRSF1B/SASH3/WAS	11	BP
GO:0019220	regulation of phosphate metabolic process	47/175	1671/17910	1.56695388469212e-11	2.5591299252177e-10	1.47007716784952e-10	IL1B/IL6/PTPRC/ITGB2/CXCL10/CSF1R/CCL5/TLR8/MMP9/TLR7/CCR1/CCL3/FCGR1A/CD40/FCGR2B/AIF1/CCR7/IL18/FGR/PLEK/TREM2/C5AR1/CD300A/NOD2/HCLS1/LYN/LGALS9/NCF1/RAC2/FPR2/NCKAP1L/HSP90AA1/OSM/P2RY12/SLC11A1/AGTR2/IL11/SAA1/PLAUR/CARD9/PARP14/MMP8/SLAMF8/SAMSN1/LOX/GMFG/PIK3R5	47	BP
GO:0051247	positive regulation of protein metabolic process	45/175	1548/17910	1.60741350158737e-11	2.61379412866816e-10	1.50147869873676e-10	IL1B/IL6/PTPRC/TYROBP/CD86/CSF1R/CCL5/TLR8/MMP9/TLR7/CYBB/CCR1/CCL3/FCGR1A/CD40/FCGR2B/AIF1/CCR7/IL18/TREM2/C5AR1/NLRP3/CD300A/NOD2/HCLS1/LYN/LGALS9/NCF1/FPR2/TNFRSF1B/NCKAP1L/S100A9/HSP90AA1/MEFV/OSM/SLC11A1/AGTR2/IL11/S100A8/SAA1/PLAUR/CARD9/PARP14/MMP8/PIK3R5	45	BP
GO:0051174	regulation of phosphorus metabolic process	47/175	1673/17910	1.63362147077164e-11	2.64491095267789e-10	1.51935357568691e-10	IL1B/IL6/PTPRC/ITGB2/CXCL10/CSF1R/CCL5/TLR8/MMP9/TLR7/CCR1/CCL3/FCGR1A/CD40/FCGR2B/AIF1/CCR7/IL18/FGR/PLEK/TREM2/C5AR1/CD300A/NOD2/HCLS1/LYN/LGALS9/NCF1/RAC2/FPR2/NCKAP1L/HSP90AA1/OSM/P2RY12/SLC11A1/AGTR2/IL11/SAA1/PLAUR/CARD9/PARP14/MMP8/SLAMF8/SAMSN1/LOX/GMFG/PIK3R5	47	BP
GO:0042129	regulation of T cell proliferation	15/175	149/17910	1.81115738256386e-11	2.91971060809863e-10	1.67721062514194e-10	IL1B/IL6/PTPRC/IL10/CCL5/AIF1/IL18/IDO1/LGALS9/RAC2/VSIG4/TNFRSF1B/SASH3/NCKAP1L/RASAL3	15	BP
GO:0030659	cytoplasmic vesicle membrane	30/178	735/18675	1.46757959349483e-11	3.08191714633914e-10	2.19364528711858e-10	PTPRC/TYROBP/ITGB2/FCER1G/CD163/CD68/CYBB/FCGR1A/SELL/C3AR1/CD53/C5AR1/B2M/CD300A/MSR1/RAC2/BST2/FPR2/CD14/TNFRSF1B/NCKAP1L/CLEC12A/STAB1/SLC11A1/LILRB3/PLAUR/CYBA/CLEC4D/CLEC5A/STING1	30	CC
GO:0044419	interspecies interaction between organisms	34/175	928/17910	1.95289357359697e-11	3.13468753873505e-10	1.80070286140113e-10	IL10/CD86/CCL5/CCR5/IRF8/CCL3/CCL4/FCGR2B/HCK/IRF7/MRC1/MX1/B2M/LYN/CCL8/IL2RG/LGALS9/IFIT1/OAS3/BST2/DHX58/SELPLG/RSAD2/OASL/S100A9/IFITM3/IFITM1/DOCK2/PSMB8/CD200R1/MPEG1/SP110/CLEC5A/STING1	34	BP
GO:0032755	positive regulation of interleukin-6 production	12/175	81/17910	2.04172813938912e-11	3.26327488945099e-10	1.87456911043329e-10	IL1B/IL6/TYROBP/FCER1G/TLR8/IL17A/AIF1/NOD2/LGALS9/CYBA/CARD9/MMP8	12	BP
GO:0071887	leukocyte apoptotic process	13/175	103/17910	2.35674859501588e-11	3.75074031717421e-10	2.15459076480511e-10	IL6/IL10/FCER1G/CCL5/CCR5/CCR7/IRF7/IDO1/NOD2/PDCD1/HCLS1/LYN/LGALS9	13	BP
GO:2000106	regulation of leukocyte apoptotic process	12/175	82/17910	2.37163335197874e-11	3.75843590525445e-10	2.15901145021794e-10	IL10/FCER1G/CCL5/CCR5/CCR7/IRF7/IDO1/NOD2/PDCD1/HCLS1/LYN/LGALS9	12	BP
GO:0071346	cellular response to interferon-gamma	15/175	153/17910	2.65723796911598e-11	4.19327848290875e-10	2.40880421717331e-10	CCL5/IRF8/CCL3/FCGR1A/AIF1/HCK/IRF7/MRC1/B2M/OAS2/LGALS9/OAS3/OASL/WAS/PARP14	15	BP
GO:0002718	regulation of cytokine production involved in immune response	12/175	83/17910	2.74916702870224e-11	4.32011961653209e-10	2.48166736204391e-10	IL1B/IL6/IL10/FCER1G/IL18/B2M/NLRP3/NOD2/BST2/RSAD2/TNFRSF1B/SASH3	12	BP
GO:0043901	negative regulation of multi-organism process	16/175	182/17910	2.97936269386842e-11	4.66226630755979e-10	2.67821152089207e-10	IL10/CCL5/IRF8/CCL3/CCL4/MX1/CCL8/TIMP1/IFIT1/OAS3/BST2/DHX58/RSAD2/OASL/IFITM3/IFITM1	16	BP
GO:0032609	interferon-gamma production	13/175	105/17910	3.02253206842504e-11	4.71011247329569e-10	2.70569647002435e-10	IL1B/IL10/TLR8/IRF8/TLR7/CCR7/IL18/LGALS9/CD14/SASH3/EOMES/SLC11A1/IL18RAP	13	BP
GO:1903555	regulation of tumor necrosis factor superfamily cytokine production	15/175	155/17910	3.20487723759621e-11	4.97354392888375e-10	2.85702312379728e-10	PTPRC/TYROBP/IL10/CD86/FCER1G/CYBB/CCL3/TREM2/NOD2/LGALS9/CD14/SASH3/CYBA/CARD9/MMP8	15	BP
GO:0046427	positive regulation of JAK-STAT cascade	12/175	85/17910	3.67207620241197e-11	5.67502685827304e-10	3.25998587608648e-10	IL6/IL10/CSF1R/CCL5/IL10RA/CD40/IL18/CD300A/HCLS1/LYN/OSM/PARP14	12	BP
GO:0042092	type 2 immune response	9/175	35/17910	3.7479184293908e-11	5.76840120408296e-10	3.31362422109015e-10	IL6/IL10/CD86/IL18/NLRP3/IDO1/NOD2/RSAD2/BATF	9	BP
GO:0043030	regulation of macrophage activation	11/175	66/17910	3.81078396619119e-11	5.84111968588322e-10	3.35539692622788e-10	IL6/PTPRC/ITGB2/IL10/CCL3/FCGR2B/C1QA/TREM2/C5AR1/VSIG4/MMP8	11	BP
GO:0008219	cell death	54/175	2178/17910	3.87184412767233e-11	5.91048858673246e-10	3.39524548424457e-10	IL1B/IL6/PTPRC/TYROBP/ITGB2/IL10/CXCL10/CSF1R/FCER1G/CCL5/SPI1/CCR5/MMP9/CCL3/IL17A/CD40/FCGR2B/GZMB/AIF1/C1QA/CCR7/HCK/IRF7/MX1/TREM2/C5AR1/NLRP3/IDO1/NOD2/PDCD1/HCLS1/LYN/VAV1/TIMP1/LGALS9/NCF1/CD14/IFIT3/TNFRSF1B/NCKAP1L/S100A9/INPP5D/XAF1/AGTR2/S100A8/CD200R1/SRGN/PLAUR/CARD9/CLEC5A/STING1/LOX/GPR65/TNFSF14	54	BP
GO:0002285	lymphocyte activation involved in immune response	15/175	158/17910	4.22333857591992e-11	6.40747521932129e-10	3.68073653887835e-10	IL6/PTPRC/IL10/CD86/CD40/FCGR2B/IL18/NLRP3/LGALS9/LCP1/CLEC4E/EOMES/SLC11A1/BATF/CLEC4D	15	BP
GO:0032602	chemokine production	12/175	86/17910	4.23167481062128e-11	6.40747521932129e-10	3.68073653887835e-10	IL1B/IL6/IL10/CSF1R/TLR7/AIF1/IL18/TREM2/LGALS9/S100A9/MEFV/S100A8	12	BP
GO:0032612	interleukin-1 production	13/175	108/17910	4.34656488755e-11	6.55490027396654e-10	3.76542399638776e-10	IL1B/TYROBP/IL10/TLR8/CCL3/CCR7/TREM2/NLRP3/NOD2/LGALS9/IL1R2/MEFV/SAA1	13	BP
GO:0043085	positive regulation of catalytic activity	40/175	1293/17910	4.45222776515404e-11	6.68728186412696e-10	3.84146982400313e-10	IL1B/PTPRC/ITGB2/CSF1R/CCL5/FCGR1A/CD40/CCR7/IL18/FGR/PLEK/NCF4/C5AR1/CXCL13/NCF2/NLRP3/CD300A/NOD2/LYN/VAV1/LGALS9/NCF1/FPR2/NCKAP1L/S100A9/HSP90AA1/ALOX5AP/DOCK2/MEFV/P2RY12/SLC11A1/AGTR2/S100A8/SAA1/CYBA/GMFG/RGS1/GPR65/RASAL3/PIK3R5	40	BP
GO:0150078	positive regulation of neuroinflammatory response	8/175	24/17910	4.55457053913837e-11	6.813637526551e-10	3.91405409279217e-10	IL1B/IL6/ITGB2/CCL3/C1QA/IL18/TREM2/MMP8	8	BP
GO:0046631	alpha-beta T cell activation	14/175	133/17910	4.77730104245874e-11	7.11836888398235e-10	4.08910523281958e-10	IL6/PTPRC/CD86/IL18/NLRP3/CD300A/LGALS9/RSAD2/SASH3/NCKAP1L/DOCK2/EOMES/BATF/RASAL3	14	BP
GO:0030155	regulation of cell adhesion	28/175	659/17910	5.17626082013377e-11	7.6822283600398e-10	4.41301099995532e-10	IL1B/IL6/PTPRC/ITGB2/IL10/CD86/CCL5/FCGR2B/AIF1/CCR7/IL18/CXCL13/NLRP3/CD300A/IDO1/NOD2/PDCD1/LYN/VAV1/LGALS9/RAC2/VSIG4/SASH3/NCKAP1L/P2RY12/SAA1/RASAL3/TNFSF14	28	BP
GO:0071706	tumor necrosis factor superfamily cytokine production	15/175	161/17910	5.53250383086692e-11	8.17848392389023e-10	4.69808209644243e-10	PTPRC/TYROBP/IL10/CD86/FCER1G/CYBB/CCL3/TREM2/NOD2/LGALS9/CD14/SASH3/CYBA/CARD9/MMP8	15	BP
GO:0002286	T cell activation involved in immune response	12/175	88/17910	5.58865283868351e-11	8.19669083006914e-10	4.70854094685368e-10	IL6/CD86/FCGR2B/IL18/NLRP3/LGALS9/LCP1/CLEC4E/EOMES/SLC11A1/BATF/CLEC4D	12	BP
GO:1904894	positive regulation of STAT cascade	12/175	88/17910	5.58865283868351e-11	8.19669083006914e-10	4.70854094685368e-10	IL6/IL10/CSF1R/CCL5/IL10RA/CD40/IL18/CD300A/HCLS1/LYN/OSM/PARP14	12	BP
GO:0090025	regulation of monocyte chemotaxis	8/175	25/17910	6.64240782502767e-11	9.70414268187637e-10	5.5744878169743e-10	CXCL10/CCL5/CCR1/AIF1/LYN/FPR2/SLAMF8/PLA2G7	8	BP
GO:0002830	positive regulation of type 2 immune response	7/175	16/17910	8.00837441370482e-11	1.16542102362864e-09	6.69469268006207e-10	IL6/CD86/IL18/NLRP3/IDO1/NOD2/RSAD2	7	BP
GO:0051048	negative regulation of secretion	17/175	226/17910	8.36285937553863e-11	1.20876596607503e-09	6.94368515834266e-10	IL1B/IL10/TLR8/FCGR2B/NLRP3/CD300A/LGALS9/RSAD2/TNFRSF1B/IL1R2/OSM/P2RY12/AGTR2/IL11/CD200R1/CD84/SRGN	17	BP
GO:0002708	positive regulation of lymphocyte mediated immunity	12/175	91/17910	8.3708659147977e-11	1.20876596607503e-09	6.94368515834266e-10	IL1B/IL6/PTPRC/FCER1G/CD40/IL18/B2M/NLRP3/VAV1/RSAD2/SASH3/IL18RAP	12	BP
GO:0098805	whole membrane	44/178	1586/18675	6.28344260066015e-11	1.23705276200497e-09	8.80508732855665e-10	PTPRC/TYROBP/ITGB2/FCER1G/TLR8/CD163/CD68/TLR7/CYBB/FCGR1A/SELL/CD48/HCK/IRF7/MRC1/C3AR1/CD53/NCF4/C5AR1/LAPTM5/B2M/CD300A/LYN/MSR1/RAC2/BST2/SELPLG/RSAD2/FPR2/CD14/TNFRSF1B/NCKAP1L/INPP5D/IFITM3/CLEC12A/P2RY12/STAB1/SLC11A1/LILRB3/PLAUR/CYBA/CLEC4D/CLEC5A/STING1	44	CC
GO:0070664	negative regulation of leukocyte proliferation	11/175	71/17910	8.70972832193584e-11	1.25286092015539e-09	7.19698603444172e-10	TYROBP/IL10/FCGR2B/CD300A/IDO1/LYN/CCL8/LGALS9/VSIG4/INPP5D/LST1	11	BP
GO:0033993	response to lipid	32/175	883/17910	1.11218433938624e-10	1.59370476218564e-09	9.15494348331242e-10	IL1B/IL6/IL10/CXCL10/CCL5/CCR5/IRF8/CD68/CYBB/IL10RA/CCL3/CD40/AIF1/CCR7/IL18/HCK/MRC1/TREM2/LY86/C5AR1/NLRP3/IDO1/NOD2/LYN/LGALS9/CD14/TNFRSF1B/SLC11A1/AGTR2/S100A8/CYBA/LOX	32	BP
GO:0044403	symbiont process	32/175	884/17910	1.14465012278931e-10	1.63396620581375e-09	9.38622298357968e-10	IL10/CD86/CCL5/CCR5/IRF8/CCL3/CCL4/FCGR2B/HCK/IRF7/MRC1/MX1/B2M/LYN/CCL8/IL2RG/LGALS9/IFIT1/OAS3/BST2/DHX58/SELPLG/RSAD2/OASL/IFITM3/IFITM1/DOCK2/PSMB8/CD200R1/SP110/CLEC5A/STING1	32	BP
GO:0070821	tertiary granule membrane	11/178	73/18675	9.21920985070260e-11	1.70826535468901e-09	1.21590817225985e-09	ITGB2/FCER1G/CYBB/CD53/CD300A/FPR2/CLEC12A/SLC11A1/CYBA/CLEC4D/CLEC5A	11	CC
GO:0050790	regulation of catalytic activity	52/175	2116/17910	1.4284797893129e-10	2.03137430115219e-09	1.16691104662303e-09	IL1B/PTPRC/ITGB2/CXCL10/CSF1R/CCL5/MMP9/FCGR1A/CD40/CCR7/IL18/FGR/PLEK/NCF4/C5AR1/CXCL13/NCF2/NLRP3/CD300A/NOD2/LYN/VAV1/TIMP1/LGALS9/IFIT1/NCF1/RAC2/OAS3/BST2/FPR2/NCKAP1L/S100A9/HSP90AA1/ALOX5AP/DOCK2/WAS/PSMB8/MEFV/P2RY12/SLC11A1/AGTR2/S100A8/SAA1/PLAUR/CYBA/SLAMF8/GMFG/RGS1/GPR65/RASAL3/TNFSF14/PIK3R5	52	BP
GO:0030217	T cell differentiation	17/175	234/17910	1.44318127003902e-10	2.04450679922195e-09	1.17445493307402e-09	IL6/PTPRC/CD86/CCR7/IL18/B2M/NLRP3/VAV1/LGALS9/RSAD2/SASH3/NCKAP1L/DOCK2/CLEC4E/EOMES/BATF/CLEC4D	17	BP
GO:0012501	programmed cell death	51/175	2049/17910	1.45664048640991e-10	2.05578695063135e-09	1.18093474985606e-09	IL1B/IL6/PTPRC/TYROBP/ITGB2/IL10/CXCL10/CSF1R/FCER1G/CCL5/SPI1/CCR5/MMP9/CCL3/IL17A/CD40/GZMB/AIF1/CCR7/HCK/IRF7/MX1/TREM2/C5AR1/NLRP3/IDO1/NOD2/PDCD1/HCLS1/LYN/VAV1/TIMP1/LGALS9/NCF1/CD14/IFIT3/TNFRSF1B/NCKAP1L/S100A9/INPP5D/XAF1/AGTR2/S100A8/SRGN/PLAUR/CARD9/CLEC5A/STING1/LOX/GPR65/TNFSF14	51	BP
GO:0032652	regulation of interleukin-1 production	12/175	96/17910	1.58886683848888e-10	2.23397066764978e-09	1.2832913404653e-09	TYROBP/IL10/TLR8/CCL3/CCR7/TREM2/NLRP3/NOD2/LGALS9/IL1R2/MEFV/SAA1	12	BP
GO:0010941	regulation of cell death	45/175	1659/17910	1.6030317082016e-10	2.24544516429737e-09	1.28988279772894e-09	IL1B/IL6/PTPRC/TYROBP/ITGB2/IL10/CXCL10/CSF1R/FCER1G/CCL5/CCR5/MMP9/CCL3/CD40/FCGR2B/GZMB/AIF1/C1QA/CCR7/HCK/IRF7/TREM2/C5AR1/NLRP3/IDO1/NOD2/PDCD1/HCLS1/LYN/VAV1/TIMP1/LGALS9/IFIT3/TNFRSF1B/NCKAP1L/S100A9/INPP5D/AGTR2/S100A8/CD200R1/PLAUR/CARD9/CLEC5A/LOX/TNFSF14	45	BP
GO:0042089	cytokine biosynthetic process	13/175	120/17910	1.67051417422441e-10	2.32257361025996e-09	1.33418878090081e-09	IL1B/IL6/PTPRC/TYROBP/IL10/CD86/TLR8/TLR7/CYBB/IL18/IRF7/INPP5D/CARD9	13	BP
GO:0046425	regulation of JAK-STAT cascade	13/175	120/17910	1.67051417422441e-10	2.32257361025996e-09	1.33418878090081e-09	IL6/PTPRC/IL10/CSF1R/CCL5/IL10RA/CD40/IL18/CD300A/HCLS1/LYN/OSM/PARP14	13	BP
GO:0031348	negative regulation of defense response	17/175	237/17910	1.76099047174756e-10	2.43929791271699e-09	1.40124037147633e-09	PTPRC/IL10/FCGR2B/NLRP3/LGALS9/DHX58/VSIG4/FPR2/TNFRSF1B/IL1R2/MEFV/SAMHD1/SAA1/CD200R1/PARP14/SLAMF8/TNFAIP6	17	BP
GO:0006911	phagocytosis, engulfment	9/175	41/17910	1.76855048794268e-10	2.44073019369211e-09	1.40206313687745e-09	ITGB2/FCER1G/FCGR1A/FCGR2B/AIF1/TREM2/CD300A/MSR1/NCKAP1L	9	BP
GO:0042107	cytokine metabolic process	13/175	121/17910	1.8558535289158e-10	2.55179860225922e-09	1.46586573239827e-09	IL1B/IL6/PTPRC/TYROBP/IL10/CD86/TLR8/TLR7/CYBB/IL18/IRF7/INPP5D/CARD9	13	BP
GO:0048525	negative regulation of viral process	12/175	99/17910	2.29237669591868e-10	3.14047210356626e-09	1.80402577072297e-09	CCL5/CCL3/CCL4/MX1/CCL8/IFIT1/OAS3/BST2/RSAD2/OASL/IFITM3/IFITM1	12	BP
GO:1901700	response to oxygen-containing compound	43/175	1551/17910	2.32719685649957e-10	3.17653877493007e-09	1.82474405843858e-09	IL1B/IL6/IL10/CXCL10/CCL5/SPI1/CCR5/MMP9/IRF8/CD68/CYBB/IL10RA/CCL3/CD40/FCGR2B/AIF1/CCR7/CLEC7A/IL18/HCK/MRC1/TREM2/LY86/C5AR1/NLRP3/IDO1/NOD2/LYN/TIMP1/LGALS9/NCF1/FPR2/CD14/TNFRSF1B/P2RY12/SLC11A1/AGTR2/FOLR2/S100A8/CYBA/CARD9/MMP13/IL18RAP	43	BP
GO:0006959	humoral immune response	18/175	276/17910	2.37101219394764e-10	3.22457658376878e-09	1.85233909582665e-09	IL1B/IL6/PTPRC/FCGR2B/C1QA/CCR7/C3AR1/TREM2/C5AR1/CXCL13/C1QB/PDCD1/C1QC/VSIG4/S100A9/SLC11A1/S100A8/RNASE6	18	BP
GO:0045071	negative regulation of viral genome replication	10/175	59/17910	2.54641646875564e-10	3.45057883809641e-09	1.98216476458057e-09	CCL5/MX1/CCL8/IFIT1/OAS3/BST2/RSAD2/OASL/IFITM3/IFITM1	10	BP
GO:0032680	regulation of tumor necrosis factor production	14/175	151/17910	2.64710725010694e-10	3.57407260483753e-09	2.05310503418897e-09	PTPRC/TYROBP/IL10/FCER1G/CYBB/CCL3/TREM2/NOD2/LGALS9/CD14/SASH3/CYBA/CARD9/MMP8	14	BP
GO:0043300	regulation of leukocyte degranulation	9/175	43/17910	2.79944145616812e-10	3.76615505254272e-09	2.16344566907956e-09	ITGB2/FCER1G/FCGR2B/FGR/CD300A/LYN/LGALS9/RAC2/CD84	9	BP
GO:0050730	regulation of peptidyl-tyrosine phosphorylation	17/175	245/17910	2.95212279527947e-10	3.95732589761478e-09	2.2732626391871e-09	IL6/PTPRC/ITGB2/CSF1R/CCL5/FCGR1A/CD40/IL18/TREM2/CD300A/HCLS1/LYN/NCF1/OSM/IL11/PARP14/SAMSN1	17	BP
GO:0050766	positive regulation of phagocytosis	10/175	60/17910	3.03012050003865e-10	4.04737523933734e-09	2.32499095510484e-09	IL1B/PTPRC/FCGR2B/IL2RG/FPR2/NCKAP1L/CD300LF/DOCK2/SLC11A1/CYBA	10	BP
GO:0002577	regulation of antigen processing and presentation	7/175	19/17910	3.44121946839488e-10	4.56388681269391e-09	2.62169799738482e-09	CD68/FCGR2B/CCR7/TREM2/NOD2/WAS/SLC11A1	7	BP
GO:0002726	positive regulation of T cell cytokine production	7/175	19/17910	3.44121946839488e-10	4.56388681269391e-09	2.62169799738482e-09	IL1B/IL6/IL18/B2M/NLRP3/RSAD2/SASH3	7	BP
GO:0032494	response to peptidoglycan	6/175	11/17910	3.54326036652148e-10	4.6746629728483e-09	2.68533271251995e-09	IL6/TREM2/C5AR1/NLRP3/NOD2/CARD9	6	BP
GO:0032268	regulation of cellular protein metabolic process	56/175	2452/17910	3.54974407563882e-10	4.6746629728483e-09	2.68533271251995e-09	IL1B/IL6/PTPRC/ITGB2/IL10/CXCL10/CSF1R/CCL5/SPI1/TLR8/MMP9/TLR7/CCR1/CCL3/FCGR1A/CD40/FCGR2B/AIF1/CCR7/IL18/FGR/TREM2/C5AR1/NLRP3/CD300A/NOD2/HCLS1/LYN/TIMP1/LGALS9/NCF1/RAC2/BST2/VSIG4/FPR2/TNFRSF1B/NCKAP1L/S100A9/HSP90AA1/IL1R2/MEFV/OSM/SLC11A1/AGTR2/IL11/S100A8/SAA1/PLAUR/CARD9/PARP14/MMP8/SAMSN1/LOX/GMFG/TNFSF14/PIK3R5	56	BP
GO:0032640	tumor necrosis factor production	14/175	155/17910	3.75185750441205e-10	4.92349019877231e-09	2.82827005226408e-09	PTPRC/TYROBP/IL10/FCER1G/CYBB/CCL3/TREM2/NOD2/LGALS9/CD14/SASH3/CYBA/CARD9/MMP8	14	BP
GO:0016032	viral process	30/175	822/17910	3.92463830431142e-10	5.13221932102263e-09	2.94817327165978e-09	CD86/CCL5/CCR5/CCL3/CCL4/FCGR2B/HCK/IRF7/MRC1/MX1/B2M/LYN/CCL8/IL2RG/LGALS9/IFIT1/OAS3/BST2/DHX58/SELPLG/RSAD2/OASL/IFITM3/IFITM1/DOCK2/PSMB8/CD200R1/SP110/CLEC5A/STING1	30	BP
GO:1904892	regulation of STAT cascade	13/175	129/17910	4.16169218038174e-10	5.42325043715251e-09	3.11535438846842e-09	IL6/PTPRC/IL10/CSF1R/CCL5/IL10RA/CD40/IL18/CD300A/HCLS1/LYN/OSM/PARP14	13	BP
GO:0008284	positive regulation of cell proliferation	32/175	931/17910	4.22401441556593e-10	5.48535205354742e-09	3.15102829757678e-09	IL1B/IL6/PTPRC/IL10/CD86/CXCL10/CSF1R/CCL5/MMP9/CD40/AIF1/IL18/HCK/C5AR1/NOD2/HCLS1/LYN/TIMP1/LGALS9/RAC2/BST2/CXCL5/SASH3/NCKAP1L/OSM/AGTR2/FOLR2/IL11/FGF5/CYBA/PTHLH/RASAL3	32	BP
GO:0002724	regulation of T cell cytokine production	8/175	31/17910	4.60895189575962e-10	5.94395865177275e-09	3.41447216669524e-09	IL1B/IL6/IL18/B2M/NLRP3/RSAD2/TNFRSF1B/SASH3	8	BP
GO:1903978	regulation of microglial cell activation	8/175	31/17910	4.60895189575962e-10	5.94395865177275e-09	3.41447216669524e-09	IL6/PTPRC/ITGB2/CCL3/C1QA/TREM2/C5AR1/MMP8	8	BP
GO:0031982	vesicle	72/178	3756/18675	3.63114503251578e-10	6.35450380690261e-09	4.52300521594071e-09	IL1B/PTPRC/TYROBP/FCGR3A/ITGB2/CD86/FCER1G/CCR5/TLR8/MMP9/CD163/CD68/TLR7/CYBB/FCGR1A/CD40/CTSS/SELL/CD48/GZMB/HCK/IRF7/MRC1/FGR/C3AR1/CD53/NCF4/C5AR1/B2M/NCF2/CD300A/NOD2/LYN/IL2RG/TIMP1/MSR1/NCF1/RAC2/BST2/FPR2/CD14/TNFRSF1B/NCKAP1L/S100A9/HSP90AA1/IFITM3/LCP1/DOCK2/WAS/PSMB8/MEFV/CLEC12A/STAB1/SLC11A1/LYVE1/S100A8/SAA1/MPEG1/RNASE6/SRGN/F13A1/LILRB3/CD37/PLAUR/CYBA/MMP8/CLEC4D/CLEC5A/STING1/TN…	72	CC
GO:0031399	regulation of protein modification process	45/175	1718/17910	4.98362146998599e-10	6.40506676898543e-09	3.67935301871637e-09	IL1B/IL6/PTPRC/ITGB2/CXCL10/CSF1R/CCL5/SPI1/TLR8/MMP9/TLR7/CCR1/CCL3/FCGR1A/CD40/FCGR2B/AIF1/CCR7/IL18/FGR/TREM2/C5AR1/CD300A/NOD2/HCLS1/LYN/LGALS9/NCF1/RAC2/FPR2/NCKAP1L/HSP90AA1/OSM/SLC11A1/AGTR2/IL11/SAA1/PLAUR/CARD9/PARP14/MMP8/SAMSN1/LOX/GMFG/PIK3R5	45	BP
GO:0002526	acute inflammatory response	16/175	220/17910	5.06760671427423e-10	6.46854918477325e-09	3.71582011993307e-09	IL1B/IL6/FCER1G/CD163/FCGR2B/C1QA/CCR7/C3AR1/C5AR1/C1QB/NLRP3/C1QC/VSIG4/OSM/S100A8/SAA1	16	BP
GO:0019882	antigen processing and presentation	16/175	220/17910	5.06760671427423e-10	6.46854918477325e-09	3.71582011993307e-09	CD68/CYBB/FCGR1A/CTSS/FCGR2B/CCR7/TREM2/NCF4/B2M/NCF2/NOD2/NCF1/WAS/PSMB8/SLC11A1/CYBA	16	BP
GO:0042581	specific granule	14/178	160/18675	4.19590941983819e-10	6.95637614341595e-09	4.95140557576474e-09	ITGB2/CYBB/C3AR1/CD53/B2M/FPR2/TNFRSF1B/DOCK2/CLEC12A/PLAUR/CYBA/MMP8/CLEC4D/CLEC5A	14	CC
GO:0043900	regulation of multi-organism process	21/175	408/17910	5.53501095851186e-10	7.04113638939944e-09	4.04473947952836e-09	IL1B/IL10/CCL5/IRF8/CCL3/CCL4/MX1/LY86/CCL8/TIMP1/LGALS9/IFIT1/OAS3/BST2/DHX58/RSAD2/OASL/IFITM3/IFITM1/CYBA/STING1	21	BP
GO:0042127	regulation of cell proliferation	44/175	1664/17910	6.11639722764418e-10	7.75434767165737e-09	4.45443951529769e-09	IL1B/IL6/PTPRC/TYROBP/IL10/CD86/CXCL10/CSF1R/CCL5/MMP9/CD40/FCGR2B/AIF1/IL18/HCK/CXCL11/C5AR1/CD300A/IDO1/NOD2/HCLS1/LYN/CCL8/TIMP1/LGALS9/RAC2/BST2/VSIG4/IFIT3/TNFRSF1B/CXCL5/SASH3/NCKAP1L/INPP5D/IFITM1/OSM/AGTR2/FOLR2/IL11/FGF5/CYBA/LST1/PTHLH/RASAL3	44	BP
GO:0010469	regulation of signaling receptor activity	25/175	588/17910	6.17336240782945e-10	7.80012682610883e-09	4.48073708192742e-09	IL1B/IL6/IL10/CXCL10/CCL5/CCL3/IL17A/CCL4/FCGR2B/IL18/CXCL11/CXCL13/CCL8/TIMP1/CXCL2/NCF1/CXCL16/CXCL5/OSM/AGTR2/IL11/FGF5/GMFG/PTHLH/TNFSF14	25	BP
GO:0031401	positive regulation of protein modification process	35/175	1117/17910	6.68066623374203e-10	8.40906940217678e-09	4.83054057130392e-09	IL1B/IL6/PTPRC/CSF1R/CCL5/MMP9/CCR1/CCL3/FCGR1A/CD40/FCGR2B/AIF1/CCR7/IL18/TREM2/C5AR1/CD300A/NOD2/HCLS1/LYN/LGALS9/NCF1/FPR2/NCKAP1L/HSP90AA1/OSM/SLC11A1/AGTR2/IL11/SAA1/PLAUR/CARD9/PARP14/MMP8/PIK3R5	35	BP
GO:0070665	positive regulation of leukocyte proliferation	13/175	134/17910	6.70027455039754e-10	8.40906940217678e-09	4.83054057130392e-09	IL1B/IL6/PTPRC/CCL5/CD40/AIF1/IL18/LYN/LGALS9/BST2/SASH3/NCKAP1L/RASAL3	13	BP
GO:0005576	extracellular region	78/178	4295/18675	5.56661002324524e-10	8.76741078661126e-09	6.24046281553283e-09	IL1B/IL6/PTPRC/FCGR3A/ITGB2/IL10/CD86/CXCL10/CCL5/MMP9/CD163/CCL3/IL17A/CCL4/CD40/CTSS/CD48/C1QA/IL18/SIGLEC1/FGR/PLEK/TREM2/CD53/LY86/CXCL11/CD52/B2M/CXCL13/C1QB/NLRP3/CD300A/LYN/CSF3R/TIMP1/CXCL2/MSR1/LGALS9/RAC2/OAS3/C1QC/BST2/CD14/TNFRSF1B/CXCL16/CXCL5/NCKAP1L/S100A9/HSP90AA1/IL1R2/GZMK/LCP1/DOCK2/WAS/PSMB8/OSM/FOLR2/LYVE1/IL11/S100A8/SAA1/CD200R1/FGF5/RNASE6/SRGN/F13A1/CD37/PLAUR/MMP13/MMP8/…	78	CC
GO:0050864	regulation of B cell activation	12/175	110/17910	7.94927986760985e-10	9.94324638958556e-09	5.71183953874026e-09	IL6/PTPRC/TYROBP/IL10/CD40/FCGR2B/CD300A/NOD2/NCKAP1L/INPP5D/SLAMF8/SAMSN1	12	BP
GO:0032653	regulation of interleukin-10 production	9/175	48/17910	7.98432305027056e-10	9.95378940267063e-09	5.71789591073762e-09	TYROBP/FCER1G/FCGR2B/TREM2/IDO1/NOD2/LGALS9/SASH3/MMP8	9	BP
GO:0072676	lymphocyte migration	11/175	87/17910	8.32422791684353e-10	1.03430606009949e-08	5.94151046626251e-09	CXCL10/CCL5/CCL3/CCL4/AIF1/CCR7/CXCL11/CXCL13/SAA1/CD200R1/TNFSF14	11	BP
GO:0002824	positive regulation of adaptive immune response based on somatic recombination of immune receptors built from immunoglobulin superfamily domains	11/175	89/17910	1.06736087186442e-09	1.32183101350097e-08	7.59318068830702e-09	IL1B/IL6/PTPRC/FCER1G/CD40/IL18/B2M/NLRP3/RSAD2/SASH3/SLC11A1	11	BP
GO:0050793	regulation of developmental process	57/175	2598/17910	1.07681474238619e-09	1.32913766881992e-08	7.63515334101169e-09	IL1B/IL6/PTPRC/TYROBP/ITGB2/IL10/CD86/CXCL10/CSF1R/SPI1/MMP9/CYBB/CCR1/CCL3/IL17A/CD40/FCGR2B/C1QA/IL18/HCK/IRF7/FGR/C3AR1/TREM2/CD53/C5AR1/B2M/CXCL13/NLRP3/IDO1/PDCD1/HCLS1/LYN/CSF3R/OAS2/TIMP1/MSR1/LGALS9/C1QC/TNFRSF1B/SASH3/NCKAP1L/S100A9/INPP5D/IFITM1/PSMB8/OSM/P2RY12/STAB1/AGTR2/SRGN/LILRB3/SLAMF8/LOX/LST1/PTHLH/TNFSF14	57	BP
GO:0007259	JAK-STAT cascade	13/175	140/17910	1.15591925323083e-09	1.42208487075109e-08	8.16908308810295e-09	IL6/PTPRC/IL10/CSF1R/CCL5/IL10RA/CD40/IL18/CD300A/HCLS1/LYN/OSM/PARP14	13	BP
GO:0016310	phosphorylation	52/175	2243/17910	1.16696936014859e-09	1.42897486069163e-08	8.20866223099243e-09	IL1B/IL6/PTPRC/ITGB2/CXCL10/CSF1R/CCL5/CCR5/TLR8/MMP9/TLR7/CCR1/CCL3/FCGR1A/CD40/FCGR2B/AIF1/CCR7/IL18/HCK/FGR/TREM2/C5AR1/CD300A/NOD2/HCLS1/LYN/CCL8/IL2RG/LGALS9/NCF1/RAC2/FPR2/NCKAP1L/HSP90AA1/PSMB8/OSM/P2RY12/SLC11A1/IL11/SAA1/FGF5/PLAUR/CARD9/PARP14/MMP8/SLAMF8/SAMSN1/LOX/GMFG/RASAL3/PIK3R5	52	BP
GO:0099024	plasma membrane invagination	9/175	50/17910	1.17298203805436e-09	1.42897486069163e-08	8.20866223099243e-09	ITGB2/FCER1G/FCGR1A/FCGR2B/AIF1/TREM2/CD300A/MSR1/NCKAP1L	9	BP
GO:1905517	macrophage migration	9/175	50/17910	1.17298203805436e-09	1.42897486069163e-08	8.20866223099243e-09	CCL5/CCL3/C3AR1/TREM2/C5AR1/P2RY12/SAA1/CD200R1/SLAMF8	9	BP
GO:0008283	cell proliferation	48/175	1969/17910	1.23701932839212e-09	1.50209489876186e-08	8.62869599879805e-09	IL1B/IL6/PTPRC/TYROBP/IL10/CD86/CXCL10/CSF1R/CCL5/MMP9/CD40/FCGR2B/AIF1/IL18/HCK/CXCL11/C5AR1/CD300A/IDO1/NOD2/HCLS1/LYN/CCL8/TIMP1/LGALS9/RAC2/BST2/VSIG4/IFIT3/TNFRSF1B/CXCL5/SASH3/NCKAP1L/INPP5D/IFITM1/DOCK2/OSM/SLC11A1/AGTR2/FOLR2/IL11/FGF5/CYBA/IL18RAP/LST1/PTHLH/RASAL3/TNFSF14	48	BP
GO:0038094	Fc-gamma receptor signaling pathway	13/175	141/17910	1.26260757462104e-09	1.52820463724358e-08	8.77868185931369e-09	PTPRC/FCGR3A/FCGR1A/FCGR2B/HCK/FGR/LYN/VAV1/NCKAP1L/HSP90AA1/WAS/CLEC4E/CLEC4D	13	BP
GO:0035579	specific granule membrane	11/178	91/18675	1.05727706264473e-09	1.5859155939671e-08	1.12882212703423e-08	ITGB2/CYBB/C3AR1/CD53/FPR2/TNFRSF1B/CLEC12A/PLAUR/CYBA/CLEC4D/CLEC5A	11	CC
GO:0042981	regulation of apoptotic process	41/175	1512/17910	1.32040325892269e-09	1.59300264140996e-08	9.15091019171889e-09	IL1B/IL6/PTPRC/TYROBP/IL10/CXCL10/CSF1R/FCER1G/CCL5/CCR5/MMP9/CCL3/CD40/GZMB/AIF1/CCR7/HCK/IRF7/TREM2/C5AR1/NLRP3/IDO1/NOD2/PDCD1/HCLS1/LYN/VAV1/TIMP1/LGALS9/IFIT3/TNFRSF1B/NCKAP1L/S100A9/INPP5D/AGTR2/S100A8/PLAUR/CARD9/CLEC5A/LOX/TNFSF14	41	BP
GO:0018108	peptidyl-tyrosine phosphorylation	19/175	346/17910	1.33209181653774e-09	1.60193678258879e-08	9.20223184144027e-09	IL6/PTPRC/ITGB2/CSF1R/CCL5/FCGR1A/CD40/IL18/HCK/FGR/TREM2/CD300A/HCLS1/LYN/NCF1/OSM/IL11/PARP14/SAMSN1	19	BP
GO:0032613	interleukin-10 production	9/175	51/17910	1.41246591335506e-09	1.693148242291e-08	9.72619071915545e-09	TYROBP/FCER1G/FCGR2B/TREM2/IDO1/NOD2/LGALS9/SASH3/MMP8	9	BP
GO:1902107	positive regulation of leukocyte differentiation	13/175	143/17910	1.50322223696457e-09	1.79618248122923e-08	1.03180648583981e-08	PTPRC/TYROBP/CD86/CCR1/IL17A/IL18/TREM2/NLRP3/HCLS1/LGALS9/SASH3/NCKAP1L/INPP5D	13	BP
GO:0018212	peptidyl-tyrosine modification	19/175	349/17910	1.53724467005458e-09	1.83098568981024e-08	1.05179898477419e-08	IL6/PTPRC/ITGB2/CSF1R/CCL5/FCGR1A/CD40/IL18/HCK/FGR/TREM2/CD300A/HCLS1/LYN/NCF1/OSM/IL11/PARP14/SAMSN1	19	BP
GO:0032270	positive regulation of cellular protein metabolic process	40/175	1458/17910	1.57886696683097e-09	1.87459125585645e-08	1.07684794629975e-08	IL1B/IL6/PTPRC/CSF1R/CCL5/MMP9/CCR1/CCL3/FCGR1A/CD40/FCGR2B/AIF1/CCR7/IL18/TREM2/C5AR1/NLRP3/CD300A/NOD2/HCLS1/LYN/LGALS9/NCF1/FPR2/TNFRSF1B/NCKAP1L/S100A9/HSP90AA1/MEFV/OSM/SLC11A1/AGTR2/IL11/S100A8/SAA1/PLAUR/CARD9/PARP14/MMP8/PIK3R5	40	BP
GO:0002720	positive regulation of cytokine production involved in immune response	9/175	52/17910	1.69386477613997e-09	1.99461069109459e-08	1.14579240656461e-08	IL1B/IL6/FCER1G/IL18/B2M/NLRP3/NOD2/RSAD2/SASH3	9	BP
GO:0002886	regulation of myeloid leukocyte mediated immunity	9/175	52/17910	1.69386477613997e-09	1.99461069109459e-08	1.14579240656461e-08	ITGB2/FCER1G/FCGR2B/FGR/CD300A/LYN/LGALS9/RAC2/CD84	9	BP
GO:1905521	regulation of macrophage migration	8/175	36/17910	1.69595240579701e-09	1.99461069109459e-08	1.14579240656461e-08	CCL5/CCL3/C3AR1/TREM2/C5AR1/P2RY12/CD200R1/SLAMF8	8	BP
GO:0002702	positive regulation of production of molecular mediator of immune response	11/175	93/17910	1.72270357835161e-09	2.01340980719844e-08	1.15659144849198e-08	IL1B/IL6/PTPRC/FCER1G/CD40/IL18/B2M/NLRP3/NOD2/RSAD2/SASH3	11	BP
GO:0032649	regulation of interferon-gamma production	11/175	93/17910	1.72270357835161e-09	2.01340980719844e-08	1.15659144849198e-08	IL1B/IL10/TLR8/IRF8/TLR7/CCR7/IL18/LGALS9/CD14/SASH3/SLC11A1	11	BP
GO:0005125	cytokine activity	15/172	154/16967	4.80775662099597e-11	2.06252759040727e-08	1.39171902186725e-08	IL1B/IL6/IL10/CXCL10/CCL5/CCL3/IL17A/CCL4/IL18/CXCL11/CXCL13/TIMP1/CXCL16/OSM/TNFSF14	15	MF		0.0872093
GO:0038093	Fc receptor signaling pathway	16/175	241/17910	1.91869705197133e-09	2.23549126927501e-08	1.28416484114559e-08	PTPRC/FCGR3A/FCER1G/FCGR1A/FCGR2B/HCK/FGR/LYN/VAV1/NCKAP1L/HSP90AA1/WAS/CLEC4E/PSMB8/CD200R1/CLEC4D	16	BP
GO:0002821	positive regulation of adaptive immune response	11/175	94/17910	1.93464188337359e-09	2.24706852292461e-08	1.29081532656604e-08	IL1B/IL6/PTPRC/FCER1G/CD40/IL18/B2M/NLRP3/RSAD2/SASH3/SLC11A1	11	BP
GO:0000165	MAPK cascade	30/175	882/17910	2.06432487788772e-09	2.39027091123841e-08	1.37307709818114e-08	IL1B/IL6/PTPRC/CSF1R/CCL5/CCR5/CCR1/CCL3/CD40/FCGR2B/CCR7/IL18/TREM2/C5AR1/CD300A/NOD2/LYN/IL2RG/LGALS9/NCF1/FPR2/PSMB8/OSM/IL11/SAA1/FGF5/CARD9/MMP8/RASAL3/PIK3R5	30	BP
GO:0002224	toll-like receptor signaling pathway	13/175	147/17910	2.11324139350609e-09	2.43935889250394e-08	1.40127540095709e-08	ITGB2/TLR8/TLR7/CTSS/IRF7/CD300A/LYN/RSAD2/CD14/S100A9/CD300LF/S100A8/CYBA	13	BP
GO:0043067	regulation of programmed cell death	41/175	1539/17910	2.22438465996252e-09	2.55975342407994e-08	1.47043533311206e-08	IL1B/IL6/PTPRC/TYROBP/IL10/CXCL10/CSF1R/FCER1G/CCL5/CCR5/MMP9/CCL3/CD40/GZMB/AIF1/CCR7/HCK/IRF7/TREM2/C5AR1/NLRP3/IDO1/NOD2/PDCD1/HCLS1/LYN/VAV1/TIMP1/LGALS9/IFIT3/TNFRSF1B/NCKAP1L/S100A9/INPP5D/AGTR2/S100A8/PLAUR/CARD9/CLEC5A/LOX/TNFSF14	41	BP
GO:0023014	signal transduction by protein phosphorylation	30/175	886/17910	2.29354319211598e-09	2.63124280322508e-08	1.51150198744227e-08	IL1B/IL6/PTPRC/CSF1R/CCL5/CCR5/CCR1/CCL3/CD40/FCGR2B/CCR7/IL18/TREM2/C5AR1/CD300A/NOD2/LYN/IL2RG/LGALS9/NCF1/FPR2/PSMB8/OSM/IL11/SAA1/FGF5/CARD9/MMP8/RASAL3/PIK3R5	30	BP
GO:2000026	regulation of multicellular organismal development	49/175	2077/17910	2.36343873105101e-09	2.70313787588097e-08	1.55280169002901e-08	IL1B/IL6/PTPRC/TYROBP/ITGB2/IL10/CD86/CXCL10/SPI1/MMP9/CYBB/CCR1/CCL3/IL17A/CD40/FCGR2B/C1QA/IL18/IRF7/C3AR1/TREM2/C5AR1/B2M/CXCL13/NLRP3/IDO1/PDCD1/HCLS1/LYN/CSF3R/OAS2/TIMP1/LGALS9/C1QC/TNFRSF1B/SASH3/NCKAP1L/S100A9/INPP5D/PSMB8/OSM/P2RY12/STAB1/AGTR2/SRGN/LILRB3/SLAMF8/LOX/PTHLH	49	BP
GO:0002711	positive regulation of T cell mediated immunity	8/175	38/17910	2.69562215821756e-09	3.0736667291871e-08	1.76564981544353e-08	IL1B/IL6/PTPRC/IL18/B2M/NLRP3/RSAD2/SASH3	8	BP
GO:0097696	STAT cascade	13/175	150/17910	2.709506715759e-09	3.08010793827922e-08	1.76934993020768e-08	IL6/PTPRC/IL10/CSF1R/CCL5/IL10RA/CD40/IL18/CD300A/HCLS1/LYN/OSM/PARP14	13	BP
GO:0042886	amide transport	44/175	1752/17910	3.04915009211025e-09	3.45570343772495e-08	1.9851085607646e-08	IL1B/IL6/ITGB2/IL10/CSF1R/CCL5/TLR8/IL10RA/CCL3/IL17A/CD40/FCGR2B/AIF1/CCR7/FGR/PLEK/TREM2/NLRP3/NOD2/HCLS1/LYN/LGALS9/IFIT1/NCF1/RAC2/RSAD2/CD14/MX2/TNFRSF1B/HSP90AA1/IL1R2/RTP4/LCP1/CLEC4E/OSM/AGTR2/FOLR2/CLEC6A/S100A8/SAA1/CD200R1/SRGN/MMP8/CLEC5A	44	BP
GO:1901701	cellular response to oxygen-containing compound	33/175	1068/17910	3.18792926256112e-09	3.59741543324419e-08	2.06651418498491e-08	IL1B/IL6/IL10/CXCL10/CCL5/SPI1/CCR5/MMP9/IRF8/CD68/CYBB/CCL3/CD40/FCGR2B/AIF1/CLEC7A/IL18/HCK/MRC1/TREM2/LY86/NLRP3/NOD2/LYN/NCF1/FPR2/CD14/TNFRSF1B/P2RY12/AGTR2/FOLR2/CYBA/IL18RAP	33	BP
GO:0042113	B cell activation	15/175	215/17910	3.19342760384244e-09	3.59741543324419e-08	2.06651418498491e-08	IL6/PTPRC/TYROBP/IL10/CD40/FCGR2B/CD300A/NOD2/BST2/NCKAP1L/INPP5D/IL11/BATF/SLAMF8/SAMSN1	15	BP
GO:0045637	regulation of myeloid cell differentiation	16/175	250/17910	3.25781973448955e-09	3.65893267477204e-08	2.10185240338017e-08	TYROBP/SPI1/CCR1/CCL3/IL17A/IRF7/TREM2/B2M/HCLS1/LYN/CSF3R/C1QC/NCKAP1L/INPP5D/LILRB3/LOX	16	BP
GO:0030139	endocytic vesicle	17/178	289/18675	2.5848082130788e-09	3.70097539599919e-08	2.63427822672624e-08	CD163/TLR7/CYBB/FCGR1A/NCF4/B2M/NCF2/MSR1/NCF1/RAC2/HSP90AA1/WAS/STAB1/SLC11A1/SAA1/MPEG1/CYBA	17	CC
GO:0033003	regulation of mast cell activation	8/175	39/17910	3.36319382694192e-09	3.7659715307673e-08	2.16334024607263e-08	FCER1G/FGR/CD300A/LYN/LGALS9/RAC2/CD300LF/CD84	8	BP
GO:0050731	positive regulation of peptidyl-tyrosine phosphorylation	14/175	184/17910	3.57390619817711e-09	3.9899728899052e-08	2.29201651232663e-08	IL6/PTPRC/CSF1R/CCL5/FCGR1A/CD40/IL18/TREM2/HCLS1/LYN/NCF1/OSM/IL11/PARP14	14	BP
GO:0071705	nitrogen compound transport	48/175	2035/17910	3.67825158908562e-09	4.09424432832744e-08	2.35191462823426e-08	IL1B/IL6/ITGB2/IL10/CSF1R/FCER1G/CCL5/TLR8/IL10RA/CCL3/IL17A/CD40/FCGR2B/AIF1/CCR7/FGR/PLEK/TREM2/NLRP3/NOD2/HCLS1/LYN/LGALS9/IFIT1/NCF1/RAC2/RSAD2/CD14/MX2/TNFRSF1B/HSP90AA1/IL1R2/RTP4/LCP1/CLEC4E/OSM/P2RY12/SLC11A1/AGTR2/FOLR2/CLEC6A/S100A8/SAA1/CD200R1/SRGN/CYBA/MMP8/CLEC5A	48	BP
GO:0031224	intrinsic component of membrane	84/178	4976/18675	3.01441009886112e-09	4.12843122235327e-08	2.93853249911862e-08	IL6/PTPRC/TYROBP/FCGR3A/ITGB2/CD86/FCER1G/CCR5/TLR8/CD163/CD68/TLR7/CYBB/CCR1/IL10RA/FCGR1A/CD40/SELL/FCGR2B/CD48/CCR7/CLEC7A/SIGLEC1/MRC1/C3AR1/TREM2/NCF4/C5AR1/LAPTM5/CD52/B2M/NCF2/CD300A/PDCD1/LYN/IL2RG/CSF3R/MSR1/NCF1/NKG7/BST2/SELPLG/KLRD1/VSIG4/NCR1/IGSF6/FPR2/CD14/TNFRSF1B/CXCL16/NCKAP1L/MS4A4A/IL1R2/RTP4/IFITM3/IFITM1/ALOX5AP/CD300LF/CLEC4E/CLEC12A/P2RY12/STAB1/SLC11A1/AGTR2/KLRG1/FOLR2/C…	84	CC
GO:0010324	membrane invagination	9/175	58/17910	4.66274898934708e-09	5.17468285464632e-08	2.97256619936199e-08	ITGB2/FCER1G/FCGR1A/FCGR2B/AIF1/TREM2/CD300A/MSR1/NCKAP1L	9	BP
GO:0031325	positive regulation of cellular metabolic process	61/175	3007/17910	4.76885826806191e-09	5.27678400075489e-08	3.03121760358591e-08	IL1B/IL6/PTPRC/TYROBP/ITGB2/IL10/CD86/CXCL10/CSF1R/CCL5/SPI1/TLR8/MMP9/IRF8/TLR7/CYBB/CCR1/CCL3/IL17A/FCGR1A/CD40/FCGR2B/AIF1/CCR7/IL18/IRF7/FGR/PLEK/TREM2/C5AR1/NLRP3/CD300A/NOD2/HCLS1/LYN/LGALS9/NCF1/FPR2/TNFRSF1B/NCKAP1L/S100A9/HSP90AA1/WAS/EOMES/MEFV/OSM/P2RY12/SLC11A1/AGTR2/IL11/S100A8/SAA1/BATF/PLAUR/CYBA/CARD9/PARP14/MMP8/STING1/SPIB/PIK3R5	61	BP
GO:0043020	NADPH oxidase complex	5/178	8/18675	4.06923597691302e-09	5.34087221969834e-08	3.80152308369506e-08	CYBB/NCF4/NCF2/NCF1/CYBA	5	CC
GO:0043304	regulation of mast cell degranulation	7/175	27/17910	5.67812155047349e-09	6.26435828872297e-08	3.59852385794641e-08	FCER1G/FGR/CD300A/LYN/LGALS9/RAC2/CD84	7	BP
GO:0015833	peptide transport	43/175	1722/17910	5.7744991884646e-09	6.35194910731107e-08	3.64883988967686e-08	IL1B/IL6/ITGB2/IL10/CSF1R/CCL5/TLR8/IL10RA/CCL3/IL17A/CD40/FCGR2B/AIF1/CCR7/FGR/PLEK/TREM2/NLRP3/NOD2/HCLS1/LYN/LGALS9/IFIT1/NCF1/RAC2/RSAD2/CD14/MX2/TNFRSF1B/HSP90AA1/IL1R2/RTP4/LCP1/CLEC4E/OSM/AGTR2/CLEC6A/S100A8/SAA1/CD200R1/SRGN/MMP8/CLEC5A	43	BP
GO:0033033	negative regulation of myeloid cell apoptotic process	6/175	16/17910	5.89739132455816e-09	6.46810661403153e-08	3.71556588776762e-08	FCER1G/CCL5/CCR5/IRF7/NOD2/CLEC5A	6	BP
GO:0002673	regulation of acute inflammatory response	13/175	160/17910	5.96353557691344e-09	6.52152720984101e-08	3.74625303554334e-08	IL1B/IL6/FCER1G/FCGR2B/C1QA/CCR7/C3AR1/C5AR1/C1QB/NLRP3/C1QC/VSIG4/OSM	13	BP
GO:0019725	cellular homeostasis	28/175	814/17910	6.00455234329022e-09	6.54723783204239e-08	3.76102235158979e-08	IL6/PTPRC/CXCL10/CCL5/CCR5/CYBB/CCR1/CCL3/CD40/CCR7/C3AR1/NCF4/CXCL11/CD52/CXCL13/NCF2/LYN/CCL8/NCF1/RAC2/S100A9/SLC11A1/AGTR2/S100A8/SAA1/CYBA/SLAMF8/LOX	28	BP
GO:0065008	regulation of biological quality	69/175	3661/17910	6.07423365356249e-09	6.60396333265224e-08	3.79360798253398e-08	IL1B/IL6/PTPRC/TYROBP/ITGB2/IL10/CXCL10/CSF1R/FCER1G/CCL5/SPI1/CCR5/CYBB/CCR1/IL10RA/CCL3/CD40/FCGR2B/GZMB/AIF1/CCR7/IL18/HCK/FGR/C3AR1/PLEK/TREM2/NCF4/CXCL11/CD52/B2M/CXCL13/NCF2/NOD2/HCLS1/LYN/CCL8/VAV1/OAS2/MSR1/LGALS9/IFIT1/NCF1/RAC2/TNFRSF1B/SASH3/NCKAP1L/S100A9/INPP5D/HSP90AA1/WAS/PSMB8/OSM/P2RY12/SLC11A1/AGTR2/IL11/S100A8/SAA1/SRGN/F13A1/PLAUR/CYBA/MMP8/SLAMF8/LOX/LST1/TNFSF14/PIK3R5	69	BP
GO:0048247	lymphocyte chemotaxis	8/175	42/17910	6.29322695172012e-09	6.82222284041544e-08	3.91898587596057e-08	CXCL10/CCL5/CCL3/CCL4/CXCL11/CXCL13/SAA1/TNFSF14	8	BP
GO:0042592	homeostatic process	43/175	1730/17910	6.63280794674569e-09	7.16956697133782e-08	4.11851567365621e-08	IL1B/IL6/PTPRC/CXCL10/CSF1R/FCER1G/CCL5/SPI1/CCR5/CYBB/CCR1/CCL3/CD40/CCR7/IL18/C3AR1/NCF4/CXCL11/CD52/B2M/CXCL13/NCF2/NOD2/HCLS1/LYN/CCL8/LGALS9/IFIT1/NCF1/RAC2/SASH3/NCKAP1L/S100A9/INPP5D/HSP90AA1/SLC11A1/AGTR2/S100A8/SAA1/CYBA/SLAMF8/LOX/TNFSF14	43	BP
GO:0002695	negative regulation of leukocyte activation	13/175	163/17910	7.47288121903065e-09	8.05434459918578e-08	4.62677098985032e-08	PTPRC/TYROBP/IL10/FCGR2B/CD300A/IDO1/LGALS9/VSIG4/INPP5D/CD300LF/CD84/SAMSN1/LST1	13	BP
GO:0032623	interleukin-2 production	9/175	62/17910	8.59045006951443e-09	9.20581182234498e-08	5.28822457906167e-08	IL1B/PTPRC/CD86/FCER1G/IL18/VSIG4/SASH3/SLC11A1/CARD9	9	BP
GO:0032729	positive regulation of interferon-gamma production	9/175	62/17910	8.59045006951443e-09	9.20581182234498e-08	5.28822457906167e-08	IL1B/TLR8/IRF8/TLR7/IL18/LGALS9/CD14/SASH3/SLC11A1	9	BP
GO:0043491	protein kinase B signaling	16/175	268/17910	8.80369327576050e-09	9.40737510038407e-08	5.40401142130141e-08	IL1B/CD86/CCL5/CCL3/CD40/CCR7/IL18/HCLS1/VAV1/RAC2/HSP90AA1/OSM/P2RY12/FGF5/LOX/PIK3R5	16	BP
GO:0043903	regulation of symbiosis, encompassing mutualism through parasitism	15/175	232/17910	8.99291485580646e-09	9.58219417684221e-08	5.50443521388543e-08	IL10/CCL5/IRF8/CCL3/CCL4/MX1/CCL8/LGALS9/IFIT1/OAS3/BST2/RSAD2/OASL/IFITM3/IFITM1	15	BP
GO:0033006	regulation of mast cell activation involved in immune response	7/175	29/17910	9.81679595304465e-09	1.04303457001099e-07	5.99165087923569e-08	FCER1G/FGR/CD300A/LYN/LGALS9/RAC2/CD84	7	BP
GO:0060627	regulation of vesicle-mediated transport	21/175	480/17910	9.96002604292585e-09	1.05525488386806e-07	6.06184975506535e-08	IL1B/PTPRC/ITGB2/FCER1G/FCGR2B/HCK/FGR/B2M/CD300A/LYN/IL2RG/LGALS9/RAC2/FPR2/CD14/NCKAP1L/CD300LF/DOCK2/SLC11A1/CD84/CYBA	21	BP
GO:1903901	negative regulation of viral life cycle	10/175	85/17910	1.01932216706607e-08	1.07691099006416e-07	6.18625198626778e-08	CCL5/MX1/CCL8/IFIT1/OAS3/BST2/RSAD2/OASL/IFITM3/IFITM1	10	BP
GO:0072503	cellular divalent inorganic cation homeostasis	19/175	392/17910	1.02973851044617e-08	1.084851275794e-07	6.23186449168463e-08	PTPRC/CXCL10/CCL5/CCR5/CCR1/CCL3/CD40/CCR7/C3AR1/CXCL11/CD52/CXCL13/LYN/CCL8/S100A9/SLC11A1/S100A8/SAA1/CYBA	19	BP
GO:0015031	protein transport	42/175	1689/17910	1.03291148314274e-08	1.08513734464996e-07	6.23350779744039e-08	IL1B/IL6/ITGB2/IL10/CSF1R/CCL5/TLR8/IL10RA/CCL3/IL17A/CD40/FCGR2B/AIF1/CCR7/FGR/PLEK/TREM2/NLRP3/NOD2/HCLS1/LYN/LGALS9/IFIT1/NCF1/RAC2/RSAD2/CD14/MX2/TNFRSF1B/HSP90AA1/IL1R2/RTP4/LCP1/CLEC4E/OSM/AGTR2/CLEC6A/SAA1/CD200R1/SRGN/MMP8/CLEC5A	42	BP
GO:0042035	regulation of cytokine biosynthetic process	11/175	110/17910	1.04398724784411e-08	1.09370092631287e-07	6.28270078976802e-08	IL1B/IL6/PTPRC/TYROBP/IL10/CD86/TLR8/TLR7/CYBB/INPP5D/CARD9	11	BP
GO:0016021	integral component of membrane	81/178	4821/18675	9.58802744369482e-09	1.20809145790555e-07	8.5989467179242e-08	IL6/PTPRC/TYROBP/FCGR3A/ITGB2/CD86/FCER1G/CCR5/TLR8/CD163/CD68/TLR7/CYBB/CCR1/IL10RA/FCGR1A/CD40/SELL/FCGR2B/CCR7/CLEC7A/SIGLEC1/MRC1/C3AR1/TREM2/NCF4/C5AR1/LAPTM5/B2M/NCF2/CD300A/PDCD1/LYN/IL2RG/CSF3R/MSR1/NCF1/NKG7/BST2/SELPLG/KLRD1/VSIG4/NCR1/IGSF6/FPR2/CD14/TNFRSF1B/CXCL16/NCKAP1L/MS4A4A/IL1R2/RTP4/IFITM3/IFITM1/ALOX5AP/CD300LF/CLEC4E/CLEC12A/P2RY12/STAB1/SLC11A1/AGTR2/KLRG1/CLEC6A/LYVE1/CD20…	81	CC
GO:0002828	regulation of type 2 immune response	7/175	30/17910	1.26995742385093e-08	1.32671529754259e-07	7.62123817136063e-08	IL6/CD86/IL18/NLRP3/IDO1/NOD2/RSAD2	7	BP
GO:0032945	negative regulation of mononuclear cell proliferation	9/175	65/17910	1.32010434746388e-08	1.37144173875414e-07	7.87816658822743e-08	TYROBP/IL10/FCGR2B/CD300A/IDO1/LGALS9/VSIG4/INPP5D/LST1	9	BP
GO:0050672	negative regulation of lymphocyte proliferation	9/175	65/17910	1.32010434746388e-08	1.37144173875414e-07	7.87816658822743e-08	TYROBP/IL10/FCGR2B/CD300A/IDO1/LGALS9/VSIG4/INPP5D/LST1	9	BP
GO:0090026	positive regulation of monocyte chemotaxis	6/175	18/17910	1.3451181133039e-08	1.3903901172656e-07	7.9870144366425e-08	CXCL10/CCL5/CCR1/AIF1/FPR2/PLA2G7	6	BP
GO:2000107	negative regulation of leukocyte apoptotic process	8/175	46/17910	1.3457786696528e-08	1.3903901172656e-07	7.9870144366425e-08	FCER1G/CCL5/CCR5/CCR7/IRF7/IDO1/NOD2/HCLS1	8	BP
GO:0045807	positive regulation of endocytosis	12/175	141/17910	1.38589379943265e-08	1.42789058123364e-07	8.20243365127456e-08	IL1B/PTPRC/FCGR2B/B2M/IL2RG/FPR2/CD14/NCKAP1L/CD300LF/DOCK2/SLC11A1/CYBA	12	BP
GO:0002292	T cell differentiation involved in immune response	9/175	66/17910	1.51581182270122e-08	1.55745500464356e-07	8.94670887834931e-08	IL6/CD86/IL18/NLRP3/LGALS9/CLEC4E/EOMES/BATF/CLEC4D	9	BP
GO:0042531	positive regulation of tyrosine phosphorylation of STAT protein	9/175	67/17910	1.73644167347518e-08	1.77925804350607e-07	1.02208434190709e-07	IL6/CSF1R/CCL5/CD40/IL18/HCLS1/LYN/OSM/PARP14	9	BP
GO:0042102	positive regulation of T cell proliferation	10/175	90/17910	1.7868481301827e-08	1.82590491991347e-07	1.04888036632237e-07	IL1B/IL6/PTPRC/CCL5/AIF1/IL18/LGALS9/SASH3/NCKAP1L/RASAL3	10	BP
GO:0043410	positive regulation of MAPK cascade	21/175	499/17910	1.95256987151669e-08	1.98981234863009e-07	1.14303602689389e-07	IL1B/IL6/PTPRC/CSF1R/CCR1/CCL3/CD40/FCGR2B/CCR7/TREM2/C5AR1/NOD2/LGALS9/NCF1/FPR2/OSM/IL11/SAA1/CARD9/MMP8/PIK3R5	21	BP
GO:0002761	regulation of myeloid leukocyte differentiation	11/175	117/17910	2.00292028271279e-08	2.03557659167007e-07	1.1693250277508e-07	TYROBP/CCR1/CCL3/IL17A/IRF7/TREM2/HCLS1/LYN/C1QC/INPP5D/LILRB3	11	BP
GO:0033028	myeloid cell apoptotic process	7/175	32/17910	2.06539192858848e-08	2.09337826908426e-07	1.20252886214494e-07	IL6/FCER1G/CCL5/CCR5/IRF7/NOD2/CLEC5A	7	BP
GO:0045184	establishment of protein localization	43/175	1803/17910	2.24862035433042e-08	2.27292976356642e-07	1.30567116449172e-07	IL1B/IL6/ITGB2/IL10/CSF1R/CCL5/TLR8/IL10RA/CCL3/IL17A/CD40/FCGR2B/GZMB/AIF1/CCR7/FGR/PLEK/TREM2/NLRP3/NOD2/HCLS1/LYN/LGALS9/IFIT1/NCF1/RAC2/RSAD2/CD14/MX2/TNFRSF1B/HSP90AA1/IL1R2/RTP4/LCP1/CLEC4E/OSM/AGTR2/CLEC6A/SAA1/CD200R1/SRGN/MMP8/CLEC5A	43	BP
GO:0072507	divalent inorganic cation homeostasis	19/175	412/17910	2.28973615046992e-08	2.3082515371314e-07	1.32596155003805e-07	PTPRC/CXCL10/CCL5/CCR5/CCR1/CCL3/CD40/CCR7/C3AR1/CXCL11/CD52/CXCL13/LYN/CCL8/S100A9/SLC11A1/S100A8/SAA1/CYBA	19	BP
GO:0032611	interleukin-1 beta production	10/175	93/17910	2.46081870969974e-08	2.4740489178164e-07	1.42120288242704e-07	IL1B/TYROBP/TLR8/CCL3/CCR7/TREM2/NLRP3/NOD2/LGALS9/MEFV	10	BP
GO:0042554	superoxide anion generation	7/175	33/17910	2.59997985566122e-08	2.60695031103833e-07	1.49754730786075e-07	TYROBP/ITGB2/CYBB/NCF2/NCF1/FPR2/CYBA	7	BP
GO:0042832	defense response to protozoan	6/175	20/17910	2.76329576496796e-08	2.75592697626138e-07	1.5831260789613e-07	IL10/IRF8/CD40/CLEC7A/SLC11A1/BATF	6	BP
GO:1905523	positive regulation of macrophage migration	6/175	20/17910	2.76329576496796e-08	2.75592697626138e-07	1.5831260789613e-07	CCL5/CCL3/C3AR1/TREM2/C5AR1/P2RY12	6	BP
GO:1903708	positive regulation of hemopoiesis	13/175	182/17910	2.81246330649918e-08	2.7975033952944e-07	1.60700940889273e-07	PTPRC/TYROBP/CD86/CCR1/IL17A/IL18/TREM2/NLRP3/HCLS1/LGALS9/SASH3/NCKAP1L/INPP5D	13	BP
GO:0045069	regulation of viral genome replication	10/175	95/17910	3.02648058373106e-08	3.00239718386052e-07	1.72470944336035e-07	CCL5/MX1/CCL8/IFIT1/OAS3/BST2/RSAD2/OASL/IFITM3/IFITM1	10	BP
GO:2000403	positive regulation of lymphocyte migration	7/175	34/17910	3.24722487940894e-08	3.21286271137287e-07	1.8456101305691e-07	CXCL10/CCL5/CCL3/CCL4/AIF1/CXCL13/TNFSF14	7	BP
GO:0006875	cellular metal ion homeostasis	20/175	467/17910	3.26830585009424e-08	3.22518835866819e-07	1.85269052632755e-07	PTPRC/CXCL10/CCL5/CCR5/CCR1/CCL3/CD40/CCR7/C3AR1/CXCL11/CD52/CXCL13/LYN/CCL8/S100A9/SLC11A1/AGTR2/S100A8/SAA1/CYBA	20	BP
GO:0048523	negative regulation of cellular process	78/175	4580/17910	3.46834023477462e-08	3.41357696790976e-07	1.9609092573892e-07	IL1B/IL6/PTPRC/TYROBP/ITGB2/IL10/CXCL10/CSF1R/FCER1G/CCL5/SPI1/CCR5/TLR8/MMP9/IRF8/IL10RA/CCL3/FCGR2B/AIF1/CCR7/IL18/HCK/IRF7/PLEK/TREM2/CXCL11/C5AR1/B2M/CXCL13/NLRP3/CD300A/IDO1/NOD2/PDCD1/HCLS1/LYN/CCL8/TIMP1/LGALS9/C1QC/BST2/DHX58/RSAD2/VSIG4/CD14/IFIT3/TNFRSF1B/NCKAP1L/INPP5D/IL1R2/IFITM1/CD300LF/WAS/PSMB8/EOMES/MEFV/OSM/P2RY12/SAMHD1/SLC11A1/AGTR2/IL11/CD200R1/CD84/SRGN/LILRB3/PLAUR/CYBA/PAR…	78	BP
GO:0050704	regulation of interleukin-1 secretion	8/175	52/17910	3.69255538589263e-08	3.6113570825688e-07	2.07452288362593e-07	TLR8/CCL3/CCR7/NLRP3/NOD2/LGALS9/IL1R2/SAA1	8	BP
GO:0001909	leukocyte mediated cytotoxicity	10/175	97/17910	3.70397964634967e-08	3.6113570825688e-07	2.07452288362593e-07	PTPRC/TYROBP/FCGR2B/GZMB/IL18/B2M/VAV1/LGALS9/NCR1/IL18RAP	10	BP
GO:0002604	regulation of dendritic cell antigen processing and presentation	5/175	11/17910	3.70573821490815e-08	3.6113570825688e-07	2.07452288362593e-07	CD68/FCGR2B/CCR7/NOD2/SLC11A1	5	BP
GO:0030003	cellular cation homeostasis	21/175	518/17910	3.7079174323701e-08	3.6113570825688e-07	2.07452288362593e-07	PTPRC/CXCL10/CCL5/CCR5/CCR1/CCL3/CD40/CCR7/C3AR1/CXCL11/CD52/CXCL13/LYN/CCL8/S100A9/SLC11A1/AGTR2/S100A8/SAA1/CYBA/SLAMF8	21	BP
GO:0001562	response to protozoan	6/175	21/17910	3.83736793044425e-08	3.71807151809884e-07	2.13582436488593e-07	IL10/IRF8/CD40/CLEC7A/SLC11A1/BATF	6	BP
GO:0035743	CD4-positive, alpha-beta T cell cytokine production	6/175	21/17910	3.83736793044425e-08	3.71807151809884e-07	2.13582436488593e-07	IL1B/IL6/IL18/NLRP3/RSAD2/IL18RAP	6	BP
GO:0050866	negative regulation of cell activation	13/175	187/17910	3.88125105959239e-08	3.75087311702211e-07	2.15466705089843e-07	PTPRC/TYROBP/IL10/FCGR2B/CD300A/IDO1/LGALS9/VSIG4/INPP5D/CD300LF/CD84/SAMSN1/LST1	13	BP
GO:0050671	positive regulation of lymphocyte proliferation	11/175	125/17910	4.00165531066827e-08	3.85726568605652e-07	2.21578363783883e-07	IL1B/IL6/PTPRC/CCL5/CD40/AIF1/IL18/LGALS9/SASH3/NCKAP1L/RASAL3	11	BP
GO:0051128	regulation of cellular component organization	50/175	2340/17910	4.12453661334813e-08	3.96549278506992e-07	2.27795405976012e-07	IL1B/IL6/PTPRC/TYROBP/ITGB2/IL10/CXCL10/CSF1R/SPI1/MMP9/IL10RA/CCL3/FCGR2B/GZMB/CCR7/HCK/FGR/PLEK/TREM2/CD53/B2M/CXCL13/CD300A/HCLS1/LYN/IL2RG/RAC2/BST2/FPR2/CD14/TNFRSF1B/CXCL16/NCKAP1L/S100A9/HSP90AA1/CD300LF/LCP1/DOCK2/WAS/MEFV/P2RY12/SLC11A1/AGTR2/S100A8/PLAUR/CYBA/GMFG/LST1/GPR65/TNFSF14	50	BP
GO:0043367	CD4-positive, alpha-beta T cell differentiation	9/175	74/17910	4.23334834523578e-08	4.05967251568765e-07	2.33205505334041e-07	IL6/CD86/IL18/NLRP3/LGALS9/RSAD2/SASH3/NCKAP1L/BATF	9	BP
GO:0051173	positive regulation of nitrogen compound metabolic process	57/175	2870/17910	4.25392047261345e-08	4.06896740858678e-07	2.33739445002128e-07	IL1B/IL6/PTPRC/TYROBP/ITGB2/IL10/CD86/CXCL10/CSF1R/CCL5/SPI1/TLR8/MMP9/IRF8/TLR7/CYBB/CCR1/CCL3/IL17A/FCGR1A/CD40/FCGR2B/AIF1/CCR7/IL18/IRF7/TREM2/C5AR1/NLRP3/CD300A/NOD2/HCLS1/LYN/LGALS9/NCF1/FPR2/TNFRSF1B/NCKAP1L/S100A9/HSP90AA1/WAS/EOMES/MEFV/OSM/SLC11A1/AGTR2/IL11/S100A8/SAA1/BATF/PLAUR/CARD9/PARP14/MMP8/STING1/SPIB/PIK3R5	57	BP
GO:0006968	cellular defense response	8/175	53/17910	4.31303926395644e-08	4.1045208262588e-07	2.35781790216556e-07	TYROBP/CCR5/C5AR1/NCF2/NCF1/NCR1/KLRG1/CLEC5A	8	BP
GO:0032655	regulation of interleukin-12 production	8/175	53/17910	4.31303926395644e-08	4.1045208262588e-07	2.35781790216556e-07	IL10/TLR8/IRF8/CD40/CCR7/IDO1/LGALS9/MEFV	8	BP
GO:0051130	positive regulation of cellular component organization	33/175	1189/17910	4.32635091089584e-08	4.10673918953057e-07	2.35909222792904e-07	IL1B/IL6/PTPRC/TYROBP/MMP9/FCGR2B/GZMB/CCR7/HCK/PLEK/TREM2/CD53/B2M/CXCL13/HCLS1/LYN/IL2RG/RAC2/FPR2/CD14/NCKAP1L/S100A9/HSP90AA1/CD300LF/LCP1/DOCK2/WAS/P2RY12/SLC11A1/PLAUR/CYBA/GPR65/TNFSF14	33	BP
GO:0032946	positive regulation of mononuclear cell proliferation	11/175	126/17910	4.34764938998265e-08	4.116508536338e-07	2.36470417187331e-07	IL1B/IL6/PTPRC/CCL5/CD40/AIF1/IL18/LGALS9/SASH3/NCKAP1L/RASAL3	11	BP
GO:0046632	alpha-beta T cell differentiation	10/175	99/17910	4.51193706804142e-08	4.26127389759468e-07	2.44786378412348e-07	IL6/CD86/IL18/NLRP3/LGALS9/RSAD2/SASH3/NCKAP1L/EOMES/BATF	10	BP
GO:0030100	regulation of endocytosis	15/175	262/17910	4.56537697547834e-08	4.30088410284357e-07	2.47061763408492e-07	IL1B/PTPRC/FCGR2B/HCK/FGR/B2M/CD300A/IL2RG/FPR2/CD14/NCKAP1L/CD300LF/DOCK2/SLC11A1/CYBA	15	BP
GO:1901224	positive regulation of NIK/NF-kappaB signaling	9/175	75/17910	4.77057435400347e-08	4.48290152863642e-07	2.57517647620235e-07	IL1B/TLR7/IL18/TREM2/NOD2/LGALS9/CD14/MMP8/TNFSF14	9	BP
GO:0045335	phagocytic vesicle	11/178	128/18675	4.00989535635562e-08	4.8581424509693e-07	3.4579259550759e-07	TLR7/CYBB/NCF4/B2M/NCF2/NCF1/RAC2/WAS/SLC11A1/MPEG1/CYBA	11	CC
GO:0006873	cellular ion homeostasis	21/175	531/17910	5.65277314728156e-08	5.28534289270825e-07	3.03613420884254e-07	PTPRC/CXCL10/CCL5/CCR5/CCR1/CCL3/CD40/CCR7/C3AR1/CXCL11/CD52/CXCL13/LYN/CCL8/S100A9/SLC11A1/AGTR2/S100A8/SAA1/CYBA/SLAMF8	21	BP
GO:0055065	metal ion homeostasis	21/175	531/17910	5.65277314728156e-08	5.28534289270825e-07	3.03613420884254e-07	PTPRC/CXCL10/CCL5/CCR5/CCR1/CCL3/CD40/CCR7/C3AR1/CXCL11/CD52/B2M/CXCL13/LYN/CCL8/S100A9/SLC11A1/AGTR2/S100A8/SAA1/CYBA	21	BP
GO:0032615	interleukin-12 production	8/175	55/17910	5.82734754154059e-08	5.4349824951027e-07	3.1220938003109e-07	IL10/TLR8/IRF8/CD40/CCR7/IDO1/LGALS9/MEFV	8	BP
GO:0002468	dendritic cell antigen processing and presentation	5/175	12/17910	6.30248536685305e-08	5.86350628657473e-07	3.36825677762427e-07	CD68/FCGR2B/CCR7/NOD2/SLC11A1	5	BP
GO:0072593	reactive oxygen species metabolic process	15/175	269/17910	6.46038647682061e-08	5.99549514226032e-07	3.44407700122525e-07	IL1B/TYROBP/ITGB2/IL10/CYBB/AIF1/NCF2/VAV1/NCF1/RAC2/FPR2/HSP90AA1/AGTR2/CYBA/MMP8	15	BP
GO:0071677	positive regulation of mononuclear cell migration	6/175	23/17910	7.02380517479426e-08	6.50223548359667e-07	3.73517101661154e-07	CXCL10/CCL5/CCR1/AIF1/FPR2/PLA2G7	6	BP
GO:0055080	cation homeostasis	22/175	588/17910	7.06319059790021e-08	6.52255131756711e-07	3.74684132821685e-07	PTPRC/CXCL10/CCL5/CCR5/CCR1/CCL3/CD40/CCR7/C3AR1/CXCL11/CD52/B2M/CXCL13/LYN/CCL8/S100A9/SLC11A1/AGTR2/S100A8/SAA1/CYBA/SLAMF8	22	BP
GO:0032642	regulation of chemokine production	9/175	79/17910	7.56039950288157e-08	6.94739413778307e-07	3.99088979319314e-07	IL1B/IL6/IL10/CSF1R/TLR7/AIF1/TREM2/LGALS9/MEFV	9	BP
GO:0042509	regulation of tyrosine phosphorylation of STAT protein	9/175	79/17910	7.56039950288157e-08	6.94739413778307e-07	3.99088979319314e-07	IL6/CSF1R/CCL5/CD40/IL18/HCLS1/LYN/OSM/PARP14	9	BP
GO:0033674	positive regulation of kinase activity	21/175	541/17910	7.74888267470657e-08	7.0953182686836e-07	4.07586394212869e-07	IL1B/PTPRC/CSF1R/CCL5/FCGR1A/CD40/CCR7/IL18/FGR/C5AR1/CD300A/NOD2/LYN/NCF1/FPR2/NCKAP1L/HSP90AA1/P2RY12/SLC11A1/SAA1/PIK3R5	21	BP
GO:0030888	regulation of B cell proliferation	8/175	57/17910	7.77829008064245e-08	7.0953182686836e-07	4.07586394212869e-07	PTPRC/TYROBP/IL10/CD40/FCGR2B/CD300A/NCKAP1L/INPP5D	8	BP
GO:0045576	mast cell activation	8/175	57/17910	7.77829008064245e-08	7.0953182686836e-07	4.07586394212869e-07	FCER1G/FGR/CD300A/LYN/LGALS9/RAC2/CD300LF/CD84	8	BP
GO:0005126	cytokine receptor binding	15/172	210/16967	3.74319333520836e-09	7.31852229568546e-07	4.93827415363391e-07	IL1B/IL6/IL10/CXCL10/CCL5/CCL3/CCL4/IL18/CXCL11/CXCL13/CXCL16/CD300LF/OSM/IL11/TNFSF14	15	MF		0.0872093
GO:0038023	signaling receptor activity	38/172	1344/16967	5.1178477592206e-09	7.31852229568546e-07	4.93827415363391e-07	PTPRC/ITGB2/CD86/CSF1R/CCR5/TLR8/TLR7/CCR1/IL10RA/CD40/FCGR2B/CD48/CCR7/CLEC7A/C3AR1/TREM2/C5AR1/CD300A/IL2RG/CSF3R/KLRD1/IGSF6/FPR2/CD14/TNFRSF1B/IL1R2/CLEC4E/P2RY12/AGTR2/KLRG1/LYVE1/CD200R1/LILRB3/PLAUR/IL18RAP/SLAMF8/CD72/GPR65	38	MF		0.22093
GO:0002920	regulation of humoral immune response	11/175	135/17910	8.8775419707613e-08	8.07834719480469e-07	4.64055914004964e-07	IL1B/PTPRC/FCGR2B/C1QA/CCR7/C3AR1/C5AR1/CXCL13/C1QB/C1QC/VSIG4	11	BP
GO:0002407	dendritic cell chemotaxis	6/175	24/17910	9.28946200776934e-08	8.4122488883916e-07	4.8323670085019e-07	CCL5/CCR5/CCR1/CCR7/LGALS9/SLAMF8	6	BP
GO:0048143	astrocyte activation	6/175	24/17910	9.28946200776934e-08	8.4122488883916e-07	4.8323670085019e-07	IL1B/IL6/C1QA/TREM2/C5AR1/FPR2	6	BP
GO:0098771	inorganic ion homeostasis	22/175	600/17910	1.00430693757375e-07	9.07272450851651e-07	5.21177335262657e-07	PTPRC/CXCL10/CCL5/CCR5/CCR1/CCL3/CD40/CCR7/C3AR1/CXCL11/CD52/B2M/CXCL13/LYN/CCL8/S100A9/SLC11A1/AGTR2/S100A8/SAA1/CYBA/SLAMF8	22	BP
GO:0072678	T cell migration	8/175	59/17910	1.02662661063614e-07	9.25200849103415e-07	5.31476198429516e-07	CXCL10/CCL5/CCL3/AIF1/CXCL11/CXCL13/CD200R1/TNFSF14	8	BP
GO:0007260	tyrosine phosphorylation of STAT protein	9/175	82/17910	1.04985844019085e-07	9.41599656190357e-07	5.40896396927813e-07	IL6/CSF1R/CCL5/CD40/IL18/HCLS1/LYN/OSM/PARP14	9	BP
GO:0032651	regulation of interleukin-1 beta production	9/175	82/17910	1.04985844019085e-07	9.41599656190357e-07	5.40896396927813e-07	TYROBP/TLR8/CCL3/CCR7/TREM2/NLRP3/NOD2/LGALS9/MEFV	9	BP
GO:0051051	negative regulation of transport	20/175	502/17910	1.06410301044974e-07	9.52092167244508e-07	5.46923758329873e-07	IL1B/IL10/TLR8/MMP9/FCGR2B/NLRP3/CD300A/LGALS9/BST2/RSAD2/TNFRSF1B/IL1R2/CD300LF/OSM/P2RY12/AGTR2/IL11/CD200R1/CD84/SRGN	20	BP
GO:0050792	regulation of viral process	13/175	204/17910	1.08052823231217e-07	9.64481047457644e-07	5.54040477866888e-07	CCL5/CCL3/CCL4/MX1/CCL8/LGALS9/IFIT1/OAS3/BST2/RSAD2/OASL/IFITM3/IFITM1	13	BP
GO:0050728	negative regulation of inflammatory response	12/175	170/17910	1.11357602937067e-07	9.91612940439595e-07	5.69626234572815e-07	PTPRC/IL10/FCGR2B/NLRP3/FPR2/TNFRSF1B/IL1R2/MEFV/SAA1/CD200R1/SLAMF8/TNFAIP6	12	BP
GO:0010942	positive regulation of cell death	24/175	710/17910	1.14150461409665e-07	1.01406823200035e-06	5.82525545035944e-07	IL6/PTPRC/TYROBP/ITGB2/IL10/CCL5/MMP9/CCL3/CD40/FCGR2B/GZMB/C1QA/NLRP3/IDO1/PDCD1/LYN/VAV1/LGALS9/TNFRSF1B/S100A9/INPP5D/AGTR2/S100A8/PLAUR	24	BP
GO:0060089	molecular transducer activity	38/172	1381/16967	1.0719883692682e-08	1.01414974797474e-06	6.84311570833155e-07	PTPRC/ITGB2/CD86/CSF1R/CCR5/TLR8/TLR7/CCR1/IL10RA/CD40/FCGR2B/CD48/CCR7/CLEC7A/C3AR1/TREM2/C5AR1/CD300A/IL2RG/CSF3R/KLRD1/IGSF6/FPR2/CD14/TNFRSF1B/IL1R2/CLEC4E/P2RY12/AGTR2/KLRG1/LYVE1/CD200R1/LILRB3/PLAUR/IL18RAP/SLAMF8/CD72/GPR65	38	MF		0.22093
GO:0005102	signaling receptor binding	38/172	1386/16967	1.18199271325727e-08	1.01414974797474e-06	6.84311570833155e-07	IL1B/IL6/PTPRC/TYROBP/IL10/CXCL10/CCL5/CCL3/IL17A/CCL4/CLEC7A/IL18/FGR/CXCL11/CXCL13/LYN/TIMP1/SELPLG/KLRD1/FPR2/OASL/CXCL16/S100A9/CD300LF/LCP1/DOCK2/OSM/AGTR2/IL11/S100A8/SAA1/FGF5/PLAUR/CLEC4D/GMFG/CD72/PTHLH/TNFSF14	38	MF		0.22093
GO:0050701	interleukin-1 secretion	8/175	60/17910	1.17477594167792e-07	1.03380282867657e-06	5.93861968288453e-07	TLR8/CCL3/CCR7/NLRP3/NOD2/LGALS9/IL1R2/SAA1	8	BP
GO:1990868	response to chemokine	8/175	60/17910	1.17477594167792e-07	1.03380282867657e-06	5.93861968288453e-07	CXCL10/CCL5/CCR5/CCR1/CCR7/TREM2/CXCL11/LOX	8	BP
GO:1990869	cellular response to chemokine	8/175	60/17910	1.17477594167792e-07	1.03380282867657e-06	5.93861968288453e-07	CXCL10/CCL5/CCR5/CCR1/CCR7/TREM2/CXCL11/LOX	8	BP
GO:2000401	regulation of lymphocyte migration	8/175	60/17910	1.17477594167792e-07	1.03380282867657e-06	5.93861968288453e-07	CXCL10/CCL5/CCL3/CCL4/AIF1/CXCL13/CD200R1/TNFSF14	8	BP
GO:0016064	immunoglobulin mediated immune response	12/175	171/17910	1.18755776104792e-07	1.04259765876038e-06	5.98914106819571e-07	PTPRC/IL10/FCER1G/TLR8/CD40/FCGR2B/C1QA/IRF7/C1QB/C1QC/INPP5D/BATF	12	BP
GO:0002433	immune response-regulating cell surface receptor signaling pathway involved in phagocytosis	11/175	139/17910	1.19818365544801e-07	1.04701095125597e-06	6.01449296795225e-07	PTPRC/FCGR3A/FCGR1A/FCGR2B/HCK/FGR/LYN/VAV1/NCKAP1L/HSP90AA1/WAS	11	BP
GO:0038096	Fc-gamma receptor signaling pathway involved in phagocytosis	11/175	139/17910	1.19818365544801e-07	1.04701095125597e-06	6.01449296795225e-07	PTPRC/FCGR3A/FCGR1A/FCGR2B/HCK/FGR/LYN/VAV1/NCKAP1L/HSP90AA1/WAS	11	BP
GO:0010818	T cell chemotaxis	6/175	25/17910	1.21243031673816e-07	1.05453241502342e-06	6.0576995751838e-07	CXCL10/CCL5/CCL3/CXCL11/CXCL13/TNFSF14	6	BP
GO:1901623	regulation of lymphocyte chemotaxis	6/175	25/17910	1.21243031673816e-07	1.05453241502342e-06	6.0576995751838e-07	CXCL10/CCL5/CCL3/CCL4/CXCL13/TNFSF14	6	BP
GO:0019058	viral life cycle	16/175	324/17910	1.23804295095539e-07	1.07431105256918e-06	6.17131679789951e-07	CD86/CCL5/CCR5/MRC1/MX1/CCL8/LGALS9/IFIT1/OAS3/BST2/SELPLG/RSAD2/OASL/IFITM3/IFITM1/CLEC5A	16	BP
GO:0014002	astrocyte development	7/175	41/17910	1.28113337132506e-07	1.10912935387864e-06	6.37132848653619e-07	IL1B/IL6/C1QA/TREM2/C5AR1/FPR2/S100A8	7	BP
GO:2000110	negative regulation of macrophage apoptotic process	4/175	6/17910	1.30123510858029e-07	1.12393055567905e-06	6.45635312170263e-07	CCL5/CCR5/IRF7/NOD2	4	BP
GO:0046635	positive regulation of alpha-beta T cell activation	8/175	61/17910	1.34092305572971e-07	1.15554198811731e-06	6.63794314029674e-07	PTPRC/CD86/IL18/NLRP3/LGALS9/SASH3/NCKAP1L/RASAL3	8	BP
GO:0019724	B cell mediated immunity	12/175	173/17910	1.3488240646729e-07	1.15701880776987e-06	6.64642664412697e-07	PTPRC/IL10/FCER1G/TLR8/CD40/FCGR2B/C1QA/IRF7/C1QB/C1QC/INPP5D/BATF	12	BP
GO:0051897	positive regulation of protein kinase B signaling	12/175	173/17910	1.3488240646729e-07	1.15701880776987e-06	6.64642664412697e-07	CD86/CCL3/CCR7/IL18/HCLS1/VAV1/RAC2/HSP90AA1/OSM/P2RY12/FGF5/PIK3R5	12	BP
GO:0051235	maintenance of location	15/175	286/17910	1.43722400984378e-07	1.23002695579307e-06	7.06581766612345e-07	IL1B/IL6/PTPRC/IL10/CXCL10/CCR5/CCL3/CCR7/CXCL11/LYN/MSR1/S100A9/S100A8/SRGN/CYBA	15	BP
GO:0002431	Fc receptor mediated stimulatory signaling pathway	11/175	142/17910	1.4906781929397e-07	1.27286220127728e-06	7.31188222011518e-07	PTPRC/FCGR3A/FCGR1A/FCGR2B/HCK/FGR/LYN/VAV1/NCKAP1L/HSP90AA1/WAS	11	BP
GO:0030889	negative regulation of B cell proliferation	5/175	14/17910	1.56805193851953e-07	1.33588023919432e-06	7.67388564085448e-07	TYROBP/IL10/FCGR2B/CD300A/INPP5D	5	BP
GO:0042108	positive regulation of cytokine biosynthetic process	8/175	63/17910	1.73448294338577e-07	1.47380244809056e-06	8.46617167619712e-07	IL1B/IL6/PTPRC/TYROBP/CD86/TLR8/TLR7/CYBB	8	BP
GO:1901222	regulation of NIK/NF-kappaB signaling	10/175	114/17910	1.73782588130465e-07	1.47380244809056e-06	8.46617167619712e-07	IL1B/TLR7/IL18/TREM2/NLRP3/NOD2/LGALS9/CD14/MMP8/TNFSF14	10	BP
GO:0043303	mast cell degranulation	7/175	43/17910	1.80634794530576e-07	1.52499803960351e-06	8.76026174734242e-07	FCER1G/FGR/CD300A/LYN/LGALS9/RAC2/CD84	7	BP
GO:0097028	dendritic cell differentiation	7/175	43/17910	1.80634794530576e-07	1.52499803960351e-06	8.76026174734242e-07	SPI1/FCGR2B/CCR7/TREM2/LYN/LGALS9/BATF	7	BP
GO:0009893	positive regulation of metabolic process	61/175	3313/17910	1.86647514583838e-07	1.57221104626927e-06	9.03147409354228e-07	IL1B/IL6/PTPRC/TYROBP/ITGB2/IL10/CD86/CXCL10/CSF1R/CCL5/SPI1/TLR8/MMP9/IRF8/TLR7/CYBB/CCR1/CCL3/IL17A/FCGR1A/CD40/FCGR2B/AIF1/CCR7/IL18/IRF7/FGR/PLEK/TREM2/C5AR1/NLRP3/CD300A/NOD2/HCLS1/LYN/LGALS9/NCF1/FPR2/TNFRSF1B/NCKAP1L/S100A9/HSP90AA1/WAS/EOMES/MEFV/OSM/P2RY12/SLC11A1/AGTR2/IL11/S100A8/SAA1/BATF/PLAUR/CYBA/CARD9/PARP14/MMP8/STING1/SPIB/PIK3R5	61	BP
GO:0001910	regulation of leukocyte mediated cytotoxicity	8/175	64/17910	1.96588232834183e-07	1.65222469842662e-06	9.49110782293479e-07	PTPRC/TYROBP/FCGR2B/B2M/VAV1/LGALS9/NCR1/IL18RAP	8	BP
GO:0036336	dendritic cell migration	6/175	27/17910	1.99391016883106e-07	1.67202332543233e-06	9.60483987393014e-07	CCL5/CCR5/CCR1/CCR7/LGALS9/SLAMF8	6	BP
GO:0002698	negative regulation of immune effector process	10/175	116/17910	2.04821920443707e-07	1.71372255583773e-06	9.84437865596623e-07	PTPRC/IL10/FCGR2B/CD300A/LGALS9/BST2/DHX58/VSIG4/CD84/SLAMF8	10	BP
GO:1903900	regulation of viral life cycle	11/175	147/17910	2.12048197280151e-07	1.77022378979412e-06	1.01689466787779e-06	CCL5/MX1/CCL8/LGALS9/IFIT1/OAS3/BST2/RSAD2/OASL/IFITM3/IFITM1	11	BP
GO:0035710	CD4-positive, alpha-beta T cell activation	9/175	90/17910	2.36654779242579e-07	1.96686416526055e-06	1.12985357762364e-06	IL6/CD86/IL18/NLRP3/LGALS9/RSAD2/SASH3/NCKAP1L/BATF	9	BP
GO:0046634	regulation of alpha-beta T cell activation	9/175	90/17910	2.36654779242579e-07	1.96686416526055e-06	1.12985357762364e-06	PTPRC/CD86/IL18/NLRP3/CD300A/LGALS9/SASH3/NCKAP1L/RASAL3	9	BP
GO:0051091	positive regulation of DNA-binding transcription factor activity	14/175	257/17910	2.4020602517867e-07	1.99195240392068e-06	1.14426536909713e-06	IL1B/IL6/ITGB2/IL10/CD40/IL18/NLRP3/NOD2/HCLS1/LGALS9/S100A9/S100A8/IL18RAP/STING1	14	BP
GO:0070555	response to interleukin-1	12/175	183/17910	2.48679922917816e-07	2.05766130909874e-06	1.18201146407839e-06	IL1B/IL6/CCL5/CCL3/IL17A/CD40/NOD2/LGALS9/IL1R2/PSMB8/CYBA/GBP3	12	BP
GO:0002279	mast cell activation involved in immune response	7/175	45/17910	2.50231761185373e-07	2.06004878634094e-06	1.18338293636979e-06	FCER1G/FGR/CD300A/LYN/LGALS9/RAC2/CD84	7	BP
GO:0002448	mast cell mediated immunity	7/175	45/17910	2.50231761185373e-07	2.06004878634094e-06	1.18338293636979e-06	FCER1G/FGR/CD300A/LYN/LGALS9/RAC2/CD84	7	BP
GO:0033032	regulation of myeloid cell apoptotic process	6/175	28/17910	2.51722538865724e-07	2.06004878634094e-06	1.18338293636979e-06	FCER1G/CCL5/CCR5/IRF7/NOD2/CLEC5A	6	BP
GO:0050869	negative regulation of B cell activation	6/175	28/17910	2.51722538865724e-07	2.06004878634094e-06	1.18338293636979e-06	TYROBP/IL10/FCGR2B/CD300A/INPP5D/SAMSN1	6	BP
GO:2000108	positive regulation of leukocyte apoptotic process	6/175	28/17910	2.51722538865724e-07	2.06004878634094e-06	1.18338293636979e-06	IL10/CCL5/IDO1/PDCD1/LYN/LGALS9	6	BP
GO:0060333	interferon-gamma-mediated signaling pathway	9/175	91/17910	2.60444218167476e-07	2.12677156320166e-06	1.22171144398947e-06	IRF8/FCGR1A/HCK/IRF7/B2M/OAS2/OAS3/OASL/PARP14	9	BP
GO:0032102	negative regulation of response to external stimulus	16/175	343/17910	2.68049992214287e-07	2.18315686138209e-06	1.25410164764448e-06	PTPRC/IL10/FCGR2B/AIF1/CXCL13/NLRP3/DHX58/FPR2/TNFRSF1B/IL1R2/MEFV/SAA1/CD200R1/PLAUR/SLAMF8/TNFAIP6	16	BP
GO:0043408	regulation of MAPK cascade	23/175	689/17910	2.68516619314375e-07	2.18315686138209e-06	1.25410164764448e-06	IL1B/IL6/PTPRC/CSF1R/CCR1/CCL3/CD40/FCGR2B/CCR7/TREM2/C5AR1/CD300A/NOD2/LYN/LGALS9/NCF1/FPR2/OSM/IL11/SAA1/CARD9/MMP8/PIK3R5	23	BP
GO:0006898	receptor-mediated endocytosis	15/175	301/17910	2.77778412609446e-07	2.25356022377294e-06	1.29454444602324e-06	ITGB2/FCER1G/CD163/FCGR1A/FCGR2B/MRC1/B2M/MSR1/FPR2/CD14/CXCL16/HSP90AA1/STAB1/FOLR2/SAA1	15	BP
GO:0048585	negative regulation of response to stimulus	38/175	1620/17910	2.79402946759907e-07	2.26183337853258e-06	1.29929691122572e-06	IL1B/IL6/PTPRC/IL10/CCL5/MMP9/FCGR2B/AIF1/PLEK/CXCL13/NLRP3/CD300A/PDCD1/LYN/LGALS9/BST2/DHX58/VSIG4/FPR2/CD14/TNFRSF1B/INPP5D/IL1R2/CD300LF/PSMB8/MEFV/SAMHD1/AGTR2/SAA1/CD200R1/CD84/PLAUR/PARP14/SLAMF8/SAMSN1/TNFAIP6/RGS1/RASAL3	38	BP
GO:0019079	viral genome replication	10/175	120/17910	2.81816327899614e-07	2.27644290787161e-06	1.30768926962172e-06	CCL5/MX1/CCL8/IFIT1/OAS3/BST2/RSAD2/OASL/IFITM3/IFITM1	10	BP
GO:0071702	organic substance transport	49/175	2416/17910	3.00177991992981e-07	2.41953812511584e-06	1.38988947744481e-06	IL1B/IL6/ITGB2/IL10/CSF1R/FCER1G/CCL5/TLR8/IL10RA/CCL3/IL17A/CD40/FCGR2B/AIF1/CCR7/FGR/PLEK/TREM2/NLRP3/NOD2/HCLS1/LYN/MSR1/LGALS9/IFIT1/NCF1/RAC2/RSAD2/CD14/MX2/TNFRSF1B/HSP90AA1/IL1R2/RTP4/LCP1/CLEC4E/OSM/P2RY12/SLC11A1/AGTR2/FOLR2/CLEC6A/S100A8/SAA1/CD200R1/SRGN/CYBA/MMP8/CLEC5A	49	BP
GO:0006796	phosphate-containing compound metabolic process	58/175	3115/17910	3.0085392736445e-07	2.41977137278074e-06	1.39002346519715e-06	IL1B/IL6/PTPRC/ITGB2/CXCL10/CSF1R/CCL5/CCR5/TLR8/MMP9/TLR7/CCR1/CCL3/FCGR1A/CD40/FCGR2B/AIF1/CCR7/IL18/HCK/FGR/PLEK/TREM2/C5AR1/CD300A/NOD2/HCLS1/LYN/CCL8/IL2RG/LGALS9/NCF1/RAC2/FPR2/NCKAP1L/INPP5D/HSP90AA1/PSMB8/OSM/P2RY12/SAMHD1/SLC11A1/AGTR2/IL11/SAA1/FGF5/PLAUR/CARD9/PARP14/MMP8/SLAMF8/SAMSN1/LOX/GMFG/PTHLH/RASAL3/PLA2G7/PIK3R5	58	BP
GO:0048010	vascular endothelial growth factor receptor signaling pathway	9/175	93/17910	3.14320289127358e-07	2.52265639771742e-06	1.44912516401386e-06	IL1B/CYBB/NCF4/NCF2/VAV1/NCF1/NCKAP1L/HSP90AA1/CYBA	9	BP
GO:0101002	ficolin-1-rich granule	12/178	185/18675	2.16299203274538e-07	2.52349070486961e-06	1.79616882251371e-06	ITGB2/FCER1G/MMP9/CTSS/CD300A/FPR2/NCKAP1L/HSP90AA1/SLC11A1/CLEC4D/TNFAIP6/GMFG	12	CC
GO:0043549	regulation of kinase activity	25/175	807/17910	3.15514958743753e-07	2.5268221535367e-06	1.45151815799842e-06	IL1B/PTPRC/CXCL10/CSF1R/CCL5/FCGR1A/CD40/CCR7/IL18/FGR/C5AR1/CD300A/NOD2/LYN/NCF1/RAC2/FPR2/NCKAP1L/HSP90AA1/P2RY12/SLC11A1/SAA1/SLAMF8/GMFG/PIK3R5	25	BP
GO:0048002	antigen processing and presentation of peptide antigen	12/175	188/17910	3.32774780935785e-07	2.65935401858939e-06	1.52765031014381e-06	CYBB/FCGR1A/CTSS/FCGR2B/TREM2/NCF4/B2M/NCF2/NCF1/PSMB8/SLC11A1/CYBA	12	BP
GO:0030316	osteoclast differentiation	9/175	94/17910	3.4470988717578e-07	2.74885922822477e-06	1.57906605257719e-06	TYROBP/CSF1R/FCER1G/CCR1/CCL3/IL17A/TREM2/INPP5D/LILRB3	9	BP
GO:0043372	positive regulation of CD4-positive, alpha-beta T cell differentiation	6/175	30/17910	3.90360587494054e-07	3.1062736111229e-06	1.78438064742523e-06	CD86/IL18/NLRP3/LGALS9/SASH3/NCKAP1L	6	BP
GO:0006793	phosphorus metabolic process	58/175	3139/17910	3.92108422432034e-07	3.11355732461955e-06	1.78856473390051e-06	IL1B/IL6/PTPRC/ITGB2/CXCL10/CSF1R/CCL5/CCR5/TLR8/MMP9/TLR7/CCR1/CCL3/FCGR1A/CD40/FCGR2B/AIF1/CCR7/IL18/HCK/FGR/PLEK/TREM2/C5AR1/CD300A/NOD2/HCLS1/LYN/CCL8/IL2RG/LGALS9/NCF1/RAC2/FPR2/NCKAP1L/INPP5D/HSP90AA1/PSMB8/OSM/P2RY12/SAMHD1/SLC11A1/AGTR2/IL11/SAA1/FGF5/PLAUR/CARD9/PARP14/MMP8/SLAMF8/SAMSN1/LOX/GMFG/PTHLH/RASAL3/PLA2G7/PIK3R5	58	BP
GO:0042100	B cell proliferation	8/175	71/17910	4.45872922434169e-07	3.53297612267753e-06	2.02949740117783e-06	PTPRC/TYROBP/IL10/CD40/FCGR2B/CD300A/NCKAP1L/INPP5D	8	BP
GO:1903980	positive regulation of microglial cell activation	5/175	17/17910	4.73277657524181e-07	3.74219543158655e-06	2.14968220542306e-06	ITGB2/CCL3/C1QA/TREM2/MMP8	5	BP
GO:0002532	production of molecular mediator involved in inflammatory response	8/175	72/17910	4.97463277987825e-07	3.9168687572094e-06	2.25002227229507e-06	FCER1G/IL17A/IDO1/NOD2/LYN/IL1R2/MEFV/SLAMF8	8	BP
GO:0032677	regulation of interleukin-8 production	8/175	72/17910	4.97463277987825e-07	3.9168687572094e-06	2.25002227229507e-06	IL1B/PTPRC/IL10/TLR8/TLR7/NOD2/LGALS9/CD14	8	BP
GO:0032732	positive regulation of interleukin-1 production	7/175	50/17910	5.28612963943604e-07	4.1533875738426e-06	2.38588911855129e-06	TYROBP/TLR8/CCL3/NLRP3/NOD2/LGALS9/SAA1	7	BP
GO:0051347	positive regulation of transferase activity	21/175	609/17910	5.49927454553461e-07	4.31180016777766e-06	2.47688830352778e-06	IL1B/PTPRC/CSF1R/CCL5/FCGR1A/CD40/CCR7/IL18/FGR/C5AR1/CD300A/NOD2/LYN/NCF1/FPR2/NCKAP1L/HSP90AA1/P2RY12/SLC11A1/SAA1/PIK3R5	21	BP
GO:0045595	regulation of cell differentiation	40/175	1808/17910	5.810563971365e-07	4.5463408478881e-06	2.61161882086676e-06	IL1B/IL6/PTPRC/TYROBP/CD86/CXCL10/SPI1/MMP9/CCR1/CCL3/IL17A/FCGR2B/C1QA/IL18/IRF7/TREM2/CD53/C5AR1/B2M/NLRP3/HCLS1/LYN/CSF3R/MSR1/LGALS9/C1QC/TNFRSF1B/SASH3/NCKAP1L/S100A9/INPP5D/IFITM1/PSMB8/OSM/P2RY12/LILRB3/SLAMF8/LOX/PTHLH/TNFSF14	40	BP
GO:0043552	positive regulation of phosphatidylinositol 3-kinase activity	6/175	32/17910	5.86178354801055e-07	4.57684143414602e-06	2.62913970365664e-06	CCR7/FGR/NOD2/LYN/FPR2/P2RY12	6	BP
GO:0030545	receptor regulator activity	19/172	425/16967	6.56462258791245e-08	4.6937051503574e-06	3.16714247662443e-06	IL1B/IL6/IL10/CXCL10/CCL5/CCL3/IL17A/CCL4/IL18/CXCL11/CXCL13/TIMP1/CXCL16/OSM/AGTR2/IL11/FGF5/GMFG/TNFSF14	19	MF		0.110465
GO:0070098	chemokine-mediated signaling pathway	7/175	51/17910	6.07698275070991e-07	4.73498239326147e-06	2.71998284960503e-06	CXCL10/CCL5/CCR5/CCR1/CCR7/TREM2/CXCL11	7	BP
GO:2000379	positive regulation of reactive oxygen species metabolic process	9/175	101/17910	6.38340372050296e-07	4.96339499265719e-06	2.85119312693874e-06	IL1B/TYROBP/ITGB2/AIF1/FPR2/HSP90AA1/AGTR2/CYBA/MMP8	9	BP
GO:0050801	ion homeostasis	22/175	669/17910	6.43037758770906e-07	4.98954609502736e-06	2.86621547423328e-06	PTPRC/CXCL10/CCL5/CCR5/CCR1/CCL3/CD40/CCR7/C3AR1/CXCL11/CD52/B2M/CXCL13/LYN/CCL8/S100A9/SLC11A1/AGTR2/S100A8/SAA1/CYBA/SLAMF8	22	BP
GO:0070230	positive regulation of lymphocyte apoptotic process	5/175	18/17910	6.50133994597694e-07	5.03416385050803e-06	2.89184588203965e-06	IL10/CCL5/IDO1/PDCD1/LGALS9	5	BP
GO:0002479	antigen processing and presentation of exogenous peptide antigen via MHC class I, TAP-dependent	8/175	75/17910	6.83972144620333e-07	5.28312886916855e-06	3.03486237601267e-06	CYBB/FCGR1A/NCF4/B2M/NCF2/NCF1/PSMB8/CYBA	8	BP
GO:0051250	negative regulation of lymphocyte activation	10/175	132/17910	6.85111631429611e-07	5.28312886916855e-06	3.03486237601267e-06	TYROBP/IL10/FCGR2B/CD300A/IDO1/LGALS9/VSIG4/INPP5D/SAMSN1/LST1	10	BP
GO:0043032	positive regulation of macrophage activation	6/175	33/17910	7.10662478410933e-07	5.46888409312117e-06	3.14156837434852e-06	ITGB2/IL10/CCL3/C1QA/TREM2/MMP8	6	BP
GO:0014015	positive regulation of gliogenesis	8/175	76/17910	7.58126103454e-07	5.82215939818883e-06	3.34450530022612e-06	IL1B/IL6/CCL3/C1QA/TREM2/LYN/TNFRSF1B/P2RY12	8	BP
GO:0010604	positive regulation of macromolecule metabolic process	56/175	3041/17910	7.72644470101735e-07	5.92149655364854e-06	3.40156894624168e-06	IL1B/IL6/PTPRC/TYROBP/IL10/CD86/CXCL10/CSF1R/CCL5/SPI1/TLR8/MMP9/IRF8/TLR7/CYBB/CCR1/CCL3/IL17A/FCGR1A/CD40/FCGR2B/AIF1/CCR7/IL18/IRF7/TREM2/C5AR1/NLRP3/CD300A/NOD2/HCLS1/LYN/LGALS9/NCF1/FPR2/TNFRSF1B/NCKAP1L/S100A9/HSP90AA1/WAS/EOMES/MEFV/OSM/SLC11A1/AGTR2/IL11/S100A8/SAA1/BATF/PLAUR/CARD9/PARP14/MMP8/STING1/SPIB/PIK3R5	56	BP
GO:0043551	regulation of phosphatidylinositol 3-kinase activity	7/175	53/17910	7.95908691754845e-07	6.08731801055853e-06	3.49682410907682e-06	CCR7/FGR/NOD2/LYN/FPR2/P2RY12/PIK3R5	7	BP
GO:1902622	regulation of neutrophil migration	6/175	34/17910	8.55988956185969e-07	6.53346672680719e-06	3.75311162100013e-06	CCR7/C3AR1/C5AR1/RAC2/NCKAP1L/SLAMF8	6	BP
GO:0002544	chronic inflammatory response	5/175	19/17910	8.75360209430751e-07	6.65394615597346e-06	3.82232032207763e-06	IL10/CCL5/CXCL13/IDO1/S100A8	5	BP
GO:0140131	positive regulation of lymphocyte chemotaxis	5/175	19/17910	8.75360209430751e-07	6.65394615597346e-06	3.82232032207763e-06	CCL5/CCL3/CCL4/CXCL13/TNFSF14	5	BP
GO:0051336	regulation of hydrolase activity	30/175	1160/17910	8.77832628255294e-07	6.65394615597346e-06	3.82232032207763e-06	PTPRC/CCL5/MMP9/CD40/CCR7/PLEK/C5AR1/CXCL13/NLRP3/CD300A/LYN/VAV1/TIMP1/LGALS9/IFIT1/OAS3/BST2/NCKAP1L/S100A9/DOCK2/PSMB8/MEFV/P2RY12/AGTR2/S100A8/PLAUR/RGS1/GPR65/RASAL3/TNFSF14	30	BP
GO:0006874	cellular calcium ion homeostasis	16/175	375/17910	8.78890214184729e-07	6.65394615597346e-06	3.82232032207763e-06	PTPRC/CXCL10/CCL5/CCR5/CCR1/CCL3/CD40/CCR7/C3AR1/CXCL11/CD52/CXCL13/LYN/CCL8/SAA1/CYBA	16	BP
GO:0071396	cellular response to lipid	20/175	575/17910	9.13862803799851e-07	6.90474118426554e-06	3.96638805434449e-06	IL1B/IL6/IL10/CXCL10/CCL5/CCR5/IRF8/CD68/CCL3/CD40/IL18/HCK/MRC1/LY86/NLRP3/NOD2/LYN/CD14/TNFRSF1B/AGTR2	20	BP
GO:0022617	extracellular matrix disassembly	8/175	78/17910	9.27207800557359e-07	6.97737861988838e-06	4.00811420298119e-06	IL6/MMP9/CTSS/TIMP1/LCP1/MMP13/MMP8/ADAMTS4	8	BP
GO:0042590	antigen processing and presentation of exogenous peptide antigen via MHC class I	8/175	78/17910	9.27207800557359e-07	6.97737861988838e-06	4.00811420298119e-06	CYBB/FCGR1A/NCF4/B2M/NCF2/NCF1/PSMB8/CYBA	8	BP
GO:0051345	positive regulation of hydrolase activity	22/175	684/17910	9.30586251911629e-07	6.98874012479818e-06	4.01464075280413e-06	PTPRC/CCL5/CD40/CCR7/PLEK/C5AR1/CXCL13/NLRP3/CD300A/LYN/VAV1/LGALS9/NCKAP1L/S100A9/DOCK2/MEFV/P2RY12/AGTR2/S100A8/RGS1/GPR65/RASAL3	22	BP
GO:0048731	system development	75/175	4670/17910	9.80271050289099e-07	7.34712169956158e-06	4.22051094534343e-06	IL1B/IL6/PTPRC/TYROBP/ITGB2/IL10/CD86/CXCL10/CSF1R/FCER1G/SPI1/MMP9/IRF8/CYBB/CCR1/CCL3/IL17A/CD40/FCGR2B/AIF1/C1QA/CCR7/IL18/IRF7/FGR/C3AR1/PLEK/TREM2/C5AR1/B2M/CXCL13/C1QB/NLRP3/IDO1/PDCD1/HCLS1/LYN/CSF3R/VAV1/OAS2/TIMP1/LGALS9/C1QC/RSAD2/FPR2/TNFRSF1B/SASH3/NCKAP1L/S100A9/INPP5D/HSP90AA1/LCP1/DOCK2/CLEC4E/PSMB8/EOMES/OSM/P2RY12/SAMHD1/STAB1/AGTR2/IL11/S100A8/FGF5/SRGN/LILRB3/BATF/MMP13/CLEC4D/…	75	BP
GO:0048018	receptor ligand activity	18/172	397/16967	1.20677761720281e-07	7.39582282542868e-06	4.99043375534999e-06	IL1B/IL6/IL10/CXCL10/CCL5/CCL3/IL17A/CCL4/IL18/CXCL11/CXCL13/TIMP1/CXCL16/OSM/IL11/FGF5/GMFG/TNFSF14	18	MF		0.104651
GO:0048246	macrophage chemotaxis	6/175	35/17910	1.02476092173162e-06	7.64991187081087e-06	4.39444698235998e-06	CCL5/CCL3/C3AR1/C5AR1/SAA1/SLAMF8	6	BP
GO:0050716	positive regulation of interleukin-1 secretion	6/175	35/17910	1.02476092173162e-06	7.64991187081087e-06	4.39444698235998e-06	TLR8/CCL3/NLRP3/NOD2/LGALS9/SAA1	6	BP
GO:0031663	lipopolysaccharide-mediated signaling pathway	7/175	55/17910	1.03073802965388e-06	7.67920364722216e-06	4.41127347142708e-06	IL1B/CCL5/CCL3/IL18/HCK/LY86/LYN	7	BP
GO:0002579	positive regulation of antigen processing and presentation	4/175	9/17910	1.06819666990099e-06	7.94245635274293e-06	4.56249744327282e-06	CCR7/TREM2/NOD2/SLC11A1	4	BP
GO:0032637	interleukin-8 production	8/175	80/17910	1.12746144761934e-06	8.36647978987364e-06	4.80607521844416e-06	IL1B/PTPRC/IL10/TLR8/TLR7/NOD2/LGALS9/CD14	8	BP
GO:0002755	MyD88-dependent toll-like receptor signaling pathway	6/175	36/17910	1.21979994227856e-06	8.99812975171953e-06	5.16892283232749e-06	TLR8/TLR7/IRF7/CD300A/CD14/CD300LF	6	BP
GO:0090218	positive regulation of lipid kinase activity	6/175	36/17910	1.21979994227856e-06	8.99812975171953e-06	5.16892283232749e-06	CCR7/FGR/NOD2/LYN/FPR2/P2RY12	6	BP
GO:2000516	positive regulation of CD4-positive, alpha-beta T cell activation	6/175	36/17910	1.21979994227856e-06	8.99812975171953e-06	5.16892283232749e-06	CD86/IL18/NLRP3/LGALS9/SASH3/NCKAP1L	6	BP
GO:0014068	positive regulation of phosphatidylinositol 3-kinase signaling	8/175	81/17910	1.24069038595947e-06	9.13421662104021e-06	5.24709713581285e-06	CCL5/IL18/FGR/HCLS1/LYN/NCF1/OSM/PIK3R5	8	BP
GO:0051094	positive regulation of developmental process	33/175	1378/17910	1.27222512881947e-06	9.34798031784834e-06	5.36989243701899e-06	IL1B/IL6/PTPRC/TYROBP/ITGB2/IL10/CD86/CYBB/CCR1/CCL3/IL17A/CD40/C1QA/IL18/C3AR1/TREM2/CD53/C5AR1/NLRP3/IDO1/HCLS1/LYN/MSR1/LGALS9/TNFRSF1B/SASH3/NCKAP1L/S100A9/INPP5D/IFITM1/P2RY12/AGTR2/TNFSF14	33	BP
GO:1903428	positive regulation of reactive oxygen species biosynthetic process	7/175	57/17910	1.32103439641622e-06	9.68758557371893e-06	5.56497668335501e-06	IL1B/ITGB2/AIF1/HSP90AA1/AGTR2/CYBA/MMP8	7	BP
GO:0031341	regulation of cell killing	8/175	82/17910	1.36346925535843e-06	9.97920746583275e-06	5.73249716796078e-06	PTPRC/TYROBP/FCGR2B/B2M/VAV1/LGALS9/NCR1/IL18RAP	8	BP
GO:0098588	bounding membrane of organelle	41/178	1955/18675	8.87961261714268e-07	9.98956419428552e-06	7.11036649417816e-06	PTPRC/TYROBP/ITGB2/FCER1G/TLR8/CD163/CD68/TLR7/CYBB/FCGR1A/SELL/IRF7/MRC1/C3AR1/CD53/NCF4/C5AR1/LAPTM5/B2M/NLRP3/CD300A/MSR1/RAC2/BST2/RSAD2/FPR2/CD14/TNFRSF1B/NCKAP1L/IFITM3/CLEC12A/STAB1/SLC11A1/LILRB3/PLAUR/CYBA/CLEC4D/CLEC5A/GBP3/STING1/LST1	41	CC
GO:0055074	calcium ion homeostasis	16/175	388/17910	1.37344767986483e-06	1.00326060990126e-05	5.76317169943281e-06	PTPRC/CXCL10/CCL5/CCR5/CCR1/CCL3/CD40/CCR7/C3AR1/CXCL11/CD52/CXCL13/LYN/CCL8/SAA1/CYBA	16	BP
GO:0007204	positive regulation of cytosolic calcium ion concentration	13/175	255/17910	1.383220080268e-06	1.00842945423047e-05	5.79286382235966e-06	PTPRC/CXCL10/CCR5/CCR1/CCL3/CCR7/C3AR1/CXCL11/CD52/CXCL13/LYN/SAA1/CYBA	13	BP
GO:0006925	inflammatory cell apoptotic process	5/175	21/17910	1.50779917274945e-06	1.09498425360834e-05	6.29007278810755e-06	IL6/CCL5/CCR5/IRF7/NOD2	5	BP
GO:0035455	response to interferon-alpha	5/175	21/17910	1.50779917274945e-06	1.09498425360834e-05	6.29007278810755e-06	BST2/IFIT3/MX2/IFITM3/IFITM1	5	BP
GO:0038061	NIK/NF-kappaB signaling	11/175	179/17910	1.51611903371468e-06	1.09889247792498e-05	6.31252335334898e-06	IL1B/TLR7/IL18/TREM2/NLRP3/NOD2/LGALS9/CD14/PSMB8/MMP8/TNFSF14	11	BP
GO:0030162	regulation of proteolysis	23/175	762/17910	1.53028532854873e-06	1.10701491852461e-05	6.35918223672597e-06	IL1B/IL10/MMP9/C1QA/C3AR1/TREM2/C5AR1/C1QB/NLRP3/LYN/TIMP1/LGALS9/C1QC/BST2/VSIG4/TNFRSF1B/S100A9/IL1R2/PSMB8/MEFV/S100A8/PLAUR/TNFSF14	23	BP
GO:0043065	positive regulation of apoptotic process	21/175	652/17910	1.64272747755608e-06	1.18606192394976e-05	6.81326312069085e-06	IL6/PTPRC/TYROBP/IL10/CCL5/MMP9/CCL3/CD40/GZMB/NLRP3/IDO1/PDCD1/LYN/VAV1/LGALS9/TNFRSF1B/S100A9/INPP5D/AGTR2/S100A8/PLAUR	21	BP
GO:1901698	response to nitrogen compound	27/175	1006/17910	1.66517380398075e-06	1.19995183562389e-05	6.89305290320396e-06	IL1B/IL6/ITGB2/IL10/FCER1G/MMP9/CD68/CYBB/CD40/FCGR2B/AIF1/CCR7/TREM2/C5AR1/NLRP3/NOD2/LYN/TIMP1/IFIT1/FPR2/P2RY12/AGTR2/FOLR2/CYBA/CARD9/MMP13/STING1	27	BP
GO:0002887	negative regulation of myeloid leukocyte mediated immunity	4/175	10/17910	1.76674499995148e-06	1.26582879306868e-05	7.27147921940102e-06	FCGR2B/CD300A/LGALS9/CD84	4	BP
GO:0045351	type I interferon biosynthetic process	4/175	10/17910	1.76674499995148e-06	1.26582879306868e-05	7.27147921940102e-06	IL10/TLR8/TLR7/IRF7	4	BP
GO:2000109	regulation of macrophage apoptotic process	4/175	10/17910	1.76674499995148e-06	1.26582879306868e-05	7.27147921940102e-06	CCL5/CCR5/IRF7/NOD2	4	BP
GO:0042094	interleukin-2 biosynthetic process	5/175	22/17910	1.93587607703095e-06	1.38435497669135e-05	7.95234592577271e-06	IL1B/PTPRC/CD86/IL18/CARD9	5	BP
GO:0043068	positive regulation of programmed cell death	21/175	660/17910	1.99195332523981e-06	1.4217376787017e-05	8.16708866374941e-06	IL6/PTPRC/TYROBP/IL10/CCL5/MMP9/CCL3/CD40/GZMB/NLRP3/IDO1/PDCD1/LYN/VAV1/LGALS9/TNFRSF1B/S100A9/INPP5D/AGTR2/S100A8/PLAUR	21	BP
GO:0051092	positive regulation of NF-kappaB transcription factor activity	10/175	149/17910	2.07808671445015e-06	1.4803893927702e-05	8.50400999336894e-06	IL1B/ITGB2/CD40/IL18/NLRP3/NOD2/LGALS9/S100A9/S100A8/IL18RAP	10	BP
GO:0002287	alpha-beta T cell activation involved in immune response	7/175	61/17910	2.10947380370455e-06	1.49704592520968e-05	8.59969246651548e-06	IL6/CD86/IL18/NLRP3/LGALS9/EOMES/BATF	7	BP
GO:0002293	alpha-beta T cell differentiation involved in immune response	7/175	61/17910	2.10947380370455e-06	1.49704592520968e-05	8.59969246651548e-06	IL6/CD86/IL18/NLRP3/LGALS9/EOMES/BATF	7	BP
GO:0009611	response to wounding	21/175	665/17910	2.24333109621714e-06	1.5890261931538e-05	9.12806771806055e-06	IL6/TYROBP/IL10/FCER1G/CCR1/CD40/AIF1/PLEK/LYN/VAV1/TIMP1/WAS/P2RY12/SLC11A1/LYVE1/S100A8/SAA1/F13A1/PLAUR/LOX/PIK3R5	21	BP
GO:0055082	cellular chemical homeostasis	21/175	666/17910	2.29695192369877e-06	1.62393198386265e-05	9.32858198441787e-06	PTPRC/CXCL10/CCL5/CCR5/CCR1/CCL3/CD40/CCR7/C3AR1/CXCL11/CD52/CXCL13/LYN/CCL8/S100A9/SLC11A1/AGTR2/S100A8/SAA1/CYBA/SLAMF8	21	BP
GO:0043550	regulation of lipid kinase activity	7/175	62/17910	2.35851962942358e-06	1.66431385170645e-05	9.56055325452538e-06	CCR7/FGR/NOD2/LYN/FPR2/P2RY12/PIK3R5	7	BP
GO:0051338	regulation of transferase activity	25/175	902/17910	2.39849484483741e-06	1.6893353521077e-05	9.70428779524859e-06	IL1B/PTPRC/CXCL10/CSF1R/CCL5/FCGR1A/CD40/CCR7/IL18/FGR/C5AR1/CD300A/NOD2/LYN/NCF1/RAC2/FPR2/NCKAP1L/HSP90AA1/P2RY12/SLC11A1/SAA1/SLAMF8/GMFG/PIK3R5	25	BP
GO:0032753	positive regulation of interleukin-4 production	5/175	23/17910	2.45410886183179e-06	1.72525698181408e-05	9.91063748911493e-06	CD86/FCER1G/NLRP3/LGALS9/SASH3	5	BP
GO:0002228	natural killer cell mediated immunity	7/175	63/17910	2.63165354630919e-06	1.84660117508375e-05	1.06076920865351e-05	GZMB/IL18/VAV1/LGALS9/KLRD1/NCR1/IL18RAP	7	BP
GO:2000404	regulation of T cell migration	6/175	41/17910	2.70421221147626e-06	1.89396136159573e-05	1.08797498987247e-05	CXCL10/CCL5/AIF1/CXCL13/CD200R1/TNFSF14	6	BP
GO:0101003	ficolin-1-rich granule membrane	7/178	61/18675	1.79550232956834e-06	1.95028701315182e-05	1.38817421487498e-05	ITGB2/FCER1G/CD300A/FPR2/NCKAP1L/SLC11A1/CLEC4D	7	CC
GO:0045859	regulation of protein kinase activity	22/175	732/17910	2.82746674958902e-06	1.97658423242298e-05	1.13543721316501e-05	IL1B/PTPRC/CXCL10/CSF1R/CCL5/FCGR1A/CD40/CCR7/IL18/FGR/C5AR1/CD300A/NOD2/LYN/NCF1/RAC2/NCKAP1L/HSP90AA1/SLC11A1/SAA1/GMFG/PIK3R5	22	BP
GO:0045670	regulation of osteoclast differentiation	7/175	64/17910	2.93069665498158e-06	2.04492639731923e-05	1.17469596873869e-05	TYROBP/CCR1/CCL3/IL17A/TREM2/INPP5D/LILRB3	7	BP
GO:0090023	positive regulation of neutrophil chemotaxis	5/175	24/17910	3.07548103071444e-06	2.14195513126108e-05	1.23043355555977e-05	CCR7/C3AR1/C5AR1/RAC2/NCKAP1L	5	BP
GO:1903409	reactive oxygen species biosynthetic process	9/175	122/17910	3.1288114026798e-06	2.16746945596165e-05	1.2450901096588e-05	IL1B/ITGB2/IL10/CYBB/AIF1/HSP90AA1/AGTR2/CYBA/MMP8	9	BP
GO:0032731	positive regulation of interleukin-1 beta production	6/175	42/17910	3.12950135352752e-06	2.16746945596165e-05	1.2450901096588e-05	TYROBP/TLR8/CCL3/NLRP3/NOD2/LGALS9	6	BP
GO:0045429	positive regulation of nitric oxide biosynthetic process	6/175	42/17910	3.12950135352752e-06	2.16746945596165e-05	1.2450901096588e-05	IL1B/ITGB2/AIF1/HSP90AA1/AGTR2/MMP8	6	BP
GO:0001906	cell killing	10/175	156/17910	3.14560087037937e-06	2.17058067439462e-05	1.24687733083012e-05	PTPRC/TYROBP/FCGR2B/GZMB/IL18/B2M/VAV1/LGALS9/NCR1/IL18RAP	10	BP
GO:0071347	cellular response to interleukin-1	10/175	156/17910	3.14560087037937e-06	2.17058067439462e-05	1.24687733083012e-05	IL1B/IL6/CCL5/CCL3/IL17A/CD40/NOD2/IL1R2/PSMB8/GBP3	10	BP
GO:0006801	superoxide metabolic process	7/175	65/17910	3.2575688805813e-06	2.23957860539964e-05	1.28651278739676e-05	TYROBP/ITGB2/CYBB/NCF2/NCF1/FPR2/CYBA	7	BP
GO:0045428	regulation of nitric oxide biosynthetic process	7/175	65/17910	3.2575688805813e-06	2.23957860539964e-05	1.28651278739676e-05	IL1B/ITGB2/IL10/AIF1/HSP90AA1/AGTR2/MMP8	7	BP
GO:2000377	regulation of reactive oxygen species metabolic process	11/175	194/17910	3.31964604378087e-06	2.27806902820925e-05	1.30862338490715e-05	IL1B/TYROBP/ITGB2/IL10/AIF1/RAC2/FPR2/HSP90AA1/AGTR2/CYBA/MMP8	11	BP
GO:0042379	chemokine receptor binding	7/172	47/16967	4.35138623654575e-07	2.30036770552317e-05	1.55220492950281e-05	CXCL10/CCL5/CCL3/CCL4/CXCL11/CXCL13/CXCL16	7	MF		0.0406977
GO:0008009	chemokine activity	6/172	30/16967	4.8259462353633e-07	2.30036770552317e-05	1.55220492950281e-05	CXCL10/CCL5/CCL3/CXCL11/CXCL13/CXCL16	6	MF		0.0348837
GO:0005615	extracellular space	54/178	3051/18675	2.24869048628812e-06	2.36112501060253e-05	1.68060025817323e-05	IL1B/IL6/PTPRC/FCGR3A/ITGB2/IL10/CD86/MMP9/CCL3/IL17A/CD40/CTSS/CD48/C1QA/IL18/FGR/CD53/LY86/B2M/C1QB/CD300A/LYN/TIMP1/MSR1/LGALS9/RAC2/OAS3/C1QC/BST2/CD14/CXCL16/NCKAP1L/S100A9/HSP90AA1/LCP1/DOCK2/WAS/PSMB8/OSM/LYVE1/IL11/S100A8/SAA1/FGF5/RNASE6/SRGN/F13A1/CD37/MMP8/ADAMTS4/PTHLH/RASAL3/PLA2G7/TNFSF14	54	CC
GO:0045621	positive regulation of lymphocyte differentiation	8/175	93/17910	3.55654465097598e-06	2.43616794773813e-05	1.39944238146173e-05	PTPRC/CD86/IL18/NLRP3/LGALS9/SASH3/NCKAP1L/INPP5D	8	BP
GO:1904407	positive regulation of nitric oxide metabolic process	6/175	43/17910	3.60769593066216e-06	2.46668789409077e-05	1.4169743855444e-05	IL1B/ITGB2/AIF1/HSP90AA1/AGTR2/MMP8	6	BP
GO:0034124	regulation of MyD88-dependent toll-like receptor signaling pathway	3/175	4/17910	3.64199589254408e-06	2.48559573688227e-05	1.42783588487946e-05	IRF7/CD300A/CD300LF	3	BP
GO:0007229	integrin-mediated signaling pathway	8/175	94/17910	3.85531997784111e-06	2.6263928446495e-05	1.50871595719945e-05	TYROBP/ITGB2/FCER1G/HCK/FGR/PLEK/VAV1/TIMP1	8	BP
GO:0032418	lysosome localization	7/175	67/17910	4.00299325788977e-06	2.72203541536505e-05	1.56365727068957e-05	FCER1G/FGR/CD300A/LYN/LGALS9/RAC2/CD84	7	BP
GO:0033004	negative regulation of mast cell activation	4/175	12/17910	4.10119445978072e-06	2.7686764042563e-05	1.59044991305576e-05	CD300A/LGALS9/CD300LF/CD84	4	BP
GO:0043301	negative regulation of leukocyte degranulation	4/175	12/17910	4.10119445978072e-06	2.7686764042563e-05	1.59044991305576e-05	FCGR2B/CD300A/LGALS9/CD84	4	BP
GO:0070486	leukocyte aggregation	4/175	12/17910	4.10119445978072e-06	2.7686764042563e-05	1.59044991305576e-05	IL1B/RAC2/S100A9/S100A8	4	BP
GO:0071888	macrophage apoptotic process	4/175	12/17910	4.10119445978072e-06	2.7686764042563e-05	1.59044991305576e-05	CCL5/CCR5/IRF7/NOD2	4	BP
GO:0050706	regulation of interleukin-1 beta secretion	6/175	44/17910	4.14369256062028e-06	2.78730398861868e-05	1.60115041958084e-05	TLR8/CCL3/CCR7/NLRP3/NOD2/LGALS9	6	BP
GO:0071622	regulation of granulocyte chemotaxis	6/175	44/17910	4.14369256062028e-06	2.78730398861868e-05	1.60115041958084e-05	CCL5/CCR7/C3AR1/C5AR1/RAC2/NCKAP1L	6	BP
GO:0002474	antigen processing and presentation of peptide antigen via MHC class I	8/175	95/17910	4.17510876379692e-06	2.80339439436274e-05	1.6103934587375e-05	CYBB/FCGR1A/NCF4/B2M/NCF2/NCF1/PSMB8/CYBA	8	BP
GO:0016175	superoxide-generating NADPH oxidase activity	4/172	8/16967	6.91637909583532e-07	2.96712663211335e-05	2.00210973826812e-05	CYBB/NCF2/NCF1/CYBA	4	MF		0.0232558
GO:0048872	homeostasis of number of cells	12/175	241/17910	4.54110466000138e-06	3.03823460257695e-05	1.74529603823799e-05	IL6/FCER1G/SPI1/CCR7/B2M/HCLS1/LYN/LGALS9/SASH3/NCKAP1L/INPP5D/TNFSF14	12	BP
GO:0051896	regulation of protein kinase B signaling	12/175	241/17910	4.54110466000138e-06	3.03823460257695e-05	1.74529603823799e-05	CD86/CCL3/CCR7/IL18/HCLS1/VAV1/RAC2/HSP90AA1/OSM/P2RY12/FGF5/PIK3R5	12	BP
GO:0019955	cytokine binding	9/172	100/16967	7.91205071378121e-07	3.08569977837467e-05	2.08211860888979e-05	CSF1R/CCR5/CCR1/IL10RA/CCR7/IL2RG/CSF3R/TNFRSF1B/IL1R2	9	MF
GO:0014013	regulation of gliogenesis	9/175	128/17910	4.65149210791036e-06	3.10653222921157e-05	1.78452920906862e-05	IL1B/IL6/CCL3/C1QA/TREM2/C5AR1/LYN/TNFRSF1B/P2RY12	9	BP
GO:0060142	regulation of syncytium formation by plasma membrane fusion	5/175	26/17910	4.68492072658542e-06	3.11772304580596e-05	1.79095770799042e-05	TYROBP/CXCL10/TREM2/CD53/TNFSF14	5	BP
GO:0071624	positive regulation of granulocyte chemotaxis	5/175	26/17910	4.68492072658542e-06	3.11772304580596e-05	1.79095770799042e-05	CCR7/C3AR1/C5AR1/RAC2/NCKAP1L	5	BP
GO:0042063	gliogenesis	13/175	285/17910	4.71274111704039e-06	3.13066639036076e-05	1.79839293631475e-05	IL1B/IL6/CSF1R/CCL3/C1QA/TREM2/C5AR1/LYN/FPR2/TNFRSF1B/P2RY12/S100A8/FGF5	13	BP
GO:0072604	interleukin-6 secretion	6/175	45/17910	4.74268652976411e-06	3.14497298250315e-05	1.80661127421585e-05	IL1B/TLR8/IL17A/AIF1/LGALS9/CD200R1	6	BP
GO:0005539	glycosaminoglycan binding	12/172	199/16967	8.93066516134271e-07	3.19271279518002e-05	2.15432712225372e-05	PTPRC/CXCL10/SELL/TREM2/CXCL11/CXCL13/NLRP3/NOD2/CCL8/STAB1/SAA1/TNFAIP6	12	MF
GO:0045454	cell redox homeostasis	7/175	69/17910	4.88538148855598e-06	3.23386314463705e-05	1.85767370622128e-05	CYBB/NCF4/NCF2/NCF1/RAC2/SLC11A1/CYBA	7	BP
GO:0060548	negative regulation of cell death	26/175	1003/17910	4.98477488739933e-06	3.29382651570203e-05	1.89211931284769e-05	IL1B/IL6/IL10/CSF1R/FCER1G/CCL5/CCR5/MMP9/AIF1/CCR7/HCK/IRF7/TREM2/C5AR1/IDO1/NOD2/PDCD1/HCLS1/TIMP1/IFIT3/TNFRSF1B/NCKAP1L/CD200R1/PLAUR/CLEC5A/TNFSF14	26	BP
GO:0051090	regulation of DNA-binding transcription factor activity	16/175	429/17910	4.99419933339248e-06	3.29423377546523e-05	1.89235326082875e-05	IL1B/IL6/ITGB2/IL10/CD40/IL18/HCK/NLRP3/NOD2/HCLS1/LGALS9/S100A9/EOMES/S100A8/IL18RAP/STING1	16	BP
GO:0032757	positive regulation of interleukin-8 production	6/175	46/17910	5.41018006112237e-06	3.56233687123198e-05	2.04636351088783e-05	IL1B/TLR8/TLR7/NOD2/LGALS9/CD14	6	BP
GO:0051480	regulation of cytosolic calcium ion concentration	13/175	289/17910	5.48265191777898e-06	3.60371145386527e-05	2.07013089708388e-05	PTPRC/CXCL10/CCR5/CCR1/CCL3/CCR7/C3AR1/CXCL11/CD52/CXCL13/LYN/SAA1/CYBA	13	BP
GO:0032673	regulation of interleukin-4 production	5/175	27/17910	5.7043592969723e-06	3.73630538891005e-05	2.14629870497197e-05	CD86/FCER1G/NLRP3/LGALS9/SASH3	5	BP
GO:1902624	positive regulation of neutrophil migration	5/175	27/17910	5.7043592969723e-06	3.73630538891005e-05	2.14629870497197e-05	CCR7/C3AR1/C5AR1/RAC2/NCKAP1L	5	BP
GO:0048513	animal organ development	58/175	3403/17910	5.72060744060914e-06	3.74039717270598e-05	2.14864920616181e-05	IL1B/IL6/PTPRC/TYROBP/IL10/CD86/CXCL10/CSF1R/FCER1G/SPI1/MMP9/IRF8/CCR1/CCL3/IL17A/FCGR2B/AIF1/CCR7/IL18/IRF7/FGR/PLEK/TREM2/C5AR1/B2M/C1QB/NLRP3/HCLS1/LYN/CSF3R/VAV1/OAS2/TIMP1/LGALS9/C1QC/RSAD2/TNFRSF1B/SASH3/NCKAP1L/INPP5D/LCP1/DOCK2/CLEC4E/PSMB8/EOMES/OSM/P2RY12/AGTR2/IL11/SRGN/LILRB3/BATF/MMP13/CLEC4D/CLEC5A/SLAMF8/LOX/PTHLH	58	BP
GO:0061888	regulation of astrocyte activation	4/175	13/17910	5.87878928993059e-06	3.8371155225725e-05	2.20420849467224e-05	IL6/C1QA/TREM2/C5AR1	4	BP
GO:0034121	regulation of toll-like receptor signaling pathway	7/175	71/17910	5.92397026006304e-06	3.85986912415257e-05	2.2172791675754e-05	IRF7/CD300A/LYN/RSAD2/CD14/CD300LF/CYBA	7	BP
GO:0043370	regulation of CD4-positive, alpha-beta T cell differentiation	6/175	47/17910	6.15199041922055e-06	3.99452155692445e-05	2.29462946740299e-05	CD86/IL18/NLRP3/LGALS9/SASH3/NCKAP1L	6	BP
GO:0046638	positive regulation of alpha-beta T cell differentiation	6/175	47/17910	6.15199041922055e-06	3.99452155692445e-05	2.29462946740299e-05	CD86/IL18/NLRP3/LGALS9/SASH3/NCKAP1L	6	BP
GO:0009891	positive regulation of biosynthetic process	38/175	1842/17910	6.36766758784444e-06	4.12739632210367e-05	2.37095859651382e-05	IL1B/IL6/PTPRC/TYROBP/ITGB2/IL10/CD86/CXCL10/CCL5/SPI1/TLR8/IRF8/TLR7/CYBB/IL17A/CD40/AIF1/CCR7/IL18/IRF7/TREM2/NLRP3/NOD2/HCLS1/NCF1/FPR2/HSP90AA1/WAS/EOMES/OSM/SLC11A1/AGTR2/IL11/BATF/CYBA/MMP8/STING1/SPIB	38	BP
GO:0050710	negative regulation of cytokine secretion	7/175	72/17910	6.50836331967112e-06	4.21129391272837e-05	2.41915307511359e-05	IL10/TLR8/FCGR2B/NLRP3/IL1R2/CD200R1/SRGN	7	BP
GO:1903426	regulation of reactive oxygen species biosynthetic process	8/175	101/17910	6.60525264716153e-06	4.26660533685391e-05	2.45092639811957e-05	IL1B/ITGB2/IL10/AIF1/HSP90AA1/AGTR2/CYBA/MMP8	8	BP
GO:0043066	negative regulation of apoptotic process	24/175	894/17910	6.69614279477308e-06	4.31785759525023e-05	2.48036795719272e-05	IL1B/IL6/IL10/CSF1R/FCER1G/CCL5/CCR5/MMP9/AIF1/CCR7/HCK/IRF7/TREM2/C5AR1/IDO1/NOD2/PDCD1/HCLS1/TIMP1/IFIT3/NCKAP1L/PLAUR/CLEC5A/TNFSF14	24	BP
GO:0001959	regulation of cytokine-mediated signaling pathway	10/175	170/17910	6.77223665197442e-06	4.3594087914603e-05	2.50423679802152e-05	IL6/PTPRC/CCL5/IRF7/TREM2/USP18/IL1R2/CD300LF/SAMHD1/PARP14	10	BP
GO:0001773	myeloid dendritic cell activation	5/175	28/17910	6.889715113952e-06	4.41981724291261e-05	2.53893807846457e-05	IL10/SPI1/DOCK2/BATF/CLEC4D	5	BP
GO:2000406	positive regulation of T cell migration	5/175	28/17910	6.889715113952e-06	4.41981724291261e-05	2.53893807846457e-05	CXCL10/CCL5/AIF1/CXCL13/TNFSF14	5	BP
GO:0002704	negative regulation of leukocyte mediated immunity	6/175	48/17910	6.97425784401305e-06	4.4587562968562e-05	2.56130638949719e-05	PTPRC/FCGR2B/CD300A/LGALS9/BST2/CD84	6	BP
GO:1903727	positive regulation of phospholipid metabolic process	6/175	48/17910	6.97425784401305e-06	4.4587562968562e-05	2.56130638949719e-05	CCR7/FGR/NOD2/LYN/FPR2/P2RY12	6	BP
GO:0045597	positive regulation of cell differentiation	25/175	962/17910	7.4140905200094e-06	4.73185981993774e-05	2.71818910568335e-05	IL1B/IL6/PTPRC/TYROBP/CD86/CCR1/CCL3/IL17A/C1QA/IL18/TREM2/CD53/NLRP3/HCLS1/LYN/MSR1/LGALS9/TNFRSF1B/SASH3/NCKAP1L/S100A9/INPP5D/IFITM1/P2RY12/TNFSF14	25	BP
GO:1903305	regulation of regulated secretory pathway	9/175	136/17910	7.64004111076658e-06	4.86776043513918e-05	2.79625641658291e-05	ITGB2/FCER1G/FCGR2B/FGR/CD300A/LYN/LGALS9/RAC2/CD84	9	BP
GO:0050709	negative regulation of protein secretion	9/175	137/17910	8.10935530412678e-06	5.15799129888336e-05	2.96297783310468e-05	IL1B/IL10/TLR8/FCGR2B/NLRP3/RSAD2/IL1R2/CD200R1/SRGN	9	BP
GO:0002523	leukocyte migration involved in inflammatory response	4/175	14/17910	8.16758292836204e-06	5.16865654011405e-05	2.96910441834303e-05	ITGB2/S100A9/S100A8/SLAMF8	4	BP
GO:0045064	T-helper 2 cell differentiation	4/175	14/17910	8.16758292836204e-06	5.16865654011405e-05	2.96910441834303e-05	CD86/IL18/NLRP3/BATF	4	BP
GO:0070234	positive regulation of T cell apoptotic process	4/175	14/17910	8.16758292836204e-06	5.16865654011405e-05	2.96910441834303e-05	CCL5/IDO1/PDCD1/LGALS9	4	BP
GO:0050718	positive regulation of interleukin-1 beta secretion	5/175	29/17910	8.25948318251636e-06	5.20918500887204e-05	2.99238575938864e-05	TLR8/CCL3/NLRP3/NOD2/LGALS9	5	BP
GO:2000778	positive regulation of interleukin-6 secretion	5/175	29/17910	8.25948318251636e-06	5.20918500887204e-05	2.99238575938864e-05	IL1B/TLR8/IL17A/AIF1/LGALS9	5	BP
GO:0002478	antigen processing and presentation of exogenous peptide antigen	10/175	174/17910	8.31623767172689e-06	5.23614964516138e-05	3.007875436469e-05	CYBB/FCGR1A/CTSS/FCGR2B/NCF4/B2M/NCF2/NCF1/PSMB8/CYBA	10	BP
GO:0045860	positive regulation of protein kinase activity	17/175	501/17910	8.7241532194816e-06	5.48375345224558e-05	3.15010999043997e-05	IL1B/PTPRC/CSF1R/CCL5/FCGR1A/CD40/CCR7/IL18/C5AR1/CD300A/NOD2/NCF1/NCKAP1L/HSP90AA1/SLC11A1/SAA1/PIK3R5	17	BP
GO:0071224	cellular response to peptidoglycan	3/175	5/17910	9.03942722250877e-06	5.66289075580952e-05	3.25301436324436e-05	TREM2/NLRP3/NOD2	3	BP
GO:1904141	positive regulation of microglial cell migration	3/175	5/17910	9.03942722250877e-06	5.66289075580952e-05	3.25301436324436e-05	CCL3/TREM2/P2RY12	3	BP
GO:0044421	extracellular region part	56/178	3312/18675	5.65787351632105e-06	5.74912954077784e-05	4.09211225458874e-05	IL1B/IL6/PTPRC/FCGR3A/ITGB2/IL10/CD86/MMP9/CCL3/IL17A/CD40/CTSS/CD48/C1QA/IL18/FGR/CD53/LY86/B2M/C1QB/CD300A/LYN/TIMP1/MSR1/LGALS9/RAC2/OAS3/C1QC/BST2/CD14/CXCL16/NCKAP1L/S100A9/HSP90AA1/LCP1/DOCK2/WAS/PSMB8/OSM/LYVE1/IL11/S100A8/SAA1/FGF5/RNASE6/SRGN/F13A1/CD37/MMP13/MMP8/LOX/ADAMTS4/PTHLH/RASAL3/PLA2G7/TNFSF14	56	CC
GO:0019884	antigen processing and presentation of exogenous antigen	10/175	176/17910	9.19623371834115e-06	5.7514906532769e-05	3.30391005441547e-05	CYBB/FCGR1A/CTSS/FCGR2B/NCF4/B2M/NCF2/NCF1/PSMB8/CYBA	10	BP
GO:0006809	nitric oxide biosynthetic process	7/175	76/17910	9.34731927929018e-06	5.83622272196081e-05	3.35258389403941e-05	IL1B/ITGB2/IL10/AIF1/HSP90AA1/AGTR2/MMP8	7	BP
GO:0030246	carbohydrate binding	13/172	252/16967	1.80255240178725e-06	5.94842292589792e-05	4.01378065175298e-05	SELL/CLEC7A/SIGLEC1/MRC1/LGALS9/KLRD1/CLEC4E/CLEC12A/KLRG1/CLEC6A/CLEC4D/CLEC5A/CD72	13	MF
GO:0046633	alpha-beta T cell proliferation	5/175	30/17910	9.83330770152084e-06	6.11922975102961e-05	3.5151556211234e-05	PTPRC/IL18/LGALS9/DOCK2/RASAL3	5	BP
GO:0090022	regulation of neutrophil chemotaxis	5/175	30/17910	9.83330770152084e-06	6.11922975102961e-05	3.5151556211234e-05	CCR7/C3AR1/C5AR1/RAC2/NCKAP1L	5	BP
GO:0050702	interleukin-1 beta secretion	6/175	51/17910	9.99021112147256e-06	6.20654312197797e-05	3.56531227468535e-05	TLR8/CCL3/CCR7/NLRP3/NOD2/LGALS9	6	BP
GO:0043069	negative regulation of programmed cell death	24/175	916/17910	1.0052139506448e-05	6.23466032406558e-05	3.58146403642495e-05	IL1B/IL6/IL10/CSF1R/FCER1G/CCL5/CCR5/MMP9/AIF1/CCR7/HCK/IRF7/TREM2/C5AR1/IDO1/NOD2/PDCD1/HCLS1/TIMP1/IFIT3/NCKAP1L/PLAUR/CLEC5A/TNFSF14	24	BP
GO:0048708	astrocyte differentiation	7/175	77/17910	1.01981473977399e-05	6.31474689860053e-05	3.62746929919608e-05	IL1B/IL6/C1QA/TREM2/C5AR1/FPR2/S100A8	7	BP
GO:0031328	positive regulation of cellular biosynthetic process	37/175	1809/17910	1.05506811367655e-05	6.52223924818228e-05	3.74666206179005e-05	IL1B/IL6/PTPRC/TYROBP/ITGB2/IL10/CD86/CXCL10/CCL5/SPI1/TLR8/IRF8/TLR7/CYBB/IL17A/CD40/AIF1/CCR7/IL18/IRF7/TREM2/NLRP3/NOD2/HCLS1/NCF1/FPR2/HSP90AA1/WAS/EOMES/OSM/SLC11A1/AGTR2/IL11/BATF/MMP8/STING1/SPIB	37	BP
GO:0008104	protein localization	45/175	2417/17910	1.08038688559724e-05	6.667734244445e-05	3.83024080858774e-05	IL1B/IL6/TYROBP/ITGB2/IL10/CSF1R/FCER1G/CCL5/TLR8/IL10RA/CCL3/IL17A/CD40/FCGR2B/GZMB/AIF1/CCR7/FGR/PLEK/TREM2/NLRP3/NOD2/HCLS1/LYN/LGALS9/IFIT1/NCF1/RAC2/RSAD2/CD14/MX2/TNFRSF1B/HSP90AA1/IL1R2/RTP4/LCP1/CLEC4E/OSM/AGTR2/CLEC6A/SAA1/CD200R1/SRGN/MMP8/CLEC5A	45	BP
GO:0002792	negative regulation of peptide secretion	9/175	142/17910	1.08439827007507e-05	6.68146545318081e-05	3.83812862086745e-05	IL1B/IL10/TLR8/FCGR2B/NLRP3/RSAD2/IL1R2/CD200R1/SRGN	9	BP
GO:0010819	regulation of T cell chemotaxis	4/175	15/17910	1.1052758596753e-05	6.79890084734477e-05	3.90558869390112e-05	CXCL10/CCL5/CXCL13/TNFSF14	4	BP
GO:0002675	positive regulation of acute inflammatory response	5/175	31/17910	1.16319933127475e-05	7.14345730536549e-05	4.10351712925724e-05	IL1B/IL6/FCER1G/CCR7/OSM	5	BP
GO:0038024	cargo receptor activity	8/172	85/16967	2.34793156761508e-06	7.19473316076337e-05	4.85474572251239e-05	ITGB2/CD163/MRC1/MSR1/FPR2/CXCL16/STAB1/FOLR2	8	MF
GO:0048869	cellular developmental process	65/175	4088/17910	1.24535266047717e-05	7.63544090194196e-05	4.38613421921293e-05	IL1B/IL6/PTPRC/TYROBP/ITGB2/IL10/CD86/CXCL10/CSF1R/FCER1G/SPI1/MMP9/IRF8/CCR1/CCL3/IL17A/FCGR2B/C1QA/CCR7/IL18/HCK/IRF7/FGR/PLEK/TREM2/CD53/C5AR1/B2M/NLRP3/HCLS1/LYN/CSF3R/VAV1/MSR1/LGALS9/C1QC/RSAD2/FPR2/TNFRSF1B/SASH3/NCKAP1L/S100A9/INPP5D/HSP90AA1/IFITM1/DOCK2/CLEC4E/PSMB8/EOMES/OSM/P2RY12/AGTR2/IL11/S100A8/FGF5/LILRB3/BATF/MMP8/CLEC4D/CLEC5A/SLAMF8/LOX/LST1/PTHLH/TNFSF14	65	BP
GO:0060759	regulation of response to cytokine stimulus	10/175	183/17910	1.29401015005985e-05	7.9207822605955e-05	4.55004688822838e-05	IL6/PTPRC/CCL5/IRF7/TREM2/USP18/IL1R2/CD300LF/SAMHD1/PARP14	10	BP
GO:0021782	glial cell development	8/175	111/17910	1.32846491426442e-05	8.11839669828258e-05	4.6635653423008e-05	IL1B/IL6/C1QA/TREM2/C5AR1/LYN/FPR2/S100A8	8	BP
GO:0030154	cell differentiation	63/175	3923/17910	1.33750999618811e-05	8.15369476337005e-05	4.68384210865136e-05	IL1B/IL6/PTPRC/TYROBP/ITGB2/IL10/CD86/CXCL10/CSF1R/FCER1G/SPI1/MMP9/IRF8/CCR1/CCL3/IL17A/FCGR2B/C1QA/CCR7/IL18/IRF7/PLEK/TREM2/CD53/C5AR1/B2M/NLRP3/HCLS1/LYN/CSF3R/VAV1/MSR1/LGALS9/C1QC/RSAD2/FPR2/TNFRSF1B/SASH3/NCKAP1L/S100A9/INPP5D/HSP90AA1/IFITM1/DOCK2/CLEC4E/PSMB8/EOMES/OSM/P2RY12/AGTR2/IL11/S100A8/FGF5/LILRB3/BATF/MMP8/CLEC4D/CLEC5A/SLAMF8/LOX/LST1/PTHLH/TNFSF14	63	BP
GO:0010243	response to organonitrogen compound	24/175	932/17910	1.33860122585808e-05	8.15369476337005e-05	4.68384210865136e-05	IL1B/IL6/ITGB2/IL10/FCER1G/MMP9/CD68/CYBB/CD40/FCGR2B/AIF1/TREM2/C5AR1/NLRP3/NOD2/LYN/TIMP1/FPR2/P2RY12/AGTR2/FOLR2/CYBA/CARD9/MMP13	24	BP
GO:0032010	phagolysosome	3/178	5/18675	8.39591653202484e-06	8.26473033621196e-05	5.88266520171478e-05	NCF4/NCF2/NCF1	3	CC
GO:0032633	interleukin-4 production	5/175	32/17910	1.36775146012562e-05	8.30420529361981e-05	4.77030199951535e-05	CD86/FCER1G/NLRP3/LGALS9/SASH3	5	BP
GO:0032733	positive regulation of interleukin-10 production	5/175	32/17910	1.36775146012562e-05	8.30420529361981e-05	4.77030199951535e-05	FCER1G/TREM2/NOD2/LGALS9/SASH3	5	BP
GO:0032663	regulation of interleukin-2 production	6/175	54/17910	1.39839240431786e-05	8.47647907965767e-05	4.86926366495393e-05	IL1B/PTPRC/CD86/VSIG4/SASH3/CARD9	6	BP
GO:0051209	release of sequestered calcium ion into cytosol	8/175	112/17910	1.41886854025587e-05	8.57280830461541e-05	4.92459942294401e-05	PTPRC/CXCL10/CCR5/CCL3/CCR7/CXCL11/LYN/CYBA	8	BP
GO:0051283	negative regulation of sequestering of calcium ion	8/175	112/17910	1.41886854025587e-05	8.57280830461541e-05	4.92459942294401e-05	PTPRC/CXCL10/CCR5/CCL3/CCR7/CXCL11/LYN/CYBA	8	BP
GO:0046209	nitric oxide metabolic process	7/175	81/17910	1.42705979009242e-05	8.60839292733168e-05	4.94504080064282e-05	IL1B/ITGB2/IL10/AIF1/HSP90AA1/AGTR2/MMP8	7	BP
GO:0070372	regulation of ERK1 and ERK2 cascade	12/175	271/17910	1.48718818281958e-05	8.95665668880067e-05	5.14509887470931e-05	IL1B/PTPRC/CSF1R/CCR1/CCL3/CCR7/TREM2/C5AR1/NOD2/LYN/LGALS9/FPR2	12	BP
GO:0070374	positive regulation of ERK1 and ERK2 cascade	10/175	186/17910	1.49083933485699e-05	8.96421079158382e-05	5.14943828472349e-05	PTPRC/CSF1R/CCR1/CCL3/CCR7/TREM2/C5AR1/NOD2/LGALS9/FPR2	10	BP
GO:0031295	T cell costimulation	6/175	55/17910	1.55700284529979e-05	9.33203628432886e-05	5.36073348052778e-05	CD86/CCR7/PDCD1/LYN/VAV1/TNFSF14	6	BP
GO:0032722	positive regulation of chemokine production	6/175	55/17910	1.55700284529979e-05	9.33203628432886e-05	5.36073348052778e-05	IL1B/IL6/CSF1R/TLR7/AIF1/LGALS9	6	BP
GO:0051282	regulation of sequestering of calcium ion	8/175	114/17910	1.61527271091479e-05	9.66579190211411e-05	5.55245743659299e-05	PTPRC/CXCL10/CCR5/CCL3/CCR7/CXCL11/LYN/CYBA	8	BP
GO:0071496	cellular response to external stimulus	13/175	320/17910	1.63042418148939e-05	9.74087290538391e-05	5.59558727832495e-05	IL1B/PTPRC/TLR8/CD68/TLR7/CYBB/CD40/AIF1/LYN/P2RY12/FOLR2/CYBA/TNFSF14	13	BP
GO:0045582	positive regulation of T cell differentiation	7/175	83/17910	1.67627855099078e-05	9.99885451468184e-05	5.74378329987775e-05	PTPRC/CD86/IL18/NLRP3/LGALS9/SASH3/NCKAP1L	7	BP
GO:0031294	lymphocyte costimulation	6/175	56/17910	1.72982293407757e-05	0.000103018117411626	5.91781530079167e-05	CD86/CCR7/PDCD1/LYN/VAV1/TNFSF14	6	BP
GO:0043305	negative regulation of mast cell degranulation	3/175	6/17910	1.79487309341595e-05	0.000106047794144955	6.09185330283853e-05	CD300A/LGALS9/CD84	3	BP
GO:0045349	interferon-alpha biosynthetic process	3/175	6/17910	1.79487309341595e-05	0.000106047794144955	6.09185330283853e-05	IL10/TLR8/TLR7	3	BP
GO:0045354	regulation of interferon-alpha biosynthetic process	3/175	6/17910	1.79487309341595e-05	0.000106047794144955	6.09185330283853e-05	IL10/TLR8/TLR7	3	BP
GO:0046645	positive regulation of gamma-delta T cell activation	3/175	6/17910	1.79487309341595e-05	0.000106047794144955	6.09185330283853e-05	PTPRC/NOD2/NCKAP1L	3	BP
GO:2000503	positive regulation of natural killer cell chemotaxis	3/175	6/17910	1.79487309341595e-05	0.000106047794144955	6.09185330283853e-05	CCL5/CCL3/CCL4	3	BP
GO:2001057	reactive nitrogen species metabolic process	7/175	84/17910	1.81375552315338e-05	0.000106994410987281	6.14623115184468e-05	IL1B/ITGB2/IL10/AIF1/HSP90AA1/AGTR2/MMP8	7	BP
GO:0032660	regulation of interleukin-17 production	5/175	34/17910	1.86028575214452e-05	0.000109394162154411	6.28408344939915e-05	IL6/IL18/NOD2/NCKAP1L/OSM	5	BP
GO:0032735	positive regulation of interleukin-12 production	5/175	34/17910	1.86028575214452e-05	0.000109394162154411	6.28408344939915e-05	IRF8/CD40/CCR7/IDO1/LGALS9	5	BP
GO:0030168	platelet activation	9/175	152/17910	1.87302015337114e-05	0.000109970100056641	6.3171678642163e-05	IL6/FCER1G/CD40/PLEK/LYN/VAV1/P2RY12/SAA1/PIK3R5	9	BP
GO:0032740	positive regulation of interleukin-17 production	4/175	17/17910	1.89790696999594e-05	0.000111082504973158	6.38106931185522e-05	IL6/IL18/NOD2/OSM	4	BP
GO:0032930	positive regulation of superoxide anion generation	4/175	17/17910	1.89790696999594e-05	0.000111082504973158	6.38106931185522e-05	TYROBP/ITGB2/FPR2/CYBA	4	BP
GO:0045824	negative regulation of innate immune response	6/175	57/17910	1.91778993342297e-05	0.000112070849234405	6.4378441679544e-05	LGALS9/DHX58/VSIG4/SAMHD1/PARP14/SLAMF8	6	BP
GO:0014066	regulation of phosphatidylinositol 3-kinase signaling	8/175	117/17910	1.95244520727244e-05	0.000113740577495311	6.5337607280588e-05	CCL5/IL18/FGR/HCLS1/LYN/NCF1/OSM/PIK3R5	8	BP
GO:0051208	sequestering of calcium ion	8/175	117/17910	1.95244520727244e-05	0.000113740577495311	6.5337607280588e-05	PTPRC/CXCL10/CCR5/CCL3/CCR7/CXCL11/LYN/CYBA	8	BP
GO:0050830	defense response to Gram-positive bacterium	7/175	86/17910	2.11672043240248e-05	0.000122927553061883	7.06150114830575e-05	IL6/FGR/C5AR1/NLRP3/MPEG1/RNASE6/CARD9	7	BP
GO:1903725	regulation of phospholipid metabolic process	7/175	86/17910	2.11672043240248e-05	0.000122927553061883	7.06150114830575e-05	CCR7/FGR/NOD2/LYN/FPR2/P2RY12/PIK3R5	7	BP
GO:0042267	natural killer cell mediated cytotoxicity	6/175	59/17910	2.34311005434559e-05	0.000135653739988429	7.79254948821793e-05	GZMB/IL18/VAV1/LGALS9/NCR1/IL18RAP	6	BP
GO:2000514	regulation of CD4-positive, alpha-beta T cell activation	6/175	59/17910	2.34311005434559e-05	0.000135653739988429	7.79254948821793e-05	CD86/IL18/NLRP3/LGALS9/SASH3/NCKAP1L	6	BP
GO:0032693	negative regulation of interleukin-10 production	4/175	18/17910	2.42159084729199e-05	0.000139764656927038	8.02869869935502e-05	TYROBP/FCGR2B/IDO1/MMP8	4	BP
GO:0046641	positive regulation of alpha-beta T cell proliferation	4/175	18/17910	2.42159084729199e-05	0.000139764656927038	8.02869869935502e-05	PTPRC/IL18/LGALS9/RASAL3	4	BP
GO:0046718	viral entry into host cell	8/175	121/17910	2.49229724992685e-05	0.000143623909317818	8.25039118822592e-05	CD86/CCR5/MRC1/LGALS9/SELPLG/IFITM3/IFITM1/CLEC5A	8	BP
GO:0002294	CD4-positive, alpha-beta T cell differentiation involved in immune response	6/175	60/17910	2.58253571948434e-05	0.000148595132167253	8.53596016755877e-05	IL6/CD86/IL18/NLRP3/LGALS9/BATF	6	BP
GO:0032479	regulation of type I interferon production	8/175	123/17910	2.80596642505867e-05	0.000161085368615593	9.2534544707128e-05	IL10/TLR8/TLR7/IRF7/DHX58/UBE2L6/STING1/ZBP1	8	BP
GO:0070371	ERK1 and ERK2 cascade	12/175	289/17910	2.80822621222906e-05	0.000161085368615593	9.2534544707128e-05	IL1B/PTPRC/CSF1R/CCR1/CCL3/CCR7/TREM2/C5AR1/NOD2/LYN/LGALS9/FPR2	12	BP
GO:0048015	phosphatidylinositol-mediated signaling	9/175	160/17910	2.81474202717843e-05	0.000161211871081889	9.26072133065395e-05	CSF1R/CCL5/IL18/FGR/HCLS1/LYN/NCF1/OSM/PIK3R5	9	BP
GO:0045639	positive regulation of myeloid cell differentiation	7/175	90/17910	2.84848181449078e-05	0.000162894831593204	9.35739800961804e-05	TYROBP/CCR1/IL17A/TREM2/HCLS1/NCKAP1L/INPP5D	7	BP
GO:0002922	positive regulation of humoral immune response	4/175	19/17910	3.04400546765169e-05	0.000173545433674045	9.96921559608009e-05	IL1B/PTPRC/FCGR2B/CCR7	4	BP
GO:0045076	regulation of interleukin-2 biosynthetic process	4/175	19/17910	3.04400546765169e-05	0.000173545433674045	9.96921559608009e-05	IL1B/PTPRC/CD86/CARD9	4	BP
GO:0002606	positive regulation of dendritic cell antigen processing and presentation	3/175	7/17910	3.11843017631635e-05	0.000176177173103068	0.000101203943232019	CCR7/NOD2/SLC11A1	3	BP
GO:0035771	interleukin-4-mediated signaling pathway	3/175	7/17910	3.11843017631635e-05	0.000176177173103068	0.000101203943232019	IL2RG/CD300LF/PARP14	3	BP
GO:0045630	positive regulation of T-helper 2 cell differentiation	3/175	7/17910	3.11843017631635e-05	0.000176177173103068	0.000101203943232019	CD86/IL18/NLRP3	3	BP
GO:1904124	microglial cell migration	3/175	7/17910	3.11843017631635e-05	0.000176177173103068	0.000101203943232019	CCL3/TREM2/P2RY12	3	BP
GO:1904139	regulation of microglial cell migration	3/175	7/17910	3.11843017631635e-05	0.000176177173103068	0.000101203943232019	CCL3/TREM2/P2RY12	3	BP
GO:2000553	positive regulation of T-helper 2 cell cytokine production	3/175	7/17910	3.11843017631635e-05	0.000176177173103068	0.000101203943232019	IL6/NLRP3/RSAD2	3	BP
GO:0032606	type I interferon production	8/175	125/17910	3.15204046771082e-05	0.000177807410999072	0.000102140423824685	IL10/TLR8/TLR7/IRF7/DHX58/UBE2L6/STING1/ZBP1	8	BP
GO:0032620	interleukin-17 production	5/175	38/17910	3.25138156330569e-05	0.000183135045884989	0.000105200852420845	IL6/IL18/NOD2/NCKAP1L/OSM	5	BP
GO:0048017	inositol lipid-mediated signaling	9/175	163/17910	3.25886379548146e-05	0.000183280460076701	0.000105284384749943	CSF1R/CCL5/IL18/FGR/HCLS1/LYN/NCF1/OSM/PIK3R5	9	BP
GO:0097553	calcium ion transmembrane import into cytosol	8/175	126/17910	3.33803944968443e-05	0.000187451464591888	0.000107680393817068	PTPRC/CXCL10/CCR5/CCL3/CCR7/CXCL11/LYN/CYBA	8	BP
GO:0045619	regulation of lymphocyte differentiation	9/175	164/17910	3.4195087568674e-05	0.000191544366019379	0.000110031537023797	PTPRC/CD86/IL18/NLRP3/LGALS9/SASH3/NCKAP1L/INPP5D/SLAMF8	9	BP
GO:0046637	regulation of alpha-beta T cell differentiation	6/175	63/17910	3.42116675136217e-05	0.000191544366019379	0.000110031537023797	CD86/IL18/NLRP3/LGALS9/SASH3/NCKAP1L	6	BP
GO:0002374	cytokine secretion involved in immune response	4/175	20/17910	3.77605843556401e-05	0.000210782963418051	0.000121083036401982	IL10/NLRP3/NOD2/TNFRSF1B	4	BP
GO:0033630	positive regulation of cell adhesion mediated by integrin	4/175	20/17910	3.77605843556401e-05	0.000210782963418051	0.000121083036401982	CCL5/CXCL13/NCKAP1L/P2RY12	4	BP
GO:0007249	I-kappaB kinase/NF-kappaB signaling	11/175	253/17910	4.01716419394353e-05	0.000223907512449311	0.000128622356574457	IL1B/TLR8/TLR7/CD40/CCR7/NOD2/LGALS9/BST2/CD14/CLEC6A/CARD9	11	BP
GO:0030666	endocytic vesicle membrane	9/178	161/18675	2.44548275108483e-05	0.000227357844067189	0.000161828640889929	CD163/CYBB/FCGR1A/B2M/MSR1/RAC2/STAB1/SLC11A1/CYBA	9	CC
GO:0043235	receptor complex	12/178	292/18675	2.45402117405855e-05	0.000227357844067189	0.000161828640889929	IL6/ITGB2/TLR7/CD40/B2M/LYN/KLRD1/CD14/TNFRSF1B/CD200R1/IL18RAP/IL13RA1	12	CC
GO:0070838	divalent metal ion transport	15/175	454/17910	4.09027709111357e-05	0.000227643397630428	0.000130768413893528	PTPRC/CXCL10/CCL5/CCR5/CCR1/CCL3/CCL4/CCR7/CXCL11/LYN/CCL8/P2RY12/SLC11A1/CD84/CYBA	15	BP
GO:0005773	vacuole	20/178	737/18675	2.56131747849294e-05	0.000230518573064365	0.000164078382832781	IL1B/TLR8/CD68/TLR7/CTSS/HCK/C3AR1/NCF4/LAPTM5/NCF2/LYN/NCF1/BST2/HSP90AA1/IFITM3/MEFV/SLC11A1/RNASE6/SRGN/STING1	20	CC
GO:0001912	positive regulation of leukocyte mediated cytotoxicity	5/175	40/17910	4.19555322194113e-05	0.000232464726667553	0.000133537998065994	PTPRC/TYROBP/B2M/VAV1/IL18RAP	5	BP
GO:0032692	negative regulation of interleukin-1 production	5/175	40/17910	4.19555322194113e-05	0.000232464726667553	0.000133537998065994	IL10/TREM2/NLRP3/IL1R2/MEFV	5	BP
GO:0042036	negative regulation of cytokine biosynthetic process	5/175	40/17910	4.19555322194113e-05	0.000232464726667553	0.000133537998065994	IL6/PTPRC/TYROBP/IL10/INPP5D	5	BP
GO:0016493	C-C chemokine receptor activity	3/172	5/16967	1.00860791583492e-05	0.000240384886607322	0.000162203027400353	CCR5/CCR1/CCR7	3	MF
GO:0031726	CCR1 chemokine receptor binding	3/172	5/16967	1.00860791583492e-05	0.000240384886607322	0.000162203027400353	CCL5/CCL3/CCL4	3	MF
GO:0048248	CXCR3 chemokine receptor binding	3/172	5/16967	1.00860791583492e-05	0.000240384886607322	0.000162203027400353	CXCL10/CXCL11/CXCL13	3	MF
GO:0050544	arachidonic acid binding	3/172	5/16967	1.00860791583492e-05	0.000240384886607322	0.000162203027400353	S100A9/ALOX5AP/S100A8	3	MF
GO:0051701	interaction with host	10/175	211/17910	4.3967195137018e-05	0.000243250458302437	0.000139733798309956	CD86/CCR5/MRC1/CCL8/LGALS9/IFIT1/SELPLG/IFITM3/IFITM1/CLEC5A	10	BP
GO:0072511	divalent inorganic cation transport	15/175	458/17910	4.51965566995299e-05	0.000249682602741864	0.000143428705937558	PTPRC/CXCL10/CCL5/CCR5/CCR1/CCL3/CCL4/CCR7/CXCL11/LYN/CCL8/P2RY12/SLC11A1/CD84/CYBA	15	BP
GO:0010001	glial cell differentiation	10/175	212/17910	4.57594520972179e-05	0.000252419396524476	0.000145000841065707	IL1B/IL6/C1QA/TREM2/C5AR1/LYN/FPR2/TNFRSF1B/S100A8/FGF5	10	BP
GO:0032928	regulation of superoxide anion generation	4/175	21/17910	4.62906514574968e-05	0.000254598583016232	0.000146252661957819	TYROBP/ITGB2/FPR2/CYBA	4	BP
GO:0051043	regulation of membrane protein ectodomain proteolysis	4/175	21/17910	4.62906514574968e-05	0.000254598583016232	0.000146252661957819	IL1B/IL10/TIMP1/TNFRSF1B	4	BP
GO:0008285	negative regulation of cell proliferation	20/175	751/17910	4.6744322309508e-05	0.000256716248806989	0.000147469142644263	IL1B/IL6/TYROBP/IL10/CSF1R/FCGR2B/AIF1/CD300A/IDO1/LYN/CCL8/LGALS9/VSIG4/IFIT3/INPP5D/IFITM1/OSM/AGTR2/LST1/PTHLH	20	BP
GO:0002377	immunoglobulin production	7/175	98/17910	4.9403305764202e-05	0.00026888960185549	0.000154462053866325	IL6/PTPRC/IL10/CD40/FCGR2B/SAMHD1/BATF	7	BP
GO:0042136	neurotransmitter biosynthetic process	7/175	98/17910	4.9403305764202e-05	0.00026888960185549	0.000154462053866325	IL1B/ITGB2/IL10/AIF1/HSP90AA1/AGTR2/MMP8	7	BP
GO:0002883	regulation of hypersensitivity	3/175	8/17910	4.95360790584044e-05	0.00026888960185549	0.000154462053866325	FCER1G/FCGR2B/CCR7	3	BP
GO:0033007	negative regulation of mast cell activation involved in immune response	3/175	8/17910	4.95360790584044e-05	0.00026888960185549	0.000154462053866325	CD300A/LGALS9/CD84	3	BP
GO:0033625	positive regulation of integrin activation	3/175	8/17910	4.95360790584044e-05	0.00026888960185549	0.000154462053866325	PLEK/CXCL13/P2RY12	3	BP
GO:0035744	T-helper 1 cell cytokine production	3/175	8/17910	4.95360790584044e-05	0.00026888960185549	0.000154462053866325	IL1B/IL18/IL18RAP	3	BP
GO:0046643	regulation of gamma-delta T cell activation	3/175	8/17910	4.95360790584044e-05	0.00026888960185549	0.000154462053866325	PTPRC/NOD2/NCKAP1L	3	BP
GO:2000508	regulation of dendritic cell chemotaxis	3/175	8/17910	4.95360790584044e-05	0.00026888960185549	0.000154462053866325	CCR7/LGALS9/SLAMF8	3	BP
GO:0030260	entry into host cell	8/175	134/17910	5.1839185835493e-05	0.00027976703466774	0.000160710531313498	CD86/CCR5/MRC1/LGALS9/SELPLG/IFITM3/IFITM1/CLEC5A	8	BP
GO:0044409	entry into host	8/175	134/17910	5.1839185835493e-05	0.00027976703466774	0.000160710531313498	CD86/CCR5/MRC1/LGALS9/SELPLG/IFITM3/IFITM1/CLEC5A	8	BP
GO:0051806	entry into cell of other organism involved in symbiotic interaction	8/175	134/17910	5.1839185835493e-05	0.00027976703466774	0.000160710531313498	CD86/CCR5/MRC1/LGALS9/SELPLG/IFITM3/IFITM1/CLEC5A	8	BP
GO:0051828	entry into other organism involved in symbiotic interaction	8/175	134/17910	5.1839185835493e-05	0.00027976703466774	0.000160710531313498	CD86/CCR5/MRC1/LGALS9/SELPLG/IFITM3/IFITM1/CLEC5A	8	BP
GO:0048878	chemical homeostasis	24/175	1015/17910	5.28783121685617e-05	0.000284963814856514	0.000163695791196776	PTPRC/CXCL10/CCL5/CCR5/CCR1/CCL3/CD40/CCR7/IL18/C3AR1/CXCL11/CD52/B2M/CXCL13/LYN/CCL8/IFIT1/S100A9/SLC11A1/AGTR2/S100A8/SAA1/CYBA/SLAMF8	24	BP
GO:0019932	second-messenger-mediated signaling	13/175	360/17910	5.53049226195942e-05	0.000297612101578824	0.000170961525280715	PTPRC/CXCL10/CCR5/CCL3/CCL4/PLEK/TREM2/CXCL11/FPR2/P2RY12/AGTR2/GPR65/PTHLH	13	BP
GO:0032682	negative regulation of chemokine production	4/175	22/17910	5.61472682087114e-05	0.000301278024534549	0.000173067393209967	IL6/IL10/LGALS9/MEFV	4	BP
GO:1903306	negative regulation of regulated secretory pathway	4/175	22/17910	5.61472682087114e-05	0.000301278024534549	0.000173067393209967	FCGR2B/CD300A/LGALS9/CD84	4	BP
GO:0007186	G protein-coupled receptor signaling pathway	25/175	1087/17910	5.7054456885109e-05	0.000305707261819925	0.000175611742576546	CXCL10/CCL5/CCR5/CCR1/CCL4/CCR7/C3AR1/PLEK/CXCL11/C5AR1/CXCL13/VAV1/CXCL2/RAC2/FPR2/CXCL16/CXCL5/P2RY12/AGTR2/SAA1/ADGRE1/RGS1/GPR65/PTHLH/PIK3R5	25	BP
GO:0035690	cellular response to drug	13/175	362/17910	5.85124084934627e-05	0.000313070683498642	0.000179841616949262	IL1B/IL6/IL10/SPI1/CYBB/AIF1/NOD2/P2RY12/AGTR2/FOLR2/CYBA/IL18RAP/SLAMF8	13	BP
GO:0006816	calcium ion transport	14/175	415/17910	5.95152108063109e-05	0.000317981269165147	0.000182662474068692	PTPRC/CXCL10/CCL5/CCR5/CCR1/CCL3/CCL4/CCR7/CXCL11/LYN/CCL8/P2RY12/CD84/CYBA	14	BP
GO:0048661	positive regulation of smooth muscle cell proliferation	7/175	101/17910	5.99326418860228e-05	0.000319754751289194	0.000183681240467561	IL6/IL10/CCL5/MMP9/AIF1/IL18/CYBA	7	BP
GO:0042493	response to drug	23/175	958/17910	6.09776849520342e-05	0.000324866868547874	0.000186617866227473	IL1B/IL6/IL10/SPI1/CYBB/CD40/AIF1/CCR7/B2M/NOD2/LYN/CD14/NCKAP1L/P2RY12/SLC11A1/AGTR2/FOLR2/S100A8/CYBA/CARD9/IL18RAP/SLAMF8/LOX	23	BP
GO:0050871	positive regulation of B cell activation	6/175	70/17910	6.23973602402846e-05	0.00033195750682598	0.000190691041776478	IL6/PTPRC/CD40/NOD2/NCKAP1L/INPP5D	6	BP
GO:0098772	molecular function regulator	33/172	1492/16967	1.47789360976724e-05	0.000333692820310602	0.000225163846363429	IL1B/IL6/IL10/CXCL10/CCL5/CCL3/IL17A/CCL4/IL18/NCF4/CXCL11/CXCL13/NCF2/CCL8/VAV1/TIMP1/RAC2/BST2/CXCL16/NCKAP1L/HSP90AA1/ALOX5AP/DOCK2/WAS/OSM/P2RY12/AGTR2/IL11/FGF5/GMFG/RGS1/RASAL3/TNFSF14	33	MF
GO:0014065	phosphatidylinositol 3-kinase signaling	8/175	138/17910	6.38616237989934e-05	0.000339264876432152	0.00019488871736505	CCL5/IL18/FGR/HCLS1/LYN/NCF1/OSM/PIK3R5	8	BP
GO:0007187	G protein-coupled receptor signaling pathway, coupled to cyclic nucleotide second messenger	9/175	178/17910	6.47623550040097e-05	0.00034356199675886	0.000197357172920021	CXCL10/CCR1/CXCL11/FPR2/P2RY12/AGTR2/RGS1/GPR65/PTHLH	9	BP
GO:0002437	inflammatory response to antigenic stimulus	5/175	44/17910	6.70944352237007e-05	0.000354926715327639	0.000203885568810501	IL10/FCER1G/CD68/FCGR2B/CCR7	5	BP
GO:0030225	macrophage differentiation	5/175	44/17910	6.70944352237007e-05	0.000354926715327639	0.000203885568810501	CSF1R/SPI1/MMP9/HCLS1/C1QC	5	BP
GO:0010758	regulation of macrophage chemotaxis	4/175	23/17910	6.7451091229107e-05	0.000355806884621805	0.000204391176896455	CCL5/C3AR1/C5AR1/SLAMF8	4	BP
GO:0060143	positive regulation of syncytium formation by plasma membrane fusion	4/175	23/17910	6.7451091229107e-05	0.000355806884621805	0.000204391176896455	TYROBP/TREM2/CD53/TNFSF14	4	BP
GO:0001960	negative regulation of cytokine-mediated signaling pathway	6/175	71/17910	6.76102885461511e-05	0.000356144336848739	0.000204585024347953	IL6/PTPRC/CCL5/IL1R2/SAMHD1/PARP14	6	BP
GO:0050664	oxidoreductase activity, acting on NAD(P)H, oxygen as acceptor	4/172	16/16967	1.68761849466423e-05	0.000361994167105478	0.000244260571596139	CYBB/NCF2/NCF1/CYBA	4	MF
GO:0050851	antigen receptor-mediated signaling pathway	10/175	224/17910	7.26293854090389e-05	0.000382044868396351	0.000219463432703899	PTPRC/FCGR2B/CCR7/CD300A/LYN/NCKAP1L/INPP5D/WAS/PSMB8/THEMIS2	10	BP
GO:0002524	hypersensitivity	3/175	9/17910	7.37700202526558e-05	0.000385873952090815	0.000221663027362047	FCER1G/FCGR2B/CCR7	3	BP
GO:0002676	regulation of chronic inflammatory response	3/175	9/17910	7.37700202526558e-05	0.000385873952090815	0.000221663027362047	IL10/CCL5/IDO1	3	BP
GO:0051133	regulation of NK T cell activation	3/175	9/17910	7.37700202526558e-05	0.000385873952090815	0.000221663027362047	IL18/CD300A/RASAL3	3	BP
GO:2000501	regulation of natural killer cell chemotaxis	3/175	9/17910	7.37700202526558e-05	0.000385873952090815	0.000221663027362047	CCL5/CCL3/CCL4	3	BP
GO:0050542	icosanoid binding	3/172	6/16967	2.00215751494262e-05	0.000390420715413811	0.000263441778281923	S100A9/ALOX5AP/S100A8	3	MF
GO:0050543	icosatetraenoic acid binding	3/172	6/16967	2.00215751494262e-05	0.000390420715413811	0.000263441778281923	S100A9/ALOX5AP/S100A8	3	MF
GO:0033628	regulation of cell adhesion mediated by integrin	5/175	45/17910	7.48884038104429e-05	0.000390631283474277	0.000224395848457923	CCL5/CXCL13/LYN/NCKAP1L/P2RY12	5	BP
GO:0045058	T cell selection	5/175	45/17910	7.48884038104429e-05	0.000390631283474277	0.000224395848457923	IL6/PTPRC/CCR7/DOCK2/BATF	5	BP
GO:0002861	regulation of inflammatory response to antigenic stimulus	4/175	24/17910	8.03262132687856e-05	0.000417830372218718	0.000240020205375289	IL10/FCER1G/FCGR2B/CCR7	4	BP
GO:0032897	negative regulation of viral transcription	4/175	24/17910	8.03262132687856e-05	0.000417830372218718	0.000240020205375289	CCL5/CCL3/CCL4/IFITM3	4	BP
GO:0032481	positive regulation of type I interferon production	6/175	74/17910	8.53650225451945e-05	0.00044342386710976	0.000254722238325646	TLR8/TLR7/IRF7/DHX58/STING1/ZBP1	6	BP
GO:0002262	myeloid cell homeostasis	8/175	145/17910	9.04630307010854e-05	0.000468603510833877	0.000269186536901757	IL6/FCER1G/SPI1/B2M/HCLS1/LYN/NCKAP1L/INPP5D	8	BP
GO:0060402	calcium ion transport into cytosol	8/175	145/17910	9.04630307010854e-05	0.000468603510833877	0.000269186536901757	PTPRC/CXCL10/CCR5/CCL3/CCR7/CXCL11/LYN/CYBA	8	BP
GO:0030282	bone mineralization	7/175	108/17910	9.17591738191329e-05	0.000474660179921932	0.000272665754917158	CCR1/CCL3/FGR/SRGN/MMP13/LOX/PTHLH	7	BP
GO:0045646	regulation of erythrocyte differentiation	5/175	47/17910	9.2552949296094e-05	0.000478105014319601	0.000274644619821646	SPI1/B2M/LYN/NCKAP1L/INPP5D	5	BP
GO:0017157	regulation of exocytosis	9/175	187/17910	9.46204063531943e-05	0.000487535511139164	0.000280061913378844	ITGB2/FCER1G/FCGR2B/FGR/CD300A/LYN/LGALS9/RAC2/CD84	9	BP
GO:0045408	regulation of interleukin-6 biosynthetic process	4/175	25/17910	9.48999604570351e-05	0.000487535511139164	0.000280061913378844	IL1B/TYROBP/INPP5D/CARD9	4	BP
GO:0045672	positive regulation of osteoclast differentiation	4/175	25/17910	9.48999604570351e-05	0.000487535511139164	0.000280061913378844	TYROBP/CCR1/IL17A/TREM2	4	BP
GO:1900120	regulation of receptor binding	4/175	25/17910	9.48999604570351e-05	0.000487535511139164	0.000280061913378844	IL10/MMP9/B2M/LOX	4	BP
GO:1901652	response to peptide	15/175	491/17910	9.8629342486501e-05	0.000505999644580952	0.000290668526481768	IL1B/IL10/MMP9/CYBB/CD40/FCGR2B/TREM2/NOD2/LYN/TIMP1/FPR2/AGTR2/CYBA/CARD9/MMP13	15	BP
GO:0031090	organelle membrane	46/178	2734/18675	6.09345091268591e-05	0.000506746774798247	0.000360691939956647	PTPRC/TYROBP/ITGB2/FCER1G/TLR8/CD163/CD68/TLR7/CYBB/FCGR1A/SELL/IRF7/MRC1/FGR/MX1/C3AR1/CD53/NCF4/C5AR1/LAPTM5/B2M/NLRP3/CD300A/LYN/MSR1/RAC2/BST2/RSAD2/FPR2/CD14/TNFRSF1B/NCKAP1L/IFITM3/ALOX5AP/WAS/CLEC12A/STAB1/SLC11A1/LILRB3/PLAUR/CYBA/CLEC4D/CLEC5A/GBP3/STING1/LST1	46	CC
GO:0000323	lytic vacuole	18/178	659/18675	6.11313569597885e-05	0.000506746774798247	0.000360691939956647	IL1B/TLR8/CD68/TLR7/CTSS/HCK/C3AR1/NCF4/LAPTM5/NCF2/LYN/NCF1/BST2/HSP90AA1/IFITM3/SLC11A1/RNASE6/SRGN	18	CC
GO:0005764	lysosome	18/178	659/18675	6.11313569597885e-05	0.000506746774798247	0.000360691939956647	IL1B/TLR8/CD68/TLR7/CTSS/HCK/C3AR1/NCF4/LAPTM5/NCF2/LYN/NCF1/BST2/HSP90AA1/IFITM3/SLC11A1/RNASE6/SRGN	18	CC
GO:0012505	endomembrane system	63/178	4213/18675	6.28226062073158e-05	0.00050741335782832	0.000361166400058253	IL6/PTPRC/TYROBP/ITGB2/FCER1G/CCR5/TLR8/MMP9/CD68/TLR7/CYBB/FCGR1A/CTSS/SELL/GZMB/HCK/IRF7/MRC1/FGR/MX1/C3AR1/CD53/NCF4/C5AR1/B2M/NCF2/NLRP3/CD300A/NOD2/LYN/IL2RG/TIMP1/NCF1/RAC2/BST2/RSAD2/FPR2/CD14/MX2/TNFRSF1B/NCKAP1L/S100A9/HSP90AA1/IFITM3/ALOX5AP/DOCK2/CLEC12A/SLC11A1/S100A8/SRGN/F13A1/LILRB3/PLAUR/CYBA/MMP8/CLEC4D/CLEC5A/GBP3/STING1/TNFAIP6/GMFG/LST1/PTHLH	63	CC
GO:0042060	wound healing	16/175	550/17910	0.000101813296304	0.000521618805721863	0.000299640861941548	IL6/FCER1G/CD40/PLEK/LYN/VAV1/TIMP1/WAS/P2RY12/SLC11A1/S100A8/SAA1/F13A1/PLAUR/LOX/PIK3R5	16	BP
GO:0002762	negative regulation of myeloid leukocyte differentiation	5/175	48/17910	0.000102503959930057	0.000524349159512762	0.000301209297654249	CCL3/LYN/C1QC/INPP5D/LILRB3	5	BP
GO:0051224	negative regulation of protein transport	9/175	189/17910	0.00010262662694207	0.000524349159512762	0.000301209297654249	IL1B/IL10/TLR8/FCGR2B/NLRP3/RSAD2/IL1R2/CD200R1/SRGN	9	BP
GO:0007596	blood coagulation	12/175	331/17910	0.000103501341470023	0.000528096885535999	0.000303362156875591	IL6/FCER1G/CD40/PLEK/LYN/VAV1/WAS/P2RY12/SAA1/F13A1/PLAUR/PIK3R5	12	BP
GO:0032621	interleukin-18 production	3/175	10/17910	0.000104628566789529	0.000531672336675053	0.000305416053800671	IL10/NLRP3/CD84	3	BP
GO:0045060	negative thymic T cell selection	3/175	10/17910	0.000104628566789529	0.000531672336675053	0.000305416053800671	PTPRC/CCR7/DOCK2	3	BP
GO:0098883	synapse pruning	3/175	10/17910	0.000104628566789529	0.000531672336675053	0.000305416053800671	C1QA/C1QB/C1QC	3	BP
GO:0060761	negative regulation of response to cytokine stimulus	6/175	77/17910	0.000106647906615666	0.000540465001006221	0.000310466948227891	IL6/PTPRC/CCL5/IL1R2/SAMHD1/PARP14	6	BP
GO:0071260	cellular response to mechanical stimulus	6/175	77/17910	0.000106647906615666	0.000540465001006221	0.000310466948227891	IL1B/TLR8/TLR7/CD40/CYBA/TNFSF14	6	BP
GO:0033036	macromolecule localization	46/175	2735/17910	0.000109248423634416	0.000552894593224244	0.000317607054537203	IL1B/IL6/TYROBP/ITGB2/IL10/CSF1R/FCER1G/CCL5/TLR8/IL10RA/CCL3/IL17A/CD40/FCGR2B/GZMB/AIF1/CCR7/FGR/PLEK/TREM2/NLRP3/NOD2/HCLS1/LYN/MSR1/LGALS9/IFIT1/NCF1/RAC2/RSAD2/CD14/MX2/TNFRSF1B/HSP90AA1/IL1R2/RTP4/LCP1/CLEC4E/OSM/AGTR2/CLEC6A/SAA1/CD200R1/SRGN/MMP8/CLEC5A	46	BP
GO:0002507	tolerance induction	4/175	26/17910	0.000111302694953481	0.000561770687079646	0.000322705874565032	IDO1/PDCD1/LYN/LGALS9	4	BP
GO:0032647	regulation of interferon-alpha production	4/175	26/17910	0.000111302694953481	0.000561770687079646	0.000322705874565032	IL10/TLR8/TLR7/IRF7	4	BP
GO:0002534	cytokine production involved in inflammatory response	5/175	49/17910	0.000113256290228165	0.000570092228066401	0.000327486134951738	IL17A/IDO1/NOD2/IL1R2/MEFV	5	BP
GO:0031529	ruffle organization	5/175	49/17910	0.000113256290228165	0.000570092228066401	0.000327486134951738	CSF1R/AIF1/CCR7/PLEK/P2RY12	5	BP
GO:0007599	hemostasis	12/175	336/17910	0.000119159879704007	0.000599002621092721	0.000344093540571417	IL6/FCER1G/CD40/PLEK/LYN/VAV1/WAS/P2RY12/SAA1/F13A1/PLAUR/PIK3R5	12	BP
GO:0072376	protein activation cascade	8/175	151/17910	0.000120031975393434	0.000601757618774458	0.000345676132822592	IL1B/C1QA/C3AR1/C5AR1/C1QB/C1QC/VSIG4/F13A1	8	BP
GO:0006464	cellular protein modification process	59/175	3851/17910	0.0001203098280936	0.000601757618774458	0.000345676132822592	IL1B/IL6/PTPRC/ITGB2/CXCL10/CSF1R/CCL5/SPI1/CCR5/TLR8/MMP9/TLR7/CCR1/CCL3/FCGR1A/CD40/FCGR2B/AIF1/CCR7/IL18/HCK/FGR/TREM2/C5AR1/NLRP3/CD300A/NOD2/HCLS1/LYN/CCL8/IL2RG/TIMP1/LGALS9/NCF1/RAC2/FPR2/NCKAP1L/S100A9/USP18/HSP90AA1/PSMB8/OSM/UBE2L6/SLC11A1/AGTR2/IL11/S100A8/SAA1/FGF5/F13A1/PLAUR/CARD9/PARP14/MMP8/SAMSN1/LOX/GMFG/RASAL3/PIK3R5	59	BP
GO:0036211	protein modification process	59/175	3851/17910	0.0001203098280936	0.000601757618774458	0.000345676132822592	IL1B/IL6/PTPRC/ITGB2/CXCL10/CSF1R/CCL5/SPI1/CCR5/TLR8/MMP9/TLR7/CCR1/CCL3/FCGR1A/CD40/FCGR2B/AIF1/CCR7/IL18/HCK/FGR/TREM2/C5AR1/NLRP3/CD300A/NOD2/HCLS1/LYN/CCL8/IL2RG/TIMP1/LGALS9/NCF1/RAC2/FPR2/NCKAP1L/S100A9/USP18/HSP90AA1/PSMB8/OSM/UBE2L6/SLC11A1/AGTR2/IL11/S100A8/SAA1/FGF5/F13A1/PLAUR/CARD9/PARP14/MMP8/SAMSN1/LOX/GMFG/RASAL3/PIK3R5	59	BP
GO:1904950	negative regulation of establishment of protein localization	9/175	193/17910	0.000120351523754892	0.000601757618774458	0.000345676132822592	IL1B/IL10/TLR8/FCGR2B/NLRP3/RSAD2/IL1R2/CD200R1/SRGN	9	BP
GO:0002223	stimulatory C-type lectin receptor signaling pathway	7/175	113/17910	0.00012200904968415	0.000608418461091626	0.000349502414603999	FCER1G/LYN/CLEC4E/PSMB8/CLEC6A/CARD9/CLEC4D	7	BP
GO:0030183	B cell differentiation	7/175	113/17910	0.00012200904968415	0.000608418461091626	0.000349502414603999	PTPRC/IL10/FCGR2B/NCKAP1L/INPP5D/IL11/SLAMF8	7	BP
GO:0050817	coagulation	12/175	337/17910	0.000122524458613437	0.000610175066863186	0.000350511486481217	IL6/FCER1G/CD40/PLEK/LYN/VAV1/WAS/P2RY12/SAA1/F13A1/PLAUR/PIK3R5	12	BP
GO:0031343	positive regulation of cell killing	5/175	50/17910	0.000124852946244548	0.000620944174141767	0.000356697736961257	PTPRC/TYROBP/B2M/VAV1/IL18RAP	5	BP
GO:0035456	response to interferon-beta	4/175	27/17910	0.000129667622893743	0.000642327032612714	0.000368980994529285	BST2/IFITM3/IFITM1/XAF1	4	BP
GO:0042226	interleukin-6 biosynthetic process	4/175	27/17910	0.000129667622893743	0.000642327032612714	0.000368980994529285	IL1B/TYROBP/INPP5D/CARD9	4	BP
GO:0046640	regulation of alpha-beta T cell proliferation	4/175	27/17910	0.000129667622893743	0.000642327032612714	0.000368980994529285	PTPRC/IL18/LGALS9/RASAL3	4	BP
GO:0031730	CCR5 chemokine receptor binding	3/172	7/16967	3.47763226892672e-05	0.000648654018856332	0.000437688271832883	CCL5/CCL3/CCL4	3	MF
GO:0002712	regulation of B cell mediated immunity	5/175	51/17910	0.00013733802614923	0.000676738099865769	0.000388748230179014	PTPRC/IL10/FCER1G/CD40/FCGR2B	5	BP
GO:0002889	regulation of immunoglobulin mediated immune response	5/175	51/17910	0.00013733802614923	0.000676738099865769	0.000388748230179014	PTPRC/IL10/FCER1G/CD40/FCGR2B	5	BP
GO:0009620	response to fungus	5/175	51/17910	0.00013733802614923	0.000676738099865769	0.000388748230179014	IL17A/S100A9/CLEC6A/S100A8/CARD9	5	BP
GO:0070228	regulation of lymphocyte apoptotic process	5/175	51/17910	0.00013733802614923	0.000676738099865769	0.000388748230179014	IL10/CCL5/IDO1/PDCD1/LGALS9	5	BP
GO:0014070	response to organic cyclic compound	21/175	878/17910	0.000137526672486163	0.000676775993550328	0.000388769997983738	IL1B/IL6/IL10/CXCL10/CCL5/CCR5/CYBB/CCL3/CD40/AIF1/IL18/NOD2/LYN/IFIT1/P2RY12/AGTR2/FOLR2/CYBA/CARD9/STING1/LOX	21	BP
GO:0003725	double-stranded RNA binding	6/172	62/16967	3.82110222416909e-05	0.000683022022570225	0.000460878557739693	TLR8/TLR7/OAS2/OAS3/DHX58/OASL	6	MF
GO:0035747	natural killer cell chemotaxis	3/175	11/17910	0.000142831102613949	0.000694653216874081	0.00039903946401351	CCL5/CCL3/CCL4	3	BP
GO:0043383	negative T cell selection	3/175	11/17910	0.000142831102613949	0.000694653216874081	0.00039903946401351	PTPRC/CCR7/DOCK2	3	BP
GO:0045628	regulation of T-helper 2 cell differentiation	3/175	11/17910	0.000142831102613949	0.000694653216874081	0.00039903946401351	CD86/IL18/NLRP3	3	BP
GO:0051132	NK T cell activation	3/175	11/17910	0.000142831102613949	0.000694653216874081	0.00039903946401351	IL18/CD300A/RASAL3	3	BP
GO:0072610	interleukin-12 secretion	3/175	11/17910	0.000142831102613949	0.000694653216874081	0.00039903946401351	TLR8/CCR7/LGALS9	3	BP
GO:0097048	dendritic cell apoptotic process	3/175	11/17910	0.000142831102613949	0.000694653216874081	0.00039903946401351	CCR7/LYN/LGALS9	3	BP
GO:1903977	positive regulation of glial cell migration	3/175	11/17910	0.000142831102613949	0.000694653216874081	0.00039903946401351	CCL3/TREM2/P2RY12	3	BP
GO:2000551	regulation of T-helper 2 cell cytokine production	3/175	11/17910	0.000142831102613949	0.000694653216874081	0.00039903946401351	IL6/NLRP3/RSAD2	3	BP
GO:2000668	regulation of dendritic cell apoptotic process	3/175	11/17910	0.000142831102613949	0.000694653216874081	0.00039903946401351	CCR7/LYN/LGALS9	3	BP
GO:0002220	innate immune response activating cell surface receptor signaling pathway	7/175	116/17910	0.000143742496808275	0.000697272293207458	0.000400543977043744	FCER1G/LYN/CLEC4E/PSMB8/CLEC6A/CARD9/CLEC4D	7	BP
GO:0030449	regulation of complement activation	7/175	116/17910	0.000143742496808275	0.000697272293207458	0.000400543977043744	IL1B/C1QA/C3AR1/C5AR1/C1QB/C1QC/VSIG4	7	BP
GO:0051924	regulation of calcium ion transport	10/175	244/17910	0.000146996096004347	0.000712131345927795	0.000409079672681855	CXCL10/CCL5/CCR1/CCL3/CCL4/CXCL11/LYN/P2RY12/CD84/CYBA	10	BP
GO:0032607	interferon-alpha production	4/175	28/17910	0.000150130607523709	0.000724501254372477	0.000416185493997812	IL10/TLR8/TLR7/IRF7	4	BP
GO:0042533	tumor necrosis factor biosynthetic process	4/175	28/17910	0.000150130607523709	0.000724501254372477	0.000416185493997812	TYROBP/IL10/CYBB/CARD9	4	BP
GO:0042534	regulation of tumor necrosis factor biosynthetic process	4/175	28/17910	0.000150130607523709	0.000724501254372477	0.000416185493997812	TYROBP/IL10/CYBB/CARD9	4	BP
GO:0070304	positive regulation of stress-activated protein kinase signaling cascade	8/175	156/17910	0.000150397976202441	0.000724856225511767	0.000416389405085707	IL1B/FCGR2B/CCR7/NOD2/LYN/NCF1/CARD9/MMP8	8	BP
GO:2000257	regulation of protein activation cascade	7/175	117/17910	0.000151647281473265	0.000729936721634505	0.000419307866269639	IL1B/C1QA/C3AR1/C5AR1/C1QB/C1QC/VSIG4	7	BP
GO:0060401	cytosolic calcium ion transport	8/175	157/17910	0.000157172058480336	0.000755557196293645	0.000434025397589454	PTPRC/CXCL10/CCR5/CCL3/CCR7/CXCL11/LYN/CYBA	8	BP
GO:0032386	regulation of intracellular transport	13/175	400/17910	0.000158758966060136	0.000762206075821451	0.000437844807416713	IL1B/ITGB2/FCER1G/FGR/CD300A/HCLS1/LYN/LGALS9/RAC2/MX2/LCP1/AGTR2/CD84	13	BP
GO:0000768	syncytium formation by plasma membrane fusion	5/175	53/17910	0.000165155224342196	0.000789872812071371	0.000453737801699316	TYROBP/CXCL10/TREM2/CD53/TNFSF14	5	BP
GO:0050853	B cell receptor signaling pathway	5/175	53/17910	0.000165155224342196	0.000789872812071371	0.000453737801699316	PTPRC/FCGR2B/CD300A/LYN/NCKAP1L	5	BP
GO:0140253	cell-cell fusion	5/175	53/17910	0.000165155224342196	0.000789872812071371	0.000453737801699316	TYROBP/CXCL10/TREM2/CD53/TNFSF14	5	BP
GO:0060205	cytoplasmic vesicle lumen	12/178	338/18675	0.000100410557784446	0.000790733142552515	0.000562827600212818	FGR/B2M/TIMP1/S100A9/HSP90AA1/DOCK2/S100A8/SAA1/SRGN/F13A1/MMP8/GMFG	12	CC
GO:0031983	vesicle lumen	12/178	339/18675	0.000103243729910363	0.000793214022482059	0.000564593439561165	FGR/B2M/TIMP1/S100A9/HSP90AA1/DOCK2/S100A8/SAA1/SRGN/F13A1/MMP8/GMFG	12	CC
GO:0010575	positive regulation of vascular endothelial growth factor production	4/175	29/17910	0.000172829987418299	0.000824470231865323	0.000473612086472594	IL1B/IL6/C3AR1/C5AR1	4	BP
GO:0001776	leukocyte homeostasis	6/175	84/17910	0.000172830123471234	0.000824470231865323	0.000473612086472594	IL6/FCER1G/LYN/LGALS9/NCKAP1L/TNFSF14	6	BP
GO:0043269	regulation of ion transport	17/175	639/17910	0.000180283371671706	0.000858160665107552	0.000492965358143685	IL1B/CXCL10/CCL5/MMP9/CYBB/CCR1/CCL3/CCL4/CTSS/TREM2/CXCL11/B2M/LYN/P2RY12/AGTR2/CD84/CYBA	17	BP
GO:0002763	positive regulation of myeloid leukocyte differentiation	5/175	54/17910	0.000180580867229851	0.000858160665107552	0.000492965358143685	TYROBP/CCR1/IL17A/TREM2/HCLS1	5	BP
GO:1904645	response to amyloid-beta	5/175	54/17910	0.000180580867229851	0.000858160665107552	0.000492965358143685	MMP9/FCGR2B/TREM2/FPR2/MMP13	5	BP
GO:0031532	actin cytoskeleton reorganization	6/175	85/17910	0.000184467541198753	0.000875518533100681	0.000502936483551503	CSF1R/HCK/PLEK/HCLS1/GMFG/GPR65	6	BP
GO:0043922	negative regulation by host of viral transcription	3/175	12/17910	0.000189074405332005	0.000895111741698353	0.000514191687251995	CCL5/CCL3/CCL4	3	BP
GO:1902563	regulation of neutrophil activation	3/175	12/17910	0.000189074405332005	0.000895111741698353	0.000514191687251995	ITGB2/FCGR2B/CD300A	3	BP
GO:0006949	syncytium formation	5/175	55/17910	0.000197081951107536	0.00093066476911892	0.000534614915218609	TYROBP/CXCL10/TREM2/CD53/TNFSF14	5	BP
GO:0016445	somatic diversification of immunoglobulins	5/175	55/17910	0.000197081951107536	0.00093066476911892	0.000534614915218609	PTPRC/IL10/CD40/SAMHD1/BATF	5	BP
GO:0032743	positive regulation of interleukin-2 production	4/175	30/17910	0.000197906399682419	0.000933379489044447	0.00053617437014909	IL1B/PTPRC/CD86/SASH3	4	BP
GO:0018193	peptidyl-amino acid modification	24/175	1107/17910	0.000199850727732275	0.000941362369922805	0.00054076008922388	IL1B/IL6/PTPRC/ITGB2/CSF1R/CCL5/SPI1/FCGR1A/CD40/IL18/HCK/FGR/TREM2/CD300A/HCLS1/LYN/NCF1/S100A9/HSP90AA1/OSM/IL11/S100A8/PARP14/SAMSN1	24	BP
GO:0046330	positive regulation of JNK cascade	7/175	124/17910	0.000217398044457716	0.00102193193614853	0.000587042803737447	IL1B/FCGR2B/CCR7/NOD2/NCF1/CARD9/MMP8	7	BP
GO:0010557	positive regulation of macromolecule biosynthetic process	32/175	1698/17910	0.000217502091223056	0.00102193193614853	0.000587042803737447	IL1B/IL6/PTPRC/TYROBP/IL10/CD86/CXCL10/CCL5/SPI1/TLR8/IRF8/TLR7/CYBB/IL17A/CD40/CCR7/IL18/IRF7/NLRP3/NOD2/HCLS1/NCF1/HSP90AA1/WAS/EOMES/OSM/SLC11A1/AGTR2/IL11/BATF/STING1/SPIB	32	BP
GO:0045920	negative regulation of exocytosis	4/175	31/17910	0.000225502608033481	0.00105819291599149	0.000607872710818641	FCGR2B/CD300A/LGALS9/CD84	4	BP
GO:0002864	regulation of acute inflammatory response to antigenic stimulus	3/175	13/17910	0.000244033090144627	0.00113800967224552	0.000653722978061667	FCER1G/FCGR2B/CCR7	3	BP
GO:0033623	regulation of integrin activation	3/175	13/17910	0.000244033090144627	0.00113800967224552	0.000653722978061667	PLEK/CXCL13/P2RY12	3	BP
GO:0035745	T-helper 2 cell cytokine production	3/175	13/17910	0.000244033090144627	0.00113800967224552	0.000653722978061667	IL6/NLRP3/RSAD2	3	BP
GO:0045086	positive regulation of interleukin-2 biosynthetic process	3/175	13/17910	0.000244033090144627	0.00113800967224552	0.000653722978061667	IL1B/PTPRC/CD86	3	BP
GO:0045342	MHC class II biosynthetic process	3/175	13/17910	0.000244033090144627	0.00113800967224552	0.000653722978061667	IL10/SPI1/SLC11A1	3	BP
GO:0042093	T-helper cell differentiation	5/175	58/17910	0.000253536113118891	0.00118085312959484	0.000678334150718565	IL6/CD86/IL18/NLRP3/BATF	5	BP
GO:0030851	granulocyte differentiation	4/175	32/17910	0.000255763335666656	0.00118679264937133	0.000681746072999406	SPI1/HCLS1/C1QC/INPP5D	4	BP
GO:0043368	positive T cell selection	4/175	32/17910	0.000255763335666656	0.00118679264937133	0.000681746072999406	IL6/PTPRC/DOCK2/BATF	4	BP
GO:0070232	regulation of T cell apoptotic process	4/175	32/17910	0.000255763335666656	0.00118679264937133	0.000681746072999406	CCL5/IDO1/PDCD1/LGALS9	4	BP
GO:0010959	regulation of metal ion transport	12/175	365/17910	0.000256201367674646	0.00118735206332488	0.000682067425062222	CXCL10/CCL5/CCR1/CCL3/CCL4/TREM2/CXCL11/B2M/LYN/P2RY12/CD84/CYBA	12	BP
GO:0006956	complement activation	7/175	128/17910	0.000264237375277233	0.00122307894002086	0.000702590519724899	IL1B/C1QA/C3AR1/C5AR1/C1QB/C1QC/VSIG4	7	BP
GO:0031012	extracellular matrix	14/178	468/18675	0.000163672435725133	0.0012275432679385	0.000873740070412366	MMP9/CTSS/C1QA/C1QB/TIMP1/LGALS9/C1QC/S100A9/S100A8/F13A1/MMP13/MMP8/LOX/ADAMTS4	14	CC
GO:0006508	proteolysis	31/175	1645/17910	0.000277484263064099	0.00128280734716901	0.00073690115270812	IL1B/IL10/MMP9/CTSS/GZMB/C1QA/C3AR1/TREM2/C5AR1/C1QB/NLRP3/LYN/TIMP1/LGALS9/C1QC/BST2/VSIG4/TNFRSF1B/S100A9/USP18/IL1R2/GZMK/PSMB8/MEFV/S100A8/SRGN/PLAUR/MMP13/MMP8/ADAMTS4/TNFSF14	31	BP
GO:1904724	tertiary granule lumen	5/178	55/18675	0.000175904282032132	0.00128860113581678	0.000917199805944776	MMP9/CTSS/B2M/MMP8/TNFAIP6	5	CC
GO:0044267	cellular protein metabolic process	69/175	4871/17910	0.000279770908301587	0.00129178172475054	0.000742056431245665	IL1B/IL6/PTPRC/ITGB2/IL10/CXCL10/CSF1R/CCL5/SPI1/CCR5/TLR8/MMP9/TLR7/CCR1/CCL3/FCGR1A/CD40/CTSS/FCGR2B/AIF1/CCR7/IL18/HCK/FGR/TREM2/C5AR1/B2M/NLRP3/CD300A/NOD2/HCLS1/LYN/CCL8/IL2RG/TIMP1/LGALS9/NCF1/RAC2/BST2/VSIG4/FPR2/TNFRSF1B/NCKAP1L/S100A9/USP18/HSP90AA1/IL1R2/PSMB8/MEFV/OSM/UBE2L6/SLC11A1/AGTR2/IL11/S100A8/SAA1/FGF5/F13A1/PLAUR/CARD9/PARP14/MMP13/MMP8/SAMSN1/LOX/GMFG/RASAL3/TNFSF14/PIK3R5	69	BP
GO:0001810	regulation of type I hypersensitivity	2/175	3/17910	0.000282966866974474	0.00129534404220873	0.000744102783604846	FCER1G/FCGR2B	2	BP
GO:0016068	type I hypersensitivity	2/175	3/17910	0.000282966866974474	0.00129534404220873	0.000744102783604846	FCER1G/FCGR2B	2	BP
GO:1902214	regulation of interleukin-4-mediated signaling pathway	2/175	3/17910	0.000282966866974474	0.00129534404220873	0.000744102783604846	CD300LF/PARP14	2	BP
GO:1904844	response to L-glutamine	2/175	3/17910	0.000282966866974474	0.00129534404220873	0.000744102783604846	CYBB/CYBA	2	BP
GO:1904845	cellular response to L-glutamine	2/175	3/17910	0.000282966866974474	0.00129534404220873	0.000744102783604846	CYBB/CYBA	2	BP
GO:2000361	regulation of prostaglandin-E synthase activity	2/175	3/17910	0.000282966866974474	0.00129534404220873	0.000744102783604846	ITGB2/NOD2	2	BP
GO:2000363	positive regulation of prostaglandin-E synthase activity	2/175	3/17910	0.000282966866974474	0.00129534404220873	0.000744102783604846	ITGB2/NOD2	2	BP
GO:0010922	positive regulation of phosphatase activity	4/175	33/17910	0.000288835102805655	0.00131736985913799	0.00075675538488619	PTPRC/PLEK/CD300A/AGTR2	4	BP
GO:0071353	cellular response to interleukin-4	4/175	33/17910	0.000288835102805655	0.00131736985913799	0.00075675538488619	MRC1/IL2RG/CD300LF/PARP14	4	BP
GO:0097242	amyloid-beta clearance	4/175	33/17910	0.000288835102805655	0.00131736985913799	0.00075675538488619	ITGB2/TREM2/C5AR1/MSR1	4	BP
GO:0052548	regulation of endopeptidase activity	12/175	370/17910	0.000289946381381118	0.00132082760824042	0.000758741668567039	MMP9/NLRP3/LYN/TIMP1/LGALS9/BST2/S100A9/PSMB8/MEFV/S100A8/PLAUR/TNFSF14	12	BP
GO:0043270	positive regulation of ion transport	10/175	266/17910	0.000294621191889702	0.001340490581104	0.000770036947940685	IL1B/CXCL10/CCL5/CCR1/CCL3/CCL4/CTSS/TREM2/CXCL11/P2RY12	10	BP
GO:0019957	C-C chemokine binding	3/172	9/16967	8.22231525417293e-05	0.00136243866417912	0.000919324334803725	CCR5/CCR1/CCR7	3	MF
GO:0001540	amyloid-beta binding	6/172	71/16967	8.257204025328e-05	0.00136243866417912	0.000919324334803725	ITGB2/FCGR2B/C1QA/TREM2/MSR1/FPR2	6	MF
GO:0045121	membrane raft	11/178	309/18675	0.00019145358092725	0.00137063359072918	0.000975588821471396	PTPRC/ITGB2/CD48/HCK/LYN/BST2/SELPLG/CD14/TNFRSF1B/INPP5D/P2RY12	11	CC
GO:0060341	regulation of cellular localization	20/175	863/17910	0.000302145298487084	0.00137305396882344	0.000788742794925034	IL1B/TYROBP/ITGB2/CXCL10/FCER1G/GZMB/FGR/TREM2/CXCL11/CD300A/HCLS1/LYN/LGALS9/RAC2/MX2/HSP90AA1/LCP1/AGTR2/CD84/CYBA	20	BP
GO:0098857	membrane microdomain	11/178	310/18675	0.000196879231069099	0.00137815461748369	0.00098094213374779	PTPRC/ITGB2/CD48/HCK/LYN/BST2/SELPLG/CD14/TNFRSF1B/INPP5D/P2RY12	11	CC
GO:0070613	regulation of protein processing	8/175	173/17910	0.00030457612453599	0.00138242075942306	0.000794123492818032	IL1B/C1QA/C3AR1/C5AR1/C1QB/C1QC/VSIG4/IL1R2	8	BP
GO:0010820	positive regulation of T cell chemotaxis	3/175	14/17910	0.000308360046658154	0.00139283402717572	0.000800105333370572	CCL5/CXCL13/TNFSF14	3	BP
GO:0042033	chemokine biosynthetic process	3/175	14/17910	0.000308360046658154	0.00139283402717572	0.000800105333370572	IL1B/IL6/IL18	3	BP
GO:0050755	chemokine metabolic process	3/175	14/17910	0.000308360046658154	0.00139283402717572	0.000800105333370572	IL1B/IL6/IL18	3	BP
GO:0072677	eosinophil migration	3/175	14/17910	0.000308360046658154	0.00139283402717572	0.000800105333370572	CCL5/CCL3/CD300A	3	BP
GO:0033627	cell adhesion mediated by integrin	5/175	61/17910	0.000321503903370081	0.00144870433566759	0.000832199704221097	CCL5/CXCL13/LYN/NCKAP1L/P2RY12	5	BP
GO:0034113	heterotypic cell-cell adhesion	5/175	61/17910	0.000321503903370081	0.00144870433566759	0.000832199704221097	IL1B/PTPRC/ITGB2/IL10/CD200R1	5	BP
GO:0010574	regulation of vascular endothelial growth factor production	4/175	34/17910	0.000324866068843551	0.00146033545369577	0.000838881131717722	IL1B/IL6/C3AR1/C5AR1	4	BP
GO:2000249	regulation of actin cytoskeleton reorganization	4/175	34/17910	0.000324866068843551	0.00146033545369577	0.000838881131717722	CSF1R/HCK/HCLS1/GMFG	4	BP
GO:0007267	cell-cell signaling	29/175	1510/17910	0.000328799187103351	0.00147575639767805	0.000847739602493921	IL1B/IL6/TYROBP/ITGB2/CXCL10/CCL5/CCR5/CD68/CCR1/CCL3/IL17A/CCL4/C1QA/IL18/CXCL11/CXCL13/LYN/CCL8/CXCL5/S100A9/PSMB8/OSM/STAB1/AGTR2/IL11/S100A8/FGF5/TNFAIP6/PTHLH	29	BP
GO:1903317	regulation of protein maturation	8/175	175/17910	0.000329085784936763	0.00147575639767805	0.000847739602493921	IL1B/C1QA/C3AR1/C5AR1/C1QB/C1QC/VSIG4/IL1R2	8	BP
GO:0002637	regulation of immunoglobulin production	5/175	62/17910	0.000346968803039756	0.00155408781241759	0.00089273662402035	IL6/PTPRC/IL10/CD40/FCGR2B	5	BP
GO:0048710	regulation of astrocyte differentiation	4/175	35/17910	0.000364005878979742	0.00162650177704209	0.000934334401053452	IL6/C1QA/TREM2/C5AR1	4	BP
GO:0090322	regulation of superoxide metabolic process	4/175	35/17910	0.000364005878979742	0.00162650177704209	0.000934334401053452	TYROBP/ITGB2/FPR2/CYBA	4	BP
GO:2001235	positive regulation of apoptotic signaling pathway	8/175	178/17910	0.000368848715154319	0.00164617445665532	0.000945635256412468	PTPRC/MMP9/GZMB/LGALS9/S100A9/AGTR2/S100A8/PLAUR	8	BP
GO:0030101	natural killer cell activation	5/175	63/17910	0.000373930625067871	0.00166488159256409	0.000956381460856548	PTPRC/TYROBP/ITGB2/IL18/NCR1	5	BP
GO:0050854	regulation of antigen receptor-mediated signaling pathway	5/175	63/17910	0.000373930625067871	0.00166488159256409	0.000956381460856548	PTPRC/FCGR2B/CCR7/CD300A/LYN	5	BP
GO:0010759	positive regulation of macrophage chemotaxis	3/175	15/17910	0.000382686868673504	0.00169579252232098	0.000974138063061389	CCL5/C3AR1/C5AR1	3	BP
GO:0030852	regulation of granulocyte differentiation	3/175	15/17910	0.000382686868673504	0.00169579252232098	0.000974138063061389	HCLS1/C1QC/INPP5D	3	BP
GO:0032645	regulation of granulocyte macrophage colony-stimulating factor production	3/175	15/17910	0.000382686868673504	0.00169579252232098	0.000974138063061389	IL1B/IL18/CD84	3	BP
GO:0046629	gamma-delta T cell activation	3/175	15/17910	0.000382686868673504	0.00169579252232098	0.000974138063061389	PTPRC/NOD2/NCKAP1L	3	BP
GO:0030036	actin cytoskeleton organization	15/175	559/17910	0.000398884859468243	0.00176547854959909	0.00101416879249416	TYROBP/CSF1R/AIF1/CCR7/HCK/PLEK/HCLS1/RAC2/BST2/NCKAP1L/LCP1/DOCK2/WAS/GMFG/GPR65	15	BP
GO:0050878	regulation of body fluid levels	14/175	499/17910	0.000401507279402827	0.00177498489948767	0.00101962965940173	IL6/FCER1G/CD40/PLEK/LYN/VAV1/OAS2/WAS/P2RY12/SAA1/F13A1/PLAUR/CYBA/PIK3R5	14	BP
GO:0034774	secretory granule lumen	11/178	321/18675	0.000265699542713814	0.00178075225435854	0.00126750285773891	FGR/B2M/TIMP1/S100A9/HSP90AA1/DOCK2/S100A8/SRGN/F13A1/MMP8/GMFG	11	CC
GO:0098589	membrane region	11/178	321/18675	0.000265699542713814	0.00178075225435854	0.00126750285773891	PTPRC/ITGB2/CD48/HCK/LYN/BST2/SELPLG/CD14/TNFRSF1B/INPP5D/P2RY12	11	CC
GO:0019864	IgG binding	3/172	10/16967	0.000116586415263074	0.0017862704338521	0.00120531068411073	FCGR3A/FCGR1A/FCGR2B	3	MF
GO:0045236	CXCR chemokine receptor binding	3/172	10/16967	0.000116586415263074	0.0017862704338521	0.00120531068411073	CXCL10/CXCL11/CXCL13	3	MF
GO:0010573	vascular endothelial growth factor production	4/175	36/17910	0.000406405515260843	0.00179240168287211	0.00102963462841035	IL1B/IL6/C3AR1/C5AR1	4	BP
GO:0070670	response to interleukin-4	4/175	36/17910	0.000406405515260843	0.00179240168287211	0.00102963462841035	MRC1/IL2RG/CD300LF/PARP14	4	BP
GO:0043412	macromolecule modification	59/175	4027/17910	0.000420147304312361	0.00185082558083419	0.00106319589374686	IL1B/IL6/PTPRC/ITGB2/CXCL10/CSF1R/CCL5/SPI1/CCR5/TLR8/MMP9/TLR7/CCR1/CCL3/FCGR1A/CD40/FCGR2B/AIF1/CCR7/IL18/HCK/FGR/TREM2/C5AR1/NLRP3/CD300A/NOD2/HCLS1/LYN/CCL8/IL2RG/TIMP1/LGALS9/NCF1/RAC2/FPR2/NCKAP1L/S100A9/USP18/HSP90AA1/PSMB8/OSM/UBE2L6/SLC11A1/AGTR2/IL11/S100A8/SAA1/FGF5/F13A1/PLAUR/CARD9/PARP14/MMP8/SAMSN1/LOX/GMFG/RASAL3/PIK3R5	59	BP
GO:1902106	negative regulation of leukocyte differentiation	6/175	99/17910	0.000422363937096916	0.00185840132322643	0.0010675477345075	CCL3/FCGR2B/LYN/C1QC/INPP5D/LILRB3	6	BP
GO:0005767	secondary lysosome	3/178	14/18675	0.00028685954541988	0.00188251576681796	0.00133993603452707	NCF4/NCF2/NCF1	3	CC
GO:0048020	CCR chemokine receptor binding	4/172	26/16967	0.00012807450857343	0.00189461945441384	0.00127842068448977	CCL5/CCL3/CCL4/CXCL13	4	MF
GO:0043062	extracellular structure organization	12/175	387/17910	0.000434368718357357	0.00190897650605936	0.00109660035149652	IL6/ITGB2/MMP9/CTSS/TIMP1/TNFRSF1B/LCP1/MMP13/MMP8/LOX/ADAMTS4/PLA2G7	12	BP
GO:0045580	regulation of T cell differentiation	7/175	139/17910	0.000436063570758084	0.00191417576835121	0.00109958703720935	PTPRC/CD86/IL18/NLRP3/LGALS9/SASH3/NCKAP1L	7	BP
GO:0030574	collagen catabolic process	4/175	37/17910	0.000452217151934794	0.00198275750086299	0.00113898341099391	MMP9/CTSS/MMP13/MMP8	4	BP
GO:0004896	cytokine receptor activity	6/172	78/16967	0.000139682370289776	0.0019974578951438	0.00134781234490135	CCR5/CCR1/CCR7/IL2RG/IL1R2/IL18RAP	6	MF
GO:0030198	extracellular matrix organization	11/175	334/17910	0.000456340707747092	0.00199849443439593	0.00114802340011317	IL6/ITGB2/MMP9/CTSS/TIMP1/TNFRSF1B/LCP1/MMP13/MMP8/LOX/ADAMTS4	11	BP
GO:0032604	granulocyte macrophage colony-stimulating factor production	3/175	16/17910	0.000467624277054319	0.00204312476189621	0.00117366102984243	IL1B/IL18/CD84	3	BP
GO:0032695	negative regulation of interleukin-12 production	3/175	16/17910	0.000467624277054319	0.00204312476189621	0.00117366102984243	IL10/TLR8/MEFV	3	BP
GO:0022603	regulation of anatomical structure morphogenesis	23/175	1102/17910	0.000468756911663626	0.00204568360515982	0.0011751309423392	IL1B/IL6/TYROBP/ITGB2/IL10/CXCL10/CSF1R/CYBB/CCL3/CD40/HCK/FGR/C3AR1/TREM2/CD53/C5AR1/CXCL13/TNFRSF1B/PSMB8/STAB1/AGTR2/LST1/TNFSF14	23	BP
GO:0034612	response to tumor necrosis factor	10/175	284/17910	0.000493412981547227	0.00215077453494945	0.00123549981025382	CCL5/CCL3/CD40/CD14/TNFRSF1B/CXCL16/PSMB8/CYBA/GBP3/TNFSF14	10	BP
GO:0002200	somatic diversification of immune receptors	5/175	67/17910	0.000497894849008515	0.00216274882147717	0.0012423783688812	PTPRC/IL10/CD40/SAMHD1/BATF	5	BP
GO:0050918	positive chemotaxis	5/175	67/17910	0.000497894849008515	0.00216274882147717	0.0012423783688812	CXCL10/CCL5/CCL3/FPR2/SAA1	5	BP
GO:0070227	lymphocyte apoptotic process	5/175	67/17910	0.000497894849008515	0.00216274882147717	0.0012423783688812	IL10/CCL5/IDO1/PDCD1/LGALS9	5	BP
GO:0016004	phospholipase activator activity	3/172	11/16967	0.000159112396757879	0.00220191026481065	0.00148576940945388	CCL5/CCL3/CCL8	3	MF
GO:0019722	calcium-mediated signaling	8/175	188/17910	0.000530601216874201	0.0023021444908463	0.00132245339313743	PTPRC/CCR5/CCL3/CCL4/PLEK/TREM2/FPR2/P2RY12	8	BP
GO:0045834	positive regulation of lipid metabolic process	7/175	144/17910	0.000539095048580834	0.00233628676905251	0.00134206622449653	IL1B/CCR7/FGR/NOD2/LYN/FPR2/P2RY12	7	BP
GO:0050868	negative regulation of T cell activation	6/175	104/17910	0.000549473265066146	0.00237850695757799	0.00136631936403509	IL10/FCGR2B/CD300A/IDO1/LGALS9/VSIG4	6	BP
GO:0042269	regulation of natural killer cell mediated cytotoxicity	4/175	39/17910	0.000554690246065754	0.00239327115072807	0.00137480056814973	VAV1/LGALS9/NCR1/IL18RAP	4	BP
GO:0052547	regulation of peptidase activity	12/175	398/17910	0.000557035509060763	0.00239327115072807	0.00137480056814973	MMP9/NLRP3/LYN/TIMP1/LGALS9/BST2/S100A9/PSMB8/MEFV/S100A8/PLAUR/TNFSF14	12	BP
GO:0042133	neurotransmitter metabolic process	7/175	145/17910	0.000561851745139952	0.00239327115072807	0.00137480056814973	IL1B/ITGB2/IL10/AIF1/HSP90AA1/AGTR2/MMP8	7	BP
GO:0001794	type IIa hypersensitivity	2/175	4/17910	0.000562291738056405	0.00239327115072807	0.00137480056814973	FCER1G/FCGR2B	2	BP
GO:0001796	regulation of type IIa hypersensitivity	2/175	4/17910	0.000562291738056405	0.00239327115072807	0.00137480056814973	FCER1G/FCGR2B	2	BP
GO:0002445	type II hypersensitivity	2/175	4/17910	0.000562291738056405	0.00239327115072807	0.00137480056814973	FCER1G/FCGR2B	2	BP
GO:0002605	negative regulation of dendritic cell antigen processing and presentation	2/175	4/17910	0.000562291738056405	0.00239327115072807	0.00137480056814973	CD68/FCGR2B	2	BP
GO:0002892	regulation of type II hypersensitivity	2/175	4/17910	0.000562291738056405	0.00239327115072807	0.00137480056814973	FCER1G/FCGR2B	2	BP
GO:0035963	cellular response to interleukin-13	2/175	4/17910	0.000562291738056405	0.00239327115072807	0.00137480056814973	CD300LF/IL13RA1	2	BP
GO:0045356	positive regulation of interferon-alpha biosynthetic process	2/175	4/17910	0.000562291738056405	0.00239327115072807	0.00137480056814973	TLR8/TLR7	2	BP
GO:0045588	positive regulation of gamma-delta T cell differentiation	2/175	4/17910	0.000562291738056405	0.00239327115072807	0.00137480056814973	PTPRC/NCKAP1L	2	BP
GO:0051142	positive regulation of NK T cell proliferation	2/175	4/17910	0.000562291738056405	0.00239327115072807	0.00137480056814973	IL18/RASAL3	2	BP
GO:2000670	positive regulation of dendritic cell apoptotic process	2/175	4/17910	0.000562291738056405	0.00239327115072807	0.00137480056814973	LYN/LGALS9	2	BP
GO:0030502	negative regulation of bone mineralization	3/175	17/17910	0.00056376253577311	0.00239327115072807	0.00137480056814973	CCR1/CCL3/SRGN	3	BP
GO:0042095	interferon-gamma biosynthetic process	3/175	17/17910	0.00056376253577311	0.00239327115072807	0.00137480056814973	TLR8/TLR7/IL18	3	BP
GO:1903975	regulation of glial cell migration	3/175	17/17910	0.00056376253577311	0.00239327115072807	0.00137480056814973	CCL3/TREM2/P2RY12	3	BP
GO:2001267	regulation of cysteine-type endopeptidase activity involved in apoptotic signaling pathway	3/175	17/17910	0.00056376253577311	0.00239327115072807	0.00137480056814973	MMP9/LGALS9/PLAUR	3	BP
GO:0051341	regulation of oxidoreductase activity	6/175	105/17910	0.000578122549986024	0.00245144936161874	0.00140822069998983	IL1B/NOD2/HSP90AA1/AGTR2/CYBA/SLAMF8	6	BP
GO:0031334	positive regulation of protein complex assembly	9/175	239/17910	0.000583845446698076	0.00247291276404395	0.00142055022555972	CCR7/HCK/PLEK/CXCL13/NCKAP1L/HSP90AA1/LCP1/WAS/P2RY12	9	BP
GO:0006509	membrane protein ectodomain proteolysis	4/175	40/17910	0.000611660769826459	0.00258487150186549	0.00148486426549605	IL1B/IL10/TIMP1/TNFRSF1B	4	BP
GO:0050832	defense response to fungus	4/175	40/17910	0.000611660769826459	0.00258487150186549	0.00148486426549605	IL17A/S100A9/CLEC6A/S100A8	4	BP
GO:0004888	transmembrane signaling receptor activity	25/172	1133/16967	0.000192879889114766	0.00258579601344484	0.00174480162850529	PTPRC/ITGB2/CSF1R/CCR5/TLR8/TLR7/CCR1/FCGR2B/CCR7/C3AR1/C5AR1/IL2RG/KLRD1/IGSF6/FPR2/CD14/TNFRSF1B/IL1R2/P2RY12/AGTR2/CD200R1/LILRB3/IL18RAP/CD72/GPR65	25	MF
GO:0002312	B cell activation involved in immune response	5/175	71/17910	0.000650496515345711	0.00274588822504848	0.00157735937723725	PTPRC/IL10/CD40/FCGR2B/BATF	5	BP
GO:0016485	protein processing	10/175	295/17910	0.000662315476612741	0.00279262669958472	0.00160420801966012	IL1B/CTSS/C1QA/C3AR1/C5AR1/C1QB/C1QC/VSIG4/IL1R2/SRGN	10	BP
GO:0001911	negative regulation of leukocyte mediated cytotoxicity	3/175	18/17910	0.000671671861233148	0.00282570614287061	0.00162321031173626	PTPRC/FCGR2B/LGALS9	3	BP
GO:1901739	regulation of myoblast fusion	3/175	18/17910	0.000671671861233148	0.00282570614287061	0.00162321031173626	CXCL10/CD53/TNFSF14	3	BP
GO:0034122	negative regulation of toll-like receptor signaling pathway	4/175	41/17910	0.00067266116608416	0.0028266884956795	0.0016237746185426	CD300A/LYN/CD14/CD300LF	4	BP
GO:0034599	cellular response to oxidative stress	10/175	296/17910	0.000679787300645311	0.00285342817554822	0.00163913507072725	IL6/IL10/MMP9/CYBB/AIF1/NCF4/NCF2/NCF1/CYBA/IL18RAP	10	BP
GO:0032956	regulation of actin cytoskeleton organization	10/175	297/17910	0.000697638220988036	0.00292507505212472	0.00168029219853267	CSF1R/CCR7/HCK/PLEK/HCLS1/BST2/NCKAP1L/WAS/GMFG/GPR65	10	BP
GO:0062023	collagen-containing extracellular matrix	12/178	399/18675	0.000459457040438217	0.00295365240281711	0.00210234907869689	MMP9/CTSS/C1QA/C1QB/TIMP1/LGALS9/C1QC/S100A9/S100A8/F13A1/MMP8/ADAMTS4	12	CC
GO:0070851	growth factor receptor binding	7/172	121/16967	0.000233117997668308	0.003030533969688	0.00204489471638867	IL1B/IL6/IL10/LYN/CD300LF/IL11/FGF5	7	MF
GO:0002715	regulation of natural killer cell mediated immunity	4/175	42/17910	0.000737847545217264	0.00308674476410802	0.00177316241585828	VAV1/LGALS9/NCR1/IL18RAP	4	BP
GO:0042088	T-helper 1 type immune response	4/175	42/17910	0.000737847545217264	0.00308674476410802	0.00177316241585828	IL1B/IL18/SLC11A1/IL18RAP	4	BP
GO:0002827	positive regulation of T-helper 1 type immune response	3/175	19/17910	0.000791902824962518	0.00330180219103659	0.00189670089274013	IL1B/IL18/SLC11A1	3	BP
GO:0045061	thymic T cell selection	3/175	19/17910	0.000791902824962518	0.00330180219103659	0.00189670089274013	PTPRC/CCR7/DOCK2	3	BP
GO:0060252	positive regulation of glial cell proliferation	3/175	19/17910	0.000791902824962518	0.00330180219103659	0.00189670089274013	IL1B/IL6/LYN	3	BP
GO:0031214	biomineral tissue development	7/175	154/17910	0.000802976573910344	0.00334424541918117	0.00192108215607902	CCR1/CCL3/FGR/SRGN/MMP13/LOX/PTHLH	7	BP
GO:0030218	erythrocyte differentiation	6/175	112/17910	0.000812561220709502	0.00337872297953142	0.00194088758829824	SPI1/B2M/HCLS1/LYN/NCKAP1L/INPP5D	6	BP
GO:0032147	activation of protein kinase activity	10/175	303/17910	0.000813061679566385	0.00337872297953142	0.00194088758829824	IL1B/PTPRC/CCL5/IL18/C5AR1/CD300A/NOD2/NCKAP1L/SLC11A1/SAA1	10	BP
GO:0060229	lipase activator activity	3/172	13/16967	0.000271704841256285	0.00342827579114548	0.00231327651224391	CCL5/CCL3/CCL8	3	MF
GO:0032874	positive regulation of stress-activated MAPK cascade	7/175	155/17910	0.000834150702755379	0.00346251235106006	0.00198901990107334	IL1B/FCGR2B/CCR7/NOD2/NCF1/CARD9/MMP8	7	BP
GO:0001730	2'-5'-oligoadenylate synthetase activity	2/172	3/16967	0.000304474051014944	0.00362831577459474	0.0024482562581611	OAS2/OAS3	2	MF
GO:0001847	opsonin receptor activity	2/172	3/16967	0.000304474051014944	0.00362831577459474	0.0024482562581611	C5AR1/CD14	2	MF
GO:0007169	transmembrane receptor protein tyrosine kinase signaling pathway	16/175	669/17910	0.000888830336351705	0.00368539407755585	0.0021170530009264	IL1B/CSF1R/MMP9/CYBB/NCF4/NCF2/LYN/VAV1/NCF1/NCKAP1L/HSP90AA1/AGTR2/FGF5/PLAUR/CYBA/LOX	16	BP
GO:0002438	acute inflammatory response to antigenic stimulus	3/175	20/17910	0.000924986749775495	0.00378935095612274	0.00217677041977104	FCER1G/FCGR2B/CCR7	3	BP
GO:0032516	positive regulation of phosphoprotein phosphatase activity	3/175	20/17910	0.000924986749775495	0.00378935095612274	0.00217677041977104	PTPRC/CD300A/AGTR2	3	BP
GO:0032727	positive regulation of interferon-alpha production	3/175	20/17910	0.000924986749775495	0.00378935095612274	0.00217677041977104	TLR8/TLR7/IRF7	3	BP
GO:0043031	negative regulation of macrophage activation	3/175	20/17910	0.000924986749775495	0.00378935095612274	0.00217677041977104	PTPRC/FCGR2B/VSIG4	3	BP
GO:0014805	smooth muscle adaptation	2/175	5/17910	0.000931126611945668	0.00378935095612274	0.00217677041977104	IL1B/CYBA	2	BP
GO:0031580	membrane raft distribution	2/175	5/17910	0.000931126611945668	0.00378935095612274	0.00217677041977104	PTPRC/DOCK2	2	BP
GO:0034239	regulation of macrophage fusion	2/175	5/17910	0.000931126611945668	0.00378935095612274	0.00217677041977104	TYROBP/TREM2	2	BP
GO:0034241	positive regulation of macrophage fusion	2/175	5/17910	0.000931126611945668	0.00378935095612274	0.00217677041977104	TYROBP/TREM2	2	BP
GO:0035962	response to interleukin-13	2/175	5/17910	0.000931126611945668	0.00378935095612274	0.00217677041977104	CD300LF/IL13RA1	2	BP
GO:0038156	interleukin-3-mediated signaling pathway	2/175	5/17910	0.000931126611945668	0.00378935095612274	0.00217677041977104	FCER1G/CSF3R	2	BP
GO:0045347	negative regulation of MHC class II biosynthetic process	2/175	5/17910	0.000931126611945668	0.00378935095612274	0.00217677041977104	IL10/SPI1	2	BP
GO:0051140	regulation of NK T cell proliferation	2/175	5/17910	0.000931126611945668	0.00378935095612274	0.00217677041977104	IL18/RASAL3	2	BP
GO:1902564	negative regulation of neutrophil activation	2/175	5/17910	0.000931126611945668	0.00378935095612274	0.00217677041977104	FCGR2B/CD300A	2	BP
GO:1904044	response to aldosterone	2/175	5/17910	0.000931126611945668	0.00378935095612274	0.00217677041977104	CYBB/CYBA	2	BP
GO:2000554	regulation of T-helper 1 cell cytokine production	2/175	5/17910	0.000931126611945668	0.00378935095612274	0.00217677041977104	IL1B/IL18	2	BP
GO:2000556	positive regulation of T-helper 1 cell cytokine production	2/175	5/17910	0.000931126611945668	0.00378935095612274	0.00217677041977104	IL1B/IL18	2	BP
GO:2000660	negative regulation of interleukin-1-mediated signaling pathway	2/175	5/17910	0.000931126611945668	0.00378935095612274	0.00217677041977104	IL6/IL1R2	2	BP
GO:0045685	regulation of glial cell differentiation	5/175	77/17910	0.000941789351137943	0.0038285784491912	0.0021993044229663	IL6/C1QA/TREM2/C5AR1/TNFRSF1B	5	BP
GO:0036041	long-chain fatty acid binding	3/172	14/16967	0.000343234262109687	0.00387493416960673	0.00261466543158349	S100A9/ALOX5AP/S100A8	3	MF
GO:0042834	peptidoglycan binding	3/172	14/16967	0.000343234262109687	0.00387493416960673	0.00261466543158349	TREM2/NLRP3/NOD2	3	MF
GO:0035987	endodermal cell differentiation	4/175	45/17910	0.000960089136431761	0.00389873330103669	0.0022396044659206	ITGB2/MMP9/EOMES/MMP8	4	BP
GO:0036019	endolysosome	3/178	18/18675	0.000625274385784502	0.00393922863044236	0.0028038619825705	TLR8/TLR7/CTSS	3	CC
GO:0098802	plasma membrane receptor complex	7/178	153/18675	0.000669574769364004	0.0041356088696012	0.00294364140091915	IL6/ITGB2/CD40/B2M/LYN/IL18RAP/IL13RA1	7	CC
GO:0005884	actin filament	5/178	74/18675	0.000704146486101668	0.0041850215683401	0.00297881234438243	AIF1/HCK/RAC2/LCP1/WAS	5	CC
GO:0030670	phagocytic vesicle membrane	5/178	74/18675	0.000704146486101668	0.0041850215683401	0.00297881234438243	CYBB/B2M/RAC2/SLC11A1/CYBA	5	CC
GO:1901214	regulation of neuron death	10/175	313/17910	0.00104014722247632	0.00421925229073909	0.00242372471865986	TYROBP/ITGB2/IL10/CCL5/CCL3/FCGR2B/C1QA/C5AR1/TNFRSF1B/CD200R1	10	BP
GO:0070231	T cell apoptotic process	4/175	46/17910	0.00104358702009896	0.00422404270040054	0.00242647654137841	CCL5/IDO1/PDCD1/LGALS9	4	BP
GO:1900015	regulation of cytokine production involved in inflammatory response	4/175	46/17910	0.00104358702009896	0.00422404270040054	0.00242647654137841	IL17A/NOD2/IL1R2/MEFV	4	BP
GO:0033218	amide binding	10/172	266/16967	0.00039181073269142	0.00430991805960562	0.00290817682834388	ITGB2/FCGR2B/C1QA/TREM2/NOD2/MSR1/FPR2/CD14/CD300LF/FOLR2	10	MF
GO:0050765	negative regulation of phagocytosis	3/175	21/17910	0.00107143609949516	0.0043320767698507	0.00248853607859985	FCGR2B/CD300A/CD300LF	3	BP
GO:0007188	adenylate cyclase-modulating G protein-coupled receptor signaling pathway	7/175	162/17910	0.00108007896181945	0.00436230595810447	0.00250590105839888	CXCL10/CXCL11/FPR2/P2RY12/RGS1/GPR65/PTHLH	7	BP
GO:0051928	positive regulation of calcium ion transport	6/175	119/17910	0.00111439887733092	0.0044960645104829	0.00258273787387999	CXCL10/CCL5/CCR1/CCL3/CCL4/CXCL11	6	BP
GO:0022411	cellular component disassembly	13/175	492/17910	0.00111981230778112	0.00451303667144548	0.00259248743214754	IL6/MMP9/CTSS/C1QA/PLEK/C1QB/TIMP1/C1QC/LCP1/MMP13/MMP8/STING1/ADAMTS4	13	BP
GO:0001961	positive regulation of cytokine-mediated signaling pathway	4/175	47/17910	0.00113205530575504	0.00453792802092587	0.00260678612178714	IRF7/TREM2/CD300LF/PARP14	4	BP
GO:0002204	somatic recombination of immunoglobulin genes involved in immune response	4/175	47/17910	0.00113205530575504	0.00453792802092587	0.00260678612178714	PTPRC/IL10/CD40/BATF	4	BP
GO:0002208	somatic diversification of immunoglobulins involved in immune response	4/175	47/17910	0.00113205530575504	0.00453792802092587	0.00260678612178714	PTPRC/IL10/CD40/BATF	4	BP
GO:0006953	acute-phase response	4/175	47/17910	0.00113205530575504	0.00453792802092587	0.00260678612178714	IL1B/IL6/CD163/SAA1	4	BP
GO:0045190	isotype switching	4/175	47/17910	0.00113205530575504	0.00453792802092587	0.00260678612178714	PTPRC/IL10/CD40/BATF	4	BP
GO:0030169	low-density lipoprotein particle binding	3/172	15/16967	0.000425853352115631	0.00456727720144014	0.00308183346925785	TREM2/MSR1/STAB1	3	MF
GO:1901699	cellular response to nitrogen compound	15/175	620/17910	0.00114790604580877	0.00459654026908436	0.00264045558378868	IL1B/CYBB/FCGR2B/AIF1/TREM2/NLRP3/NOD2/LYN/IFIT1/FPR2/P2RY12/AGTR2/FOLR2/CYBA/STING1	15	BP
GO:0034101	erythrocyte homeostasis	6/175	120/17910	0.00116370938381263	0.0046548375352505	0.00267394410623312	SPI1/B2M/HCLS1/LYN/NCKAP1L/INPP5D	6	BP
GO:1903038	negative regulation of leukocyte cell-cell adhesion	6/175	121/17910	0.00121467502262568	0.0048535091716026	0.00278806986187473	IL10/FCGR2B/CD300A/IDO1/LGALS9/VSIG4	6	BP
GO:0009595	detection of biotic stimulus	3/175	22/17910	0.00123174486232986	0.00489036707549224	0.00280924266847162	TREM2/NLRP3/NOD2	3	BP
GO:0031342	negative regulation of cell killing	3/175	22/17910	0.00123174486232986	0.00489036707549224	0.00280924266847162	PTPRC/FCGR2B/LGALS9	3	BP
GO:0033622	integrin activation	3/175	22/17910	0.00123174486232986	0.00489036707549224	0.00280924266847162	PLEK/CXCL13/P2RY12	3	BP
GO:0043302	positive regulation of leukocyte degranulation	3/175	22/17910	0.00123174486232986	0.00489036707549224	0.00280924266847162	ITGB2/FCER1G/FGR	3	BP
GO:0045624	positive regulation of T-helper cell differentiation	3/175	22/17910	0.00123174486232986	0.00489036707549224	0.00280924266847162	CD86/IL18/NLRP3	3	BP
GO:0150079	negative regulation of neuroinflammatory response	3/175	22/17910	0.00123174486232986	0.00489036707549224	0.00280924266847162	PTPRC/TNFRSF1B/CD200R1	3	BP
GO:0007584	response to nutrient	8/175	215/17910	0.00126784178084938	0.00502834386042066	0.0028885026228873	IL1B/CXCL10/CYBB/CD40/NOD2/P2RY12/FOLR2/CYBA	8	BP
GO:0009636	response to toxic substance	13/175	499/17910	0.00127149828266868	0.0050375037893865	0.00289376449032869	IL6/IL10/CCL5/SPI1/CYBB/CCL3/CCL4/LYN/CD14/S100A9/ALOX5AP/S100A8/IL18RAP	13	BP
GO:0008360	regulation of cell shape	6/175	123/17910	0.00132171842563567	0.00523092794907663	0.0030048758637955	ITGB2/CSF1R/CCL3/HCK/FGR/LST1	6	BP
GO:0016447	somatic recombination of immunoglobulin gene segments	4/175	49/17910	0.00132453040197444	0.00523651554268966	0.00300808562415693	PTPRC/IL10/CD40/BATF	4	BP
GO:0007015	actin filament organization	10/175	325/17910	0.00137874937834323	0.00540630850642533	0.00310562219578218	AIF1/CCR7/HCK/PLEK/HCLS1/RAC2/NCKAP1L/LCP1/WAS/GPR65	10	BP
GO:0046328	regulation of JNK cascade	7/175	169/17910	0.00137970679147548	0.00540630850642533	0.00310562219578218	IL1B/FCGR2B/CCR7/NOD2/NCF1/CARD9/MMP8	7	BP
GO:0002430	complement receptor mediated signaling pathway	2/175	6/17910	0.00138771555245142	0.00540630850642533	0.00310562219578218	C3AR1/C5AR1	2	BP
GO:0002885	positive regulation of hypersensitivity	2/175	6/17910	0.00138771555245142	0.00540630850642533	0.00310562219578218	FCER1G/CCR7	2	BP
GO:0030885	regulation of myeloid dendritic cell activation	2/175	6/17910	0.00138771555245142	0.00540630850642533	0.00310562219578218	IL10/CLEC4D	2	BP
GO:0033634	positive regulation of cell-cell adhesion mediated by integrin	2/175	6/17910	0.00138771555245142	0.00540630850642533	0.00310562219578218	CCL5/CXCL13	2	BP
GO:0034238	macrophage fusion	2/175	6/17910	0.00138771555245142	0.00540630850642533	0.00310562219578218	TYROBP/TREM2	2	BP
GO:0045586	regulation of gamma-delta T cell differentiation	2/175	6/17910	0.00138771555245142	0.00540630850642533	0.00310562219578218	PTPRC/NCKAP1L	2	BP
GO:0051045	negative regulation of membrane protein ectodomain proteolysis	2/175	6/17910	0.00138771555245142	0.00540630850642533	0.00310562219578218	IL10/TIMP1	2	BP
GO:0051665	membrane raft localization	2/175	6/17910	0.00138771555245142	0.00540630850642533	0.00310562219578218	PTPRC/DOCK2	2	BP
GO:0061890	positive regulation of astrocyte activation	2/175	6/17910	0.00138771555245142	0.00540630850642533	0.00310562219578218	C1QA/TREM2	2	BP
GO:0071608	macrophage inflammatory protein-1 alpha production	2/175	6/17910	0.00138771555245142	0.00540630850642533	0.00310562219578218	TREM2/MEFV	2	BP
GO:0071640	regulation of macrophage inflammatory protein 1 alpha production	2/175	6/17910	0.00138771555245142	0.00540630850642533	0.00310562219578218	TREM2/MEFV	2	BP
GO:2001268	negative regulation of cysteine-type endopeptidase activity involved in apoptotic signaling pathway	2/175	6/17910	0.00138771555245142	0.00540630850642533	0.00310562219578218	MMP9/PLAUR	2	BP
GO:0001784	phosphotyrosine residue binding	4/172	37/16967	0.000518753687543782	0.00542793492576298	0.00366257417392914	HCK/FGR/VAV1/SAMSN1	4	MF
GO:0045765	regulation of angiogenesis	11/175	383/17910	0.00139510509664096	0.00542944127100644	0.00311891067664625	IL1B/IL6/ITGB2/IL10/CXCL10/CYBB/CD40/C3AR1/C5AR1/CXCL13/STAB1	11	BP
GO:0044877	protein-containing complex binding	21/172	938/16967	0.000540849955980219	0.00552439597894081	0.00372766260387369	IL1B/FCGR3A/MMP9/FCGR1A/CTSS/FCGR2B/AIF1/FGR/TREM2/NOD2/HCLS1/LYN/MSR1/KLRD1/NCKAP1L/HSP90AA1/LCP1/DOCK2/STAB1/MMP13/PIK3R5	21	MF
GO:0008154	actin polymerization or depolymerization	7/175	170/17910	0.00142733609228288	0.00552626646943488	0.00317453134368607	AIF1/CCR7/HCK/PLEK/HCLS1/NCKAP1L/WAS	7	BP
GO:0048771	tissue remodeling	7/175	170/17910	0.00142733609228288	0.00552626646943488	0.00317453134368607	IL6/CSF1R/IL18/TIMP1/RAC2/INPP5D/AGTR2	7	BP
GO:0001706	endoderm formation	4/175	50/17910	0.00142885018073356	0.00552626646943488	0.00317453134368607	ITGB2/MMP9/EOMES/MMP8	4	BP
GO:0014009	glial cell proliferation	4/175	50/17910	0.00142885018073356	0.00552626646943488	0.00317453134368607	IL1B/IL6/CSF1R/LYN	4	BP
GO:0032608	interferon-beta production	4/175	50/17910	0.00142885018073356	0.00552626646943488	0.00317453134368607	TLR8/TLR7/IRF7/STING1	4	BP
GO:0050732	negative regulation of peptidyl-tyrosine phosphorylation	4/175	50/17910	0.00142885018073356	0.00552626646943488	0.00317453134368607	PTPRC/CD300A/PARP14/SAMSN1	4	BP
GO:0004875	complement receptor activity	2/172	4/16967	0.00060488331327828	0.00564119437818222	0.00380647393939421	C3AR1/C5AR1	2	MF
GO:0019763	immunoglobulin receptor activity	2/172	4/16967	0.00060488331327828	0.00564119437818222	0.00380647393939421	FCGR2B/CD200R1	2	MF
GO:0035662	Toll-like receptor 4 binding	2/172	4/16967	0.00060488331327828	0.00564119437818222	0.00380647393939421	S100A9/S100A8	2	MF
GO:0070891	lipoteichoic acid binding	2/172	4/16967	0.00060488331327828	0.00564119437818222	0.00380647393939421	TREM2/CD14	2	MF
GO:0043123	positive regulation of I-kappaB kinase/NF-kappaB signaling	7/175	172/17910	0.00152644298955769	0.00589153434566126	0.00338435733169002	CD40/CCR7/NOD2/LGALS9/BST2/CLEC6A/CARD9	7	BP
GO:0048660	regulation of smooth muscle cell proliferation	7/175	172/17910	0.00152644298955769	0.00589153434566126	0.00338435733169002	IL6/IL10/CCL5/MMP9/AIF1/IL18/CYBA	7	BP
GO:0001503	ossification	11/175	388/17910	0.00154613689943199	0.00595310843161958	0.00341972820403478	IL6/MMP9/CCR1/CCL3/FGR/IFITM1/SRGN/MMP13/CLEC5A/LOX/PTHLH	11	BP
GO:0033138	positive regulation of peptidyl-serine phosphorylation	5/175	86/17910	0.00154717149613215	0.00595310843161958	0.00341972820403478	IL6/HCLS1/HSP90AA1/OSM/IL11	5	BP
GO:0061097	regulation of protein tyrosine kinase activity	5/175	86/17910	0.00154717149613215	0.00595310843161958	0.00341972820403478	PTPRC/CSF1R/CCL5/FCGR1A/NCF1	5	BP
GO:0070302	regulation of stress-activated protein kinase signaling cascade	8/175	222/17910	0.00155340717615236	0.00596482837660147	0.0034264606576537	IL1B/FCGR2B/CCR7/NOD2/LYN/NCF1/CARD9/MMP8	8	BP
GO:2000116	regulation of cysteine-type endopeptidase activity	8/175	222/17910	0.00155340717615236	0.00596482837660147	0.0034264606576537	MMP9/NLRP3/LGALS9/S100A9/MEFV/S100A8/PLAUR/TNFSF14	8	BP
GO:0001914	regulation of T cell mediated cytotoxicity	3/175	24/17910	0.00159582645867015	0.00611515466744503	0.00351281471327197	PTPRC/FCGR2B/B2M	3	BP
GO:0034162	toll-like receptor 9 signaling pathway	3/175	24/17910	0.00159582645867015	0.00611515466744503	0.00351281471327197	TLR8/TLR7/RSAD2	3	BP
GO:0002576	platelet degranulation	6/175	128/17910	0.00162089064378602	0.00620484238255857	0.00356433529490629	FCER1G/PLEK/LYN/TIMP1/SRGN/F13A1	6	BP
GO:0048659	smooth muscle cell proliferation	7/175	174/17910	0.00163083762227669	0.00623653651054686	0.00358254180073913	IL6/IL10/CCL5/MMP9/AIF1/IL18/CYBA	7	BP
GO:0043122	regulation of I-kappaB kinase/NF-kappaB signaling	8/175	224/17910	0.0016437235146321	0.00627939320196531	0.00360716057562939	IL1B/CD40/CCR7/NOD2/LGALS9/BST2/CLEC6A/CARD9	8	BP
GO:0051353	positive regulation of oxidoreductase activity	4/175	52/17910	0.00165443355902142	0.00631385868442868	0.00362695906977735	IL1B/NOD2/AGTR2/CYBA	4	BP
GO:0031098	stress-activated protein kinase signaling cascade	9/175	278/17910	0.00168424222878021	0.00642106619331091	0.00368854379413103	IL1B/FCGR2B/CCR7/NOD2/LYN/LGALS9/NCF1/CARD9/MMP8	9	BP
GO:0038187	pattern recognition receptor activity	3/172	18/16967	0.000746837718287446	0.00674510842134753	0.00455135521008605	CLEC7A/CD14/CLEC4E	3	MF
GO:0008083	growth factor activity	7/172	147/16967	0.000754697445745179	0.00674510842134753	0.00455135521008605	IL6/IL10/TIMP1/OSM/IL11/FGF5/GMFG	7	MF
GO:0042130	negative regulation of T cell proliferation	4/175	53/17910	0.00177600730062788	0.0067640196581958	0.00388555139948709	IL10/IDO1/LGALS9/VSIG4	4	BP
GO:0032616	interleukin-13 production	3/175	25/17910	0.00180049825388103	0.0068503188906562	0.00393512548714588	IL18/NLRP3/LGALS9	3	BP
GO:0008201	heparin binding	7/172	148/16967	0.00078551715106725	0.00687728281240511	0.00464054170877537	PTPRC/CXCL10/SELL/CXCL11/CXCL13/CCL8/SAA1	7	MF
GO:0032715	negative regulation of interleukin-6 production	4/175	54/17910	0.00190364141529973	0.00722803948550353	0.00415210486628559	IL10/NCKAP1L/INPP5D/CD200R1	4	BP
GO:0060760	positive regulation of response to cytokine stimulus	4/175	54/17910	0.00190364141529973	0.00722803948550353	0.00415210486628559	IRF7/TREM2/CD300LF/PARP14	4	BP
GO:0001866	NK T cell proliferation	2/175	7/17910	0.00193032805272672	0.00726300494687922	0.00417219057038573	IL18/RASAL3	2	BP
GO:0001915	negative regulation of T cell mediated cytotoxicity	2/175	7/17910	0.00193032805272672	0.00726300494687922	0.00417219057038573	PTPRC/FCGR2B	2	BP
GO:0035425	autocrine signaling	2/175	7/17910	0.00193032805272672	0.00726300494687922	0.00417219057038573	CD68/S100A8	2	BP
GO:0043307	eosinophil activation	2/175	7/17910	0.00193032805272672	0.00726300494687922	0.00417219057038573	CCL3/CD300A	2	BP
GO:0045359	positive regulation of interferon-beta biosynthetic process	2/175	7/17910	0.00193032805272672	0.00726300494687922	0.00417219057038573	TLR8/TLR7	2	BP
GO:0051135	positive regulation of NK T cell activation	2/175	7/17910	0.00193032805272672	0.00726300494687922	0.00417219057038573	IL18/RASAL3	2	BP
GO:0060369	positive regulation of Fc receptor mediated stimulatory signaling pathway	2/175	7/17910	0.00193032805272672	0.00726300494687922	0.00417219057038573	PTPRC/LYN	2	BP
GO:2000510	positive regulation of dendritic cell chemotaxis	2/175	7/17910	0.00193032805272672	0.00726300494687922	0.00417219057038573	CCR7/LGALS9	2	BP
GO:2000659	regulation of interleukin-1-mediated signaling pathway	2/175	7/17910	0.00193032805272672	0.00726300494687922	0.00417219057038573	IL6/IL1R2	2	BP
GO:0032970	regulation of actin filament-based process	10/175	341/17910	0.0019647990702412	0.00738527489718803	0.00424242782582628	CSF1R/CCR7/HCK/PLEK/HCLS1/BST2/NCKAP1L/WAS/GMFG/GPR65	10	BP
GO:0004435	phosphatidylinositol phospholipase C activity	3/172	19/16967	0.000880289231030502	0.00740478588455069	0.0049964817034755	CCL5/CCR5/CCR1	3	MF
GO:0046625	sphingolipid binding	3/172	19/16967	0.000880289231030502	0.00740478588455069	0.0049964817034755	SELL/LYN/CD300LF	3	MF
GO:0050852	T cell receptor signaling pathway	7/175	180/17910	0.00197766792143406	0.00742618275719214	0.00426592710594685	PTPRC/CCR7/CD300A/INPP5D/WAS/PSMB8/THEMIS2	7	BP
GO:0001618	virus receptor activity	5/172	74/16967	0.000925208409441002	0.00748895108773943	0.00505327333855562	CD86/CCR5/MRC1/SELPLG/CLEC5A	5	MF
GO:0104005	hijacked molecular function	5/172	74/16967	0.000925208409441002	0.00748895108773943	0.00505327333855562	CD86/CCR5/MRC1/SELPLG/CLEC5A	5	MF
GO:0002825	regulation of T-helper 1 type immune response	3/175	26/17910	0.00202082810939331	0.00756546259172272	0.00434593558955983	IL1B/IL18/SLC11A1	3	BP
GO:0070168	negative regulation of biomineral tissue development	3/175	26/17910	0.00202082810939331	0.00756546259172272	0.00434593558955983	CCR1/CCL3/SRGN	3	BP
GO:0072539	T-helper 17 cell differentiation	3/175	26/17910	0.00202082810939331	0.00756546259172272	0.00434593558955983	IL6/NLRP3/BATF	3	BP
GO:0010638	positive regulation of organelle organization	14/175	591/17910	0.00203300962937807	0.00760345601387398	0.00436776068795857	IL1B/MMP9/GZMB/CCR7/HCK/PLEK/TREM2/HCLS1/RAC2/NCKAP1L/LCP1/WAS/PLAUR/GPR65	14	BP
GO:0002381	immunoglobulin production involved in immunoglobulin mediated immune response	4/175	55/17910	0.00203748921641284	0.00760499967004392	0.00436864743218678	PTPRC/IL10/CD40/BATF	4	BP
GO:0035306	positive regulation of dephosphorylation	4/175	55/17910	0.00203748921641284	0.00760499967004392	0.00436864743218678	PTPRC/PLEK/CD300A/AGTR2	4	BP
GO:0006644	phospholipid metabolic process	11/175	402/17910	0.00204173650315051	0.00761325475751036	0.00437338951873872	CSF1R/CCR7/FGR/PLEK/NOD2/LYN/FPR2/INPP5D/P2RY12/PLA2G7/PIK3R5	11	BP
GO:0097305	response to alcohol	8/175	232/17910	0.00204742403670163	0.00762685846341046	0.00438120408776267	SPI1/CCR5/CYBB/CCL3/CCR7/CD14/S100A8/CYBA	8	BP
GO:0001851	complement component C3b binding	2/172	5/16967	0.00100141480269157	0.00772204418502232	0.00521055613024448	ITGB2/VSIG4	2	MF
GO:0016176	superoxide-generating NADPH oxidase activator activity	2/172	5/16967	0.00100141480269157	0.00772204418502232	0.00521055613024448	NCF4/NCF2	2	MF
GO:0045309	protein phosphorylated amino acid binding	4/172	44/16967	0.00100911261671631	0.00772204418502232	0.00521055613024448	HCK/FGR/VAV1/SAMSN1	4	MF
GO:0001848	complement binding	3/172	20/16967	0.00102795362909933	0.00772204418502232	0.00521055613024448	ITGB2/C5AR1/VSIG4	3	MF
GO:0051219	phosphoprotein binding	5/172	76/16967	0.00104400597373262	0.00772204418502232	0.00521055613024448	HCK/FGR/LYN/VAV1/SAMSN1	5	MF
GO:0045638	negative regulation of myeloid cell differentiation	5/175	92/17910	0.00208467602071307	0.00775789882335013	0.00445647945354844	CCL3/LYN/C1QC/INPP5D/LILRB3	5	BP
GO:0098797	plasma membrane protein complex	12/178	451/18675	0.00133068894188086	0.00776235216097168	0.00552508274114275	IL6/ITGB2/CYBB/CD40/NCF4/B2M/NCF2/LYN/NCF1/CYBA/IL18RAP/IL13RA1	12	CC
GO:0005581	collagen trimer	5/178	86/18675	0.00138895508160674	0.00795492455829317	0.00566215181592797	C1QA/C1QB/MSR1/C1QC/LOX	5	CC
GO:0030029	actin filament-based process	15/175	661/17910	0.00214469212209256	0.00797330868451905	0.00458022038421148	TYROBP/CSF1R/AIF1/CCR7/HCK/PLEK/HCLS1/RAC2/BST2/NCKAP1L/LCP1/DOCK2/WAS/GMFG/GPR65	15	BP
GO:0033619	membrane protein proteolysis	4/175	56/17910	0.00217770317104593	0.00807997009892041	0.00464149140779526	IL1B/IL10/TIMP1/TNFRSF1B	4	BP
GO:0061098	positive regulation of protein tyrosine kinase activity	4/175	56/17910	0.00217770317104593	0.00807997009892041	0.00464149140779526	CSF1R/CCL5/FCGR1A/NCF1	4	BP
GO:1901216	positive regulation of neuron death	5/175	93/17910	0.00218599351068494	0.00810269150640404	0.00465454358698864	TYROBP/ITGB2/CCL3/FCGR2B/C1QA	5	BP
GO:0030001	metal ion transport	17/175	800/17910	0.0021984643431567	0.00814084816178819	0.00467646245376012	PTPRC/CXCL10/CCL5/CCR5/CCR1/CCL3/CCL4/CCR7/TREM2/CXCL11/B2M/LYN/CCL8/P2RY12/SLC11A1/CD84/CYBA	17	BP
GO:0070997	neuron death	10/175	347/17910	0.00223067307552101	0.0082437918008385	0.00473559782311043	TYROBP/ITGB2/IL10/CCL5/CCL3/FCGR2B/C1QA/C5AR1/TNFRSF1B/CD200R1	10	BP
GO:2000146	negative regulation of cell motility	10/175	347/17910	0.00223067307552101	0.0082437918008385	0.00473559782311043	AIF1/CXCL13/CD300A/TIMP1/BST2/IFITM1/WAS/AGTR2/CD200R1/SLAMF8	10	BP
GO:0071407	cellular response to organic cyclic compound	13/175	532/17910	0.00223693419427893	0.00825876987818676	0.00474420189174759	IL1B/IL10/CCL5/CCL3/AIF1/IL18/NOD2/IFIT1/P2RY12/AGTR2/FOLR2/CYBA/STING1	13	BP
GO:0043921	modulation by host of viral transcription	3/175	27/17910	0.00225722317020576	0.00830906954386768	0.00477309623952545	CCL5/CCL3/CCL4	3	BP
GO:0045671	negative regulation of osteoclast differentiation	3/175	27/17910	0.00225722317020576	0.00830906954386768	0.00477309623952545	CCL3/INPP5D/LILRB3	3	BP
GO:0052472	modulation by host of symbiont transcription	3/175	27/17910	0.00225722317020576	0.00830906954386768	0.00477309623952545	CCL5/CCL3/CCL4	3	BP
GO:0045453	bone resorption	4/175	57/17910	0.00232443482480303	0.00853967214613294	0.00490556455115602	IL6/CSF1R/RAC2/INPP5D	4	BP
GO:0046686	response to cadmium ion	4/175	57/17910	0.00232443482480303	0.00853967214613294	0.00490556455115602	MMP9/CYBB/B2M/NCF1	4	BP
GO:0001664	G protein-coupled receptor binding	8/172	205/16967	0.00117795749585095	0.00856514857152637	0.00577945247741321	CXCL10/CCL5/CCL3/CCL4/CXCL11/CXCL13/CXCL16/SAA1	8	MF
GO:0043254	regulation of protein complex assembly	11/175	409/17910	0.00233417473310907	0.00856703974664172	0.00492128570866753	CCR7/HCK/PLEK/CXCL13/HCLS1/NCKAP1L/HSP90AA1/LCP1/WAS/MEFV/P2RY12	11	BP
GO:0051493	regulation of cytoskeleton organization	12/175	471/17910	0.00233869769887193	0.00857522489586376	0.00492598761960538	CSF1R/CCR7/HCK/PLEK/HCLS1/BST2/NCKAP1L/S100A9/WAS/S100A8/GMFG/GPR65	12	BP
GO:0070588	calcium ion transmembrane transport	9/175	293/17910	0.00240421808101917	0.00880683214790568	0.00505903304640459	PTPRC/CXCL10/CCR5/CCL3/CCR7/CXCL11/LYN/P2RY12/CYBA	9	BP
GO:0002831	regulation of response to biotic stimulus	6/175	139/17910	0.00245818334493202	0.0089957003033716	0.0051675272499807	IL1B/LY86/IFIT1/DHX58/CYBA/STING1	6	BP
GO:0045577	regulation of B cell differentiation	3/175	28/17910	0.00251007427772761	0.00914978342953339	0.00525603939760136	NCKAP1L/INPP5D/SLAMF8	3	BP
GO:0050855	regulation of B cell receptor signaling pathway	3/175	28/17910	0.00251007427772761	0.00914978342953339	0.00525603939760136	FCGR2B/CD300A/LYN	3	BP
GO:0052312	modulation of transcription in other organism involved in symbiotic interaction	3/175	28/17910	0.00251007427772761	0.00914978342953339	0.00525603939760136	CCL5/CCL3/CCL4	3	BP
GO:1990776	response to angiotensin	3/175	28/17910	0.00251007427772761	0.00914978342953339	0.00525603939760136	CYBB/AGTR2/CYBA	3	BP
GO:0051604	protein maturation	10/175	353/17910	0.00252481016628655	0.00919453750916427	0.00528174811601584	IL1B/CTSS/C1QA/C3AR1/C5AR1/C1QB/C1QC/VSIG4/IL1R2/SRGN	10	BP
GO:0002866	positive regulation of acute inflammatory response to antigenic stimulus	2/175	8/17910	0.00255725871061616	0.00919629574779274	0.00528275812587812	FCER1G/CCR7	2	BP
GO:0010533	regulation of activation of Janus kinase activity	2/175	8/17910	0.00255725871061616	0.00919629574779274	0.00528275812587812	CCL5/CD300A	2	BP
GO:0010700	negative regulation of norepinephrine secretion	2/175	8/17910	0.00255725871061616	0.00919629574779274	0.00528275812587812	P2RY12/AGTR2	2	BP
GO:0030853	negative regulation of granulocyte differentiation	2/175	8/17910	0.00255725871061616	0.00919629574779274	0.00528275812587812	C1QC/INPP5D	2	BP
GO:0032119	sequestering of zinc ion	2/175	8/17910	0.00255725871061616	0.00919629574779274	0.00528275812587812	S100A9/S100A8	2	BP
GO:0032661	regulation of interleukin-18 production	2/175	8/17910	0.00255725871061616	0.00919629574779274	0.00528275812587812	IL10/CD84	2	BP
GO:0034127	regulation of MyD88-independent toll-like receptor signaling pathway	2/175	8/17910	0.00255725871061616	0.00919629574779274	0.00528275812587812	IRF7/CD14	2	BP
GO:0035655	interleukin-18-mediated signaling pathway	2/175	8/17910	0.00255725871061616	0.00919629574779274	0.00528275812587812	IL18/IL18RAP	2	BP
GO:0045350	interferon-beta biosynthetic process	2/175	8/17910	0.00255725871061616	0.00919629574779274	0.00528275812587812	TLR8/TLR7	2	BP
GO:0045357	regulation of interferon-beta biosynthetic process	2/175	8/17910	0.00255725871061616	0.00919629574779274	0.00528275812587812	TLR8/TLR7	2	BP
GO:0045416	positive regulation of interleukin-8 biosynthetic process	2/175	8/17910	0.00255725871061616	0.00919629574779274	0.00528275812587812	TLR8/TLR7	2	BP
GO:0050859	negative regulation of B cell receptor signaling pathway	2/175	8/17910	0.00255725871061616	0.00919629574779274	0.00528275812587812	FCGR2B/CD300A	2	BP
GO:0071351	cellular response to interleukin-18	2/175	8/17910	0.00255725871061616	0.00919629574779274	0.00528275812587812	IL18/IL18RAP	2	BP
GO:0045944	positive regulation of transcription by RNA polymerase II	20/175	1031/17910	0.00264785342601669	0.00951294122315316	0.00546465326103451	IL6/IL10/CXCL10/SPI1/IRF8/IL17A/CD40/IL18/IRF7/NLRP3/NOD2/HCLS1/WAS/EOMES/OSM/SLC11A1/IL11/BATF/STING1/SPIB	20	BP
GO:0002888	positive regulation of myeloid leukocyte mediated immunity	3/175	29/17910	0.00277975631122484	0.00995813084672499	0.00572038982779784	ITGB2/FCER1G/FGR	3	BP
GO:0035666	TRIF-dependent toll-like receptor signaling pathway	3/175	29/17910	0.00277975631122484	0.00995813084672499	0.00572038982779784	IRF7/CD14/CD300LF	3	BP
GO:0072538	T-helper 17 type immune response	3/175	29/17910	0.00277975631122484	0.00995813084672499	0.00572038982779784	IL6/NLRP3/BATF	3	BP
GO:0002260	lymphocyte homeostasis	4/175	60/17910	0.0028052361121353	0.0100206141923458	0.0057562830190199	LYN/LGALS9/NCKAP1L/TNFSF14	4	BP
GO:0002562	somatic diversification of immune receptors via germline recombination within a single locus	4/175	60/17910	0.0028052361121353	0.0100206141923458	0.0057562830190199	PTPRC/IL10/CD40/BATF	4	BP
GO:0016444	somatic cell DNA recombination	4/175	60/17910	0.0028052361121353	0.0100206141923458	0.0057562830190199	PTPRC/IL10/CD40/BATF	4	BP
GO:0006812	cation transport	20/175	1038/17910	0.00286053504967507	0.0102083979826191	0.00586415431537447	PTPRC/CXCL10/FCER1G/CCL5/CCR5/MMP9/CCR1/CCL3/CCL4/CTSS/CCR7/TREM2/CXCL11/B2M/LYN/CCL8/P2RY12/SLC11A1/CD84/CYBA	20	BP
GO:0017124	SH3 domain binding	6/172	122/16967	0.00152479832970595	0.01063443429238	0.00717573164128208	HCLS1/LYN/NCF1/INPP5D/WAS/CYBA	6	MF
GO:0019865	immunoglobulin binding	3/172	23/16967	0.00156170014083903	0.01063443429238	0.00717573164128208	FCGR3A/FCGR1A/FCGR2B	3	MF
GO:0019956	chemokine binding	3/172	23/16967	0.00156170014083903	0.01063443429238	0.00717573164128208	CCR5/CCR1/CCR7	3	MF
GO:1901567	fatty acid derivative binding	3/172	23/16967	0.00156170014083903	0.01063443429238	0.00717573164128208	S100A9/ALOX5AP/S100A8	3	MF
GO:0042277	peptide binding	8/172	215/16967	0.00159408214743674	0.0106853318945369	0.00721007550238655	ITGB2/FCGR2B/C1QA/TREM2/NOD2/MSR1/FPR2/CD14	8	MF
GO:0030041	actin filament polymerization	6/175	145/17910	0.00303365756251108	0.0108159001752063	0.00621313038491306	AIF1/CCR7/HCK/HCLS1/NCKAP1L/WAS	6	BP
GO:0032728	positive regulation of interferon-beta production	3/175	30/17910	0.00306662852361844	0.0108919189727758	0.00625679893707726	TLR8/TLR7/IRF7	3	BP
GO:0046596	regulation of viral entry into host cell	3/175	30/17910	0.00306662852361844	0.0108919189727758	0.00625679893707726	LGALS9/IFITM3/IFITM1	3	BP
GO:0050690	regulation of defense response to virus by virus	3/175	30/17910	0.00306662852361844	0.0108919189727758	0.00625679893707726	HCK/B2M/DOCK2	3	BP
GO:0060338	regulation of type I interferon-mediated signaling pathway	3/175	30/17910	0.00306662852361844	0.0108919189727758	0.00625679893707726	IRF7/USP18/SAMHD1	3	BP
GO:1990204	oxidoreductase complex	5/178	93/18675	0.00196500199714365	0.011053136233933	0.00786739521412776	CYBB/NCF4/NCF2/NCF1/CYBA	5	CC
GO:0070498	interleukin-1-mediated signaling pathway	5/175	101/17910	0.00313015706464609	0.0111008024004199	0.00637679079630087	IL1B/IL6/NOD2/IL1R2/PSMB8	5	BP
GO:1901342	regulation of vasculature development	11/175	425/17910	0.00313137607819331	0.0111008024004199	0.00637679079630087	IL1B/IL6/ITGB2/IL10/CXCL10/CYBB/CD40/C3AR1/C5AR1/CXCL13/STAB1	11	BP
GO:0010628	positive regulation of gene expression	30/175	1827/17910	0.00314389207514864	0.0111346177661515	0.00639621583470732	IL1B/IL6/TYROBP/IL10/CD86/CXCL10/CCL5/SPI1/IRF8/CCL3/IL17A/CD40/IL18/IRF7/TREM2/NLRP3/NOD2/HCLS1/LGALS9/NCF1/WAS/EOMES/OSM/SLC11A1/AGTR2/IL11/BATF/MMP8/STING1/SPIB	30	BP
GO:0043281	regulation of cysteine-type endopeptidase activity involved in apoptotic process	7/175	196/17910	0.00318460387319548	0.0112681348020351	0.00647291391245528	MMP9/NLRP3/LGALS9/S100A9/S100A8/PLAUR/TNFSF14	7	BP
GO:0051271	negative regulation of cellular component movement	10/175	365/17910	0.00320641533037107	0.0113345872737125	0.00651108714484863	AIF1/CXCL13/CD300A/TIMP1/BST2/IFITM1/WAS/AGTR2/CD200R1/SLAMF8	10	BP
GO:0005044	scavenger receptor activity	4/172	51/16967	0.0017582912430466	0.0113434539540479	0.00765415246561936	CD163/MSR1/CXCL16/STAB1	4	MF
GO:0048365	Rac GTPase binding	4/172	51/16967	0.0017582912430466	0.0113434539540479	0.00765415246561936	NCF2/VAV1/DOCK2/WAS	4	MF
GO:0004629	phospholipase C activity	3/172	24/16967	0.00177158837976972	0.0113434539540479	0.00765415246561936	CCL5/CCR5/CCR1	3	MF
GO:0008064	regulation of actin polymerization or depolymerization	6/175	147/17910	0.00324619827892501	0.0114507334914781	0.00657780665806555	CCR7/HCK/PLEK/HCLS1/NCKAP1L/WAS	6	BP
GO:0032963	collagen metabolic process	5/175	102/17910	0.00326596452429386	0.0114507334914781	0.00657780665806555	IL6/MMP9/CTSS/MMP13/MMP8	5	BP
GO:0002016	regulation of blood volume by renin-angiotensin	2/175	9/17910	0.00326682690786288	0.0114507334914781	0.00657780665806555	AGTR2/CYBA	2	BP
GO:0002578	negative regulation of antigen processing and presentation	2/175	9/17910	0.00326682690786288	0.0114507334914781	0.00657780665806555	CD68/FCGR2B	2	BP
GO:0010911	regulation of isomerase activity	2/175	9/17910	0.00326682690786288	0.0114507334914781	0.00657780665806555	ITGB2/NOD2	2	BP
GO:0010912	positive regulation of isomerase activity	2/175	9/17910	0.00326682690786288	0.0114507334914781	0.00657780665806555	ITGB2/NOD2	2	BP
GO:0042492	gamma-delta T cell differentiation	2/175	9/17910	0.00326682690786288	0.0114507334914781	0.00657780665806555	PTPRC/NCKAP1L	2	BP
GO:1900122	positive regulation of receptor binding	2/175	9/17910	0.00326682690786288	0.0114507334914781	0.00657780665806555	MMP9/B2M	2	BP
GO:2001182	regulation of interleukin-12 secretion	2/175	9/17910	0.00326682690786288	0.0114507334914781	0.00657780665806555	TLR8/LGALS9	2	BP
GO:0031668	cellular response to extracellular stimulus	8/175	251/17910	0.00332091604852712	0.011629425113756	0.00668045501187055	PTPRC/CD68/CYBB/AIF1/LYN/P2RY12/FOLR2/CYBA	8	BP
GO:0030832	regulation of actin filament length	6/175	148/17910	0.00335654154083337	0.0117431855591364	0.00674580403214111	CCR7/HCK/PLEK/HCLS1/NCKAP1L/WAS	6	BP
GO:0043330	response to exogenous dsRNA	3/175	31/17910	0.00337103487171682	0.0117718678059953	0.00676228038053372	IFIT1/CARD9/STING1	3	BP
GO:0045742	positive regulation of epidermal growth factor receptor signaling pathway	3/175	31/17910	0.00337103487171682	0.0117718678059953	0.00676228038053372	MMP9/NCF1/PLAUR	3	BP
GO:0071417	cellular response to organonitrogen compound	13/175	559/17910	0.00341815166606682	0.0119252679394495	0.00685040018700154	IL1B/CYBB/FCGR2B/AIF1/TREM2/NLRP3/NOD2/LYN/FPR2/P2RY12/AGTR2/FOLR2/CYBA	13	BP
GO:0046782	regulation of viral transcription	4/175	64/17910	0.00354655604585056	0.01236171445618	0.00710111432734683	CCL5/CCL3/CCL4/IFITM3	4	BP
GO:0002455	humoral immune response mediated by circulating immunoglobulin	5/175	104/17910	0.00355023307261525	0.0123630090238185	0.00710185798412989	PTPRC/FCGR2B/C1QA/C1QB/C1QC	5	BP
GO:0007254	JNK cascade	7/175	200/17910	0.0035594967982125	0.012372228648062	0.00710715414317327	IL1B/FCGR2B/CCR7/NOD2/NCF1/CARD9/MMP8	7	BP
GO:0009612	response to mechanical stimulus	7/175	200/17910	0.0035594967982125	0.012372228648062	0.00710715414317327	IL1B/CXCL10/TLR8/TLR7/CD40/CYBA/TNFSF14	7	BP
GO:0010648	negative regulation of cell communication	24/175	1364/17910	0.00357185106556821	0.0124036425118153	0.00712519965286099	IL1B/IL6/PTPRC/CCL5/MMP9/FCGR2B/PLEK/NLRP3/CD300A/LYN/DHX58/CD14/INPP5D/IL1R2/CD300LF/PSMB8/OSM/SAMHD1/AGTR2/IL11/PLAUR/PARP14/RGS1/RASAL3	24	BP
GO:0001637	G protein-coupled chemoattractant receptor activity	3/172	25/16967	0.0019982734888675	0.0124240482133936	0.0083832983896043	CCR5/CCR1/CCR7	3	MF
GO:0004950	chemokine receptor activity	3/172	25/16967	0.0019982734888675	0.0124240482133936	0.0083832983896043	CCR5/CCR1/CCR7	3	MF
GO:0009991	response to extracellular stimulus	12/175	498/17910	0.00366996604763818	0.0127325352673161	0.00731413016622355	IL1B/PTPRC/CXCL10/CD68/CYBB/CD40/AIF1/NOD2/LYN/P2RY12/FOLR2/CYBA	12	BP
GO:0071276	cellular response to cadmium ion	3/175	32/17910	0.0036933043409634	0.0128016295043588	0.00735382094522833	MMP9/CYBB/NCF1	3	BP
GO:0023057	negative regulation of signaling	24/175	1368/17910	0.00370632577229593	0.0128229957339378	0.00736609465042699	IL1B/IL6/PTPRC/CCL5/MMP9/FCGR2B/PLEK/NLRP3/CD300A/LYN/DHX58/CD14/INPP5D/IL1R2/CD300LF/PSMB8/OSM/SAMHD1/AGTR2/IL11/PLAUR/PARP14/RGS1/RASAL3	24	BP
GO:0045893	positive regulation of transcription, DNA-templated	24/175	1368/17910	0.00370632577229593	0.0128229957339378	0.00736609465042699	IL1B/IL6/IL10/CD86/CXCL10/SPI1/IRF8/IL17A/CD40/IL18/IRF7/NLRP3/NOD2/HCLS1/NCF1/WAS/EOMES/OSM/SLC11A1/AGTR2/IL11/BATF/STING1/SPIB	24	BP
GO:1903707	negative regulation of hemopoiesis	6/175	152/17910	0.00382605416414281	0.0132249931366859	0.00759701969940216	CCL3/FCGR2B/LYN/C1QC/INPP5D/LILRB3	6	BP
GO:0045766	positive regulation of angiogenesis	7/175	203/17910	0.00386204872461302	0.0133370842382758	0.00766140977492849	IL1B/ITGB2/IL10/CYBB/CD40/C3AR1/C5AR1	7	BP
GO:0030234	enzyme regulator activity	18/172	840/16967	0.00221167226014618	0.0135543914228959	0.00914601310586768	CXCL10/CCL5/CCL3/NCF4/NCF2/CCL8/TIMP1/RAC2/BST2/NCKAP1L/HSP90AA1/ALOX5AP/DOCK2/WAS/GMFG/RGS1/RASAL3/TNFSF14	18	MF
GO:0040013	negative regulation of locomotion	10/175	377/17910	0.00402744844462266	0.0138076324698005	0.00793171344521893	AIF1/CXCL13/CD300A/TIMP1/BST2/IFITM1/WAS/AGTR2/CD200R1/SLAMF8	10	BP
GO:0001913	T cell mediated cytotoxicity	3/175	33/17910	0.00403375126477916	0.0138076324698005	0.00793171344521893	PTPRC/FCGR2B/B2M	3	BP
GO:0002756	MyD88-independent toll-like receptor signaling pathway	3/175	33/17910	0.00403375126477916	0.0138076324698005	0.00793171344521893	IRF7/CD14/CD300LF	3	BP
GO:0045191	regulation of isotype switching	3/175	33/17910	0.00403375126477916	0.0138076324698005	0.00793171344521893	PTPRC/IL10/CD40	3	BP
GO:0055094	response to lipoprotein particle	3/175	33/17910	0.00403375126477916	0.0138076324698005	0.00793171344521893	ITGB2/FCER1G/CD68	3	BP
GO:1901186	positive regulation of ERBB signaling pathway	3/175	33/17910	0.00403375126477916	0.0138076324698005	0.00793171344521893	MMP9/NCF1/PLAUR	3	BP
GO:0001768	establishment of T cell polarity	2/175	10/17910	0.00405737649313122	0.0138076324698005	0.00793171344521893	CCR7/DOCK2	2	BP
GO:0034135	regulation of toll-like receptor 2 signaling pathway	2/175	10/17910	0.00405737649313122	0.0138076324698005	0.00793171344521893	LYN/CYBA	2	BP
GO:0039530	MDA-5 signaling pathway	2/175	10/17910	0.00405737649313122	0.0138076324698005	0.00793171344521893	IRF7/DHX58	2	BP
GO:0048245	eosinophil chemotaxis	2/175	10/17910	0.00405737649313122	0.0138076324698005	0.00793171344521893	CCL5/CCL3	2	BP
GO:0048304	positive regulation of isotype switching to IgG isotypes	2/175	10/17910	0.00405737649313122	0.0138076324698005	0.00793171344521893	PTPRC/CD40	2	BP
GO:0060368	regulation of Fc receptor mediated stimulatory signaling pathway	2/175	10/17910	0.00405737649313122	0.0138076324698005	0.00793171344521893	PTPRC/LYN	2	BP
GO:0070099	regulation of chemokine-mediated signaling pathway	2/175	10/17910	0.00405737649313122	0.0138076324698005	0.00793171344521893	CCL5/TREM2	2	BP
GO:0070391	response to lipoteichoic acid	2/175	10/17910	0.00405737649313122	0.0138076324698005	0.00793171344521893	TREM2/CD14	2	BP
GO:0071223	cellular response to lipoteichoic acid	2/175	10/17910	0.00405737649313122	0.0138076324698005	0.00793171344521893	TREM2/CD14	2	BP
GO:0071639	positive regulation of monocyte chemotactic protein-1 production	2/175	10/17910	0.00405737649313122	0.0138076324698005	0.00793171344521893	IL1B/LGALS9	2	BP
GO:0051495	positive regulation of cytoskeleton organization	7/175	205/17910	0.00407434800099392	0.0138527832033793	0.00795765001916612	CCR7/HCK/PLEK/HCLS1/NCKAP1L/WAS/GPR65	7	BP
GO:0006979	response to oxidative stress	11/175	442/17910	0.00420509079632218	0.0142843229593505	0.00820554549958752	IL6/IL10/MMP9/CYBB/AIF1/CCR7/NCF4/NCF2/NCF1/CYBA/IL18RAP	11	BP
GO:0031960	response to corticosteroid	6/175	155/17910	0.00420892563701661	0.0142843755739039	0.00820557572370895	IL6/IL10/CYBB/AIF1/AGTR2/CYBA	6	BP
GO:0032691	negative regulation of interleukin-1 beta production	3/175	34/17910	0.00439267563857939	0.0148809845002599	0.00854829422038571	TREM2/NLRP3/MEFV	3	BP
GO:0034142	toll-like receptor 4 signaling pathway	3/175	34/17910	0.00439267563857939	0.0148809845002599	0.00854829422038571	ITGB2/LYN/CD14	3	BP
GO:0043405	regulation of MAP kinase activity	9/175	322/17910	0.00447702158257527	0.0151529961256394	0.00870454970234449	IL1B/PTPRC/CD40/C5AR1/CD300A/NOD2/LYN/SAA1/PIK3R5	9	BP
GO:0097190	apoptotic signaling pathway	13/175	579/17910	0.00458657999531023	0.015509773221031	0.00890949821112419	IL1B/PTPRC/TYROBP/MMP9/GZMB/LGALS9/CD14/TNFRSF1B/S100A9/AGTR2/S100A8/SRGN/PLAUR	13	BP
GO:0002244	hematopoietic progenitor cell differentiation	6/175	158/17910	0.00461942416451899	0.0156067266262882	0.00896519252582443	PTPRC/SPI1/PLEK/PSMB8/OSM/BATF	6	BP
GO:0033077	T cell differentiation in thymus	4/175	69/17910	0.00464720431035014	0.0156864116612902	0.0090109671265672	PTPRC/CCR7/B2M/DOCK2	4	BP
GO:0071356	cellular response to tumor necrosis factor	8/175	266/17910	0.0047045972927622	0.0158658195445722	0.00911402693230283	CCL5/CCL3/CD40/TNFRSF1B/PSMB8/CYBA/GBP3/TNFSF14	8	BP
GO:0045935	positive regulation of nucleobase-containing compound metabolic process	28/175	1715/17910	0.00471885796624073	0.0158995754898561	0.00913341783698182	IL1B/IL6/PTPRC/IL10/CD86/CXCL10/SPI1/IRF8/IL17A/CD40/IL18/IRF7/TREM2/NLRP3/NOD2/HCLS1/NCF1/TNFRSF1B/HSP90AA1/WAS/EOMES/OSM/SLC11A1/AGTR2/IL11/BATF/STING1/SPIB	28	BP
GO:0002701	negative regulation of production of molecular mediator of immune response	3/175	35/17910	0.00477036342854186	0.0160010396616561	0.0091917033350521	IL10/FCGR2B/BST2	3	BP
GO:0030224	monocyte differentiation	3/175	35/17910	0.00477036342854186	0.0160010396616561	0.0091917033350521	CSF1R/IRF7/INPP5D	3	BP
GO:0045622	regulation of T-helper cell differentiation	3/175	35/17910	0.00477036342854186	0.0160010396616561	0.0091917033350521	CD86/IL18/NLRP3	3	BP
GO:0071402	cellular response to lipoprotein particle stimulus	3/175	35/17910	0.00477036342854186	0.0160010396616561	0.0091917033350521	ITGB2/FCER1G/CD68	3	BP
GO:1903131	mononuclear cell differentiation	3/175	35/17910	0.00477036342854186	0.0160010396616561	0.0091917033350521	CSF1R/IRF7/INPP5D	3	BP
GO:0035821	modification of morphology or physiology of other organism	6/175	160/17910	0.00490900943102721	0.0163950269157638	0.00941802700114659	CCL5/CCL3/CCL4/CCL8/S100A9/MPEG1	6	BP
GO:0001767	establishment of lymphocyte polarity	2/175	11/17910	0.00492727546880173	0.0163950269157638	0.00941802700114659	CCR7/DOCK2	2	BP
GO:0002730	regulation of dendritic cell cytokine production	2/175	11/17910	0.00492727546880173	0.0163950269157638	0.00941802700114659	NOD2/BST2	2	BP
GO:0002923	regulation of humoral immune response mediated by circulating immunoglobulin	2/175	11/17910	0.00492727546880173	0.0163950269157638	0.00941802700114659	PTPRC/FCGR2B	2	BP
GO:0032490	detection of molecule of bacterial origin	2/175	11/17910	0.00492727546880173	0.0163950269157638	0.00941802700114659	TREM2/NOD2	2	BP
GO:0033632	regulation of cell-cell adhesion mediated by integrin	2/175	11/17910	0.00492727546880173	0.0163950269157638	0.00941802700114659	CCL5/CXCL13	2	BP
GO:0033860	regulation of NAD(P)H oxidase activity	2/175	11/17910	0.00492727546880173	0.0163950269157638	0.00941802700114659	CYBA/SLAMF8	2	BP
GO:0045059	positive thymic T cell selection	2/175	11/17910	0.00492727546880173	0.0163950269157638	0.00941802700114659	PTPRC/DOCK2	2	BP
GO:0070673	response to interleukin-18	2/175	11/17910	0.00492727546880173	0.0163950269157638	0.00941802700114659	IL18/IL18RAP	2	BP
GO:0009719	response to endogenous stimulus	26/175	1560/17910	0.00497756181461444	0.0165476277214738	0.00950568763848241	IL1B/IL6/ITGB2/IL10/FCER1G/CCL5/CD68/CYBB/CTSS/FCGR2B/AIF1/CCR7/TREM2/CXCL13/NLRP3/NOD2/HCLS1/LYN/TIMP1/FPR2/P2RY12/AGTR2/FOLR2/FGF5/CYBA/LOX	26	BP
GO:0010950	positive regulation of endopeptidase activity	6/175	161/17910	0.00505870663619211	0.0168012998435473	0.00965140810038839	NLRP3/LYN/LGALS9/S100A9/MEFV/S100A8	6	BP
GO:0051093	negative regulation of developmental process	19/175	1017/17910	0.00506285158387106	0.0168012998435473	0.00965140810038839	IL1B/IL6/CXCL10/MMP9/CCR1/CCL3/FCGR2B/IL18/B2M/PDCD1/LYN/TIMP1/C1QC/INPP5D/P2RY12/STAB1/SRGN/LILRB3/PTHLH	19	BP
GO:0005504	fatty acid binding	3/172	28/16967	0.00278358596239369	0.0168191320826323	0.0113489420260677	S100A9/ALOX5AP/S100A8	3	MF
GO:0001894	tissue homeostasis	7/175	214/17910	0.00514110838738182	0.0170441172332154	0.00979089312496276	IL6/CSF1R/B2M/NOD2/RAC2/SASH3/INPP5D	7	BP
GO:0031670	cellular response to nutrient	4/175	71/17910	0.00514513592414444	0.0170441172332154	0.00979089312496276	CYBB/P2RY12/FOLR2/CYBA	4	BP
GO:0045911	positive regulation of DNA recombination	3/175	36/17910	0.00516708687520377	0.0170865649100461	0.00981527694382325	PTPRC/CD40/WAS	3	BP
GO:0060251	regulation of glial cell proliferation	3/175	36/17910	0.00516708687520377	0.0170865649100461	0.00981527694382325	IL1B/IL6/LYN	3	BP
GO:0043196	varicosity	2/178	9/18675	0.0031122784301158	0.0171994334295873	0.0122422032431148	CD40/TNFRSF1B	2	CC
GO:0051403	stress-activated MAPK cascade	8/175	271/17910	0.00525259731373781	0.0173539875913246	0.00996889633377243	IL1B/FCGR2B/CCR7/NOD2/LGALS9/NCF1/CARD9/MMP8	8	BP
GO:0005768	endosome	17/178	852/18675	0.00327037590038364	0.0177473908039613	0.0126322280409148	CCR5/TLR8/CD68/TLR7/FCGR1A/CTSS/IRF7/MRC1/NCF4/B2M/IL2RG/BST2/CD14/IFITM3/SLC11A1/CYBA/STING1	17	CC
GO:0044440	endosomal part	12/178	504/18675	0.00332411446804354	0.0177473908039613	0.0126322280409148	TLR8/CD68/TLR7/FCGR1A/CTSS/IRF7/MRC1/NCF4/B2M/CD14/IFITM3/SLC11A1	12	CC
GO:0050829	defense response to Gram-negative bacterium	4/175	72/17910	0.00540699209873434	0.0178483234327153	0.010252864656958	IL6/SLC11A1/MPEG1/RNASE6	4	BP
GO:0010822	positive regulation of mitochondrion organization	5/175	115/17910	0.00543927835027086	0.0179390661640326	0.0103049912864595	MMP9/GZMB/TREM2/RAC2/PLAUR	5	BP
GO:0030336	negative regulation of cell migration	9/175	332/17910	0.00544869740144751	0.0179542980452984	0.0103137411512677	AIF1/CXCL13/CD300A/TIMP1/BST2/IFITM1/AGTR2/CD200R1/SLAMF8	9	BP
GO:0009055	electron transfer activity	5/172	97/16967	0.0030720843462075	0.0181110956263118	0.012220712298456	CYBB/NCF2/IDO1/NCF1/CYBA	5	MF
GO:0042056	chemoattractant activity	3/172	29/16967	0.00308184144690154	0.0181110956263118	0.012220712298456	CXCL10/CCL5/CCL3	3	MF
GO:0045862	positive regulation of proteolysis	9/175	333/17910	0.00555419574619402	0.0182858205024345	0.0105041822813028	IL1B/TREM2/NLRP3/LYN/LGALS9/TNFRSF1B/S100A9/MEFV/S100A8	9	BP
GO:0002714	positive regulation of B cell mediated immunity	3/175	37/17910	0.00558310479196279	0.018316501685913	0.0105218069071062	PTPRC/FCER1G/CD40	3	BP
GO:0002891	positive regulation of immunoglobulin mediated immune response	3/175	37/17910	0.00558310479196279	0.018316501685913	0.0105218069071062	PTPRC/FCER1G/CD40	3	BP
GO:0043029	T cell homeostasis	3/175	37/17910	0.00558310479196279	0.018316501685913	0.0105218069071062	LGALS9/NCKAP1L/TNFSF14	3	BP
GO:0045124	regulation of bone resorption	3/175	37/17910	0.00558310479196279	0.018316501685913	0.0105218069071062	IL6/CSF1R/INPP5D	3	BP
GO:0032273	positive regulation of protein polymerization	5/175	116/17910	0.00564032526665935	0.0184880074472445	0.0106203273852592	CCR7/HCK/NCKAP1L/HSP90AA1/WAS	5	BP
GO:0007492	endoderm development	4/175	73/17910	0.00567761395845617	0.018577669470364	0.0106718332082783	ITGB2/MMP9/EOMES/MMP8	4	BP
GO:0050688	regulation of defense response to virus	4/175	73/17910	0.00567761395845617	0.018577669470364	0.0106718332082783	IL1B/IFIT1/DHX58/STING1	4	BP
GO:0043168	anion binding	40/172	2573/16967	0.00321294273378416	0.0186263842269379	0.0125684104095398	PTPRC/CXCL10/CSF1R/CYBB/SELL/HCK/FGR/MX1/PLEK/TREM2/NCF4/CXCL11/CXCL13/NLRP3/CD300A/NOD2/LYN/CCL8/OAS2/NCF1/RAC2/OAS3/DHX58/OASL/MX2/MYO1F/S100A9/HSP90AA1/ALOX5AP/CD300LF/IFI44L/SAMHD1/STAB1/FOLR2/S100A8/SAA1/GBP3/STING1/TNFAIP6/PLA2G7	40	MF
GO:0010035	response to inorganic substance	12/175	528/17910	0.00580633560004931	0.0189578814916254	0.0108902437727012	IL6/IL10/MMP9/CYBB/C1QA/CCR7/B2M/NCF1/CD14/ALOX5AP/S100A8/IL18RAP	12	BP
GO:0002371	dendritic cell cytokine production	2/175	12/17910	0.00587491568149567	0.0189578814916254	0.0108902437727012	NOD2/BST2	2	BP
GO:0002674	negative regulation of acute inflammatory response	2/175	12/17910	0.00587491568149567	0.0189578814916254	0.0108902437727012	FCGR2B/NLRP3	2	BP
GO:0002862	negative regulation of inflammatory response to antigenic stimulus	2/175	12/17910	0.00587491568149567	0.0189578814916254	0.0108902437727012	IL10/FCGR2B	2	BP
GO:0002863	positive regulation of inflammatory response to antigenic stimulus	2/175	12/17910	0.00587491568149567	0.0189578814916254	0.0108902437727012	FCER1G/CCR7	2	BP
GO:0045078	positive regulation of interferon-gamma biosynthetic process	2/175	12/17910	0.00587491568149567	0.0189578814916254	0.0108902437727012	TLR8/TLR7	2	BP
GO:0045346	regulation of MHC class II biosynthetic process	2/175	12/17910	0.00587491568149567	0.0189578814916254	0.0108902437727012	IL10/SPI1	2	BP
GO:0045410	positive regulation of interleukin-6 biosynthetic process	2/175	12/17910	0.00587491568149567	0.0189578814916254	0.0108902437727012	IL1B/TYROBP	2	BP
GO:0045579	positive regulation of B cell differentiation	2/175	12/17910	0.00587491568149567	0.0189578814916254	0.0108902437727012	NCKAP1L/INPP5D	2	BP
GO:0045779	negative regulation of bone resorption	2/175	12/17910	0.00587491568149567	0.0189578814916254	0.0108902437727012	IL6/INPP5D	2	BP
GO:0048302	regulation of isotype switching to IgG isotypes	2/175	12/17910	0.00587491568149567	0.0189578814916254	0.0108902437727012	PTPRC/CD40	2	BP
GO:0051238	sequestering of metal ion	2/175	12/17910	0.00587491568149567	0.0189578814916254	0.0108902437727012	S100A9/S100A8	2	BP
GO:0072540	T-helper 17 cell lineage commitment	2/175	12/17910	0.00587491568149567	0.0189578814916254	0.0108902437727012	IL6/BATF	2	BP
GO:1902947	regulation of tau-protein kinase activity	2/175	12/17910	0.00587491568149567	0.0189578814916254	0.0108902437727012	C5AR1/HSP90AA1	2	BP
GO:1905522	negative regulation of macrophage migration	2/175	12/17910	0.00587491568149567	0.0189578814916254	0.0108902437727012	CD200R1/SLAMF8	2	BP
GO:2001198	regulation of dendritic cell differentiation	2/175	12/17910	0.00587491568149567	0.0189578814916254	0.0108902437727012	FCGR2B/LGALS9	2	BP
GO:0032872	regulation of stress-activated MAPK cascade	7/175	220/17910	0.00596082021438118	0.0192185065532635	0.0110399583099383	IL1B/FCGR2B/CCR7/NOD2/NCF1/CARD9/MMP8	7	BP
GO:0002707	negative regulation of lymphocyte mediated immunity	3/175	38/17910	0.00601866285855712	0.019338315370278	0.0111087817818006	PTPRC/FCGR2B/LGALS9	3	BP
GO:0007520	myoblast fusion	3/175	38/17910	0.00601866285855712	0.019338315370278	0.0111087817818006	CXCL10/CD53/TNFSF14	3	BP
GO:0043277	apoptotic cell clearance	3/175	38/17910	0.00601866285855712	0.019338315370278	0.0111087817818006	TYROBP/TREM2/CD300LF	3	BP
GO:0043331	response to dsRNA	3/175	38/17910	0.00601866285855712	0.019338315370278	0.0111087817818006	IFIT1/CARD9/STING1	3	BP
GO:0009968	negative regulation of signal transduction	22/175	1266/17910	0.00607868458658558	0.0195144037371932	0.0112099347108391	IL1B/IL6/PTPRC/CCL5/MMP9/FCGR2B/PLEK/NLRP3/CD300A/LYN/DHX58/CD14/INPP5D/IL1R2/CD300LF/PSMB8/SAMHD1/AGTR2/PLAUR/PARP14/RGS1/RASAL3	22	BP
GO:0048514	blood vessel morphogenesis	14/175	670/17910	0.00616925068881275	0.0197881625867579	0.0113671938754779	IL1B/IL6/ITGB2/IL10/CXCL10/SPI1/CYBB/CD40/IL18/C3AR1/C5AR1/CXCL13/STAB1/LOX	14	BP
GO:0034987	immunoglobulin receptor binding	2/172	9/16967	0.00351005967741559	0.0198133631790959	0.0133693408765829	FGR/CLEC4D	2	MF
GO:0043208	glycosphingolipid binding	2/172	9/16967	0.00351005967741559	0.0198133631790959	0.0133693408765829	SELL/LYN	2	MF
GO:0043547	positive regulation of GTPase activity	9/175	339/17910	0.00622082518317581	0.0199364920180613	0.0114524008468514	CD40/CCR7/CXCL13/VAV1/NCKAP1L/DOCK2/RGS1/GPR65/RASAL3	9	BP
GO:0048678	response to axon injury	4/175	75/17910	0.00624566008930178	0.0199989458338944	0.0114882770748602	TYROBP/AIF1/LYN/P2RY12	4	BP
GO:0033135	regulation of peptidyl-serine phosphorylation	5/175	119/17910	0.0062748884115423	0.0200753487246948	0.011532166267127	IL6/HCLS1/HSP90AA1/OSM/IL11	5	BP
GO:0031225	anchored component of membrane	6/178	156/18675	0.00385624252957771	0.020245273280283	0.0144101694526325	CD48/CD52/BST2/CD14/FOLR2/PLAUR	6	CC
GO:0051248	negative regulation of protein metabolic process	20/175	1116/17910	0.00637196937898684	0.0203685175020605	0.0117005753508881	IL1B/IL6/PTPRC/TYROBP/IL10/SPI1/MMP9/CD300A/LYN/TIMP1/BST2/VSIG4/NCKAP1L/INPP5D/IL1R2/PLAUR/PARP14/SAMSN1/GMFG/TNFSF14	20	BP
GO:0022408	negative regulation of cell-cell adhesion	6/175	169/17910	0.00637965605552326	0.0203756734822007	0.0117046860616864	IL10/FCGR2B/CD300A/IDO1/LGALS9/VSIG4	6	BP
GO:0008047	enzyme activator activity	11/172	419/16967	0.00369780247260122	0.0206020423473497	0.0139015130548918	CCL5/CCL3/NCF4/NCF2/CCL8/NCKAP1L/ALOX5AP/DOCK2/GMFG/RGS1/RASAL3	11	MF
GO:0030890	positive regulation of B cell proliferation	3/175	39/17910	0.00647399390959806	0.0206593321005945	0.0118676320904344	PTPRC/CD40/NCKAP1L	3	BP
GO:0034109	homotypic cell-cell adhesion	4/175	77/17910	0.00685026621350957	0.0217731517391667	0.0125074592456063	CCL5/PLEK/LYN/P2RY12	4	BP
GO:0051851	modification by host of symbiont morphology or physiology	4/175	77/17910	0.00685026621350957	0.0217731517391667	0.0125074592456063	CCL5/CCL3/CCL4/CCL8	4	BP
GO:0048646	anatomical structure formation involved in morphogenesis	20/175	1124/17910	0.00687700797970081	0.0217731517391667	0.0125074592456063	IL1B/IL6/TYROBP/ITGB2/IL10/CXCL10/MMP9/CYBB/CD40/IL18/C3AR1/TREM2/CD53/C5AR1/CXCL13/CSF3R/EOMES/STAB1/MMP8/TNFSF14	20	BP
GO:0002679	respiratory burst involved in defense response	2/175	13/17910	0.00689871251628677	0.0217731517391667	0.0125074592456063	HCK/SLAMF8	2	BP
GO:0002921	negative regulation of humoral immune response	2/175	13/17910	0.00689871251628677	0.0217731517391667	0.0125074592456063	FCGR2B/VSIG4	2	BP
GO:0032725	positive regulation of granulocyte macrophage colony-stimulating factor production	2/175	13/17910	0.00689871251628677	0.0217731517391667	0.0125074592456063	IL1B/IL18	2	BP
GO:0033008	positive regulation of mast cell activation involved in immune response	2/175	13/17910	0.00689871251628677	0.0217731517391667	0.0125074592456063	FCER1G/FGR	2	BP
GO:0033604	negative regulation of catecholamine secretion	2/175	13/17910	0.00689871251628677	0.0217731517391667	0.0125074592456063	P2RY12/AGTR2	2	BP
GO:0043306	positive regulation of mast cell degranulation	2/175	13/17910	0.00689871251628677	0.0217731517391667	0.0125074592456063	FCER1G/FGR	2	BP
GO:0043374	CD8-positive, alpha-beta T cell differentiation	2/175	13/17910	0.00689871251628677	0.0217731517391667	0.0125074592456063	NCKAP1L/EOMES	2	BP
GO:0044130	negative regulation of growth of symbiont in host	2/175	13/17910	0.00689871251628677	0.0217731517391667	0.0125074592456063	IL10/IRF8	2	BP
GO:0045073	regulation of chemokine biosynthetic process	2/175	13/17910	0.00689871251628677	0.0217731517391667	0.0125074592456063	IL1B/IL6	2	BP
GO:0048291	isotype switching to IgG isotypes	2/175	13/17910	0.00689871251628677	0.0217731517391667	0.0125074592456063	PTPRC/CD40	2	BP
GO:0051279	regulation of release of sequestered calcium ion into cytosol	4/175	78/17910	0.0071665808453361	0.0225995045207058	0.0129821527516917	CXCL10/CXCL11/LYN/CYBA	4	BP
GO:0110053	regulation of actin filament organization	7/175	228/17910	0.00720117365790733	0.0226894603880147	0.013033827371781	CCR7/HCK/PLEK/HCLS1/NCKAP1L/WAS/GPR65	7	BP
GO:0002639	positive regulation of immunoglobulin production	3/175	41/17910	0.0074448437749764	0.0234374711434442	0.0134635177607007	IL6/PTPRC/CD40	3	BP
GO:0035325	Toll-like receptor binding	2/172	10/16967	0.00435842799295372	0.0239713539612455	0.0161750026729052	S100A9/S100A8	2	MF
GO:0051254	positive regulation of RNA metabolic process	25/175	1532/17910	0.00764063058905464	0.0240336067309204	0.0138059643506357	IL1B/IL6/IL10/CD86/CXCL10/SPI1/IRF8/IL17A/CD40/IL18/IRF7/NLRP3/NOD2/HCLS1/NCF1/TNFRSF1B/WAS/EOMES/OSM/SLC11A1/AGTR2/IL11/BATF/STING1/SPIB	25	BP
GO:1903508	positive regulation of nucleic acid-templated transcription	24/175	1453/17910	0.00774894776517442	0.0243538358334053	0.013989918079364	IL1B/IL6/IL10/CD86/CXCL10/SPI1/IRF8/IL17A/CD40/IL18/IRF7/NLRP3/NOD2/HCLS1/NCF1/WAS/EOMES/OSM/SLC11A1/AGTR2/IL11/BATF/STING1/SPIB	24	BP
GO:1902680	positive regulation of RNA biosynthetic process	24/175	1454/17910	0.0078124083846231	0.0245326678072967	0.0140926470573298	IL1B/IL6/IL10/CD86/CXCL10/SPI1/IRF8/IL17A/CD40/IL18/IRF7/NLRP3/NOD2/HCLS1/NCF1/WAS/EOMES/OSM/SLC11A1/AGTR2/IL11/BATF/STING1/SPIB	24	BP
GO:0051258	protein polymerization	7/175	232/17910	0.0078886839289071	0.024730660430941	0.014206382758106	AIF1/CCR7/HCK/HCLS1/NCKAP1L/HSP90AA1/WAS	7	BP
GO:1904018	positive regulation of vasculature development	7/175	232/17910	0.0078886839289071	0.024730660430941	0.014206382758106	IL1B/ITGB2/IL10/CYBB/CD40/C3AR1/C5AR1	7	BP
GO:0035307	positive regulation of protein dephosphorylation	3/175	42/17910	0.00796076656188095	0.0248415043053552	0.0142700563713003	PTPRC/CD300A/AGTR2	3	BP
GO:0001771	immunological synapse formation	2/175	14/17910	0.0079971045945582	0.0248415043053552	0.0142700563713003	CCR7/DOCK2	2	BP
GO:0042976	activation of Janus kinase activity	2/175	14/17910	0.0079971045945582	0.0248415043053552	0.0142700563713003	CCL5/CD300A	2	BP
GO:0044126	regulation of growth of symbiont in host	2/175	14/17910	0.0079971045945582	0.0248415043053552	0.0142700563713003	IL10/IRF8	2	BP
GO:0044146	negative regulation of growth of symbiont involved in interaction with host	2/175	14/17910	0.0079971045945582	0.0248415043053552	0.0142700563713003	IL10/IRF8	2	BP
GO:0044546	NLRP3 inflammasome complex assembly	2/175	14/17910	0.0079971045945582	0.0248415043053552	0.0142700563713003	NLRP3/MEFV	2	BP
GO:0046851	negative regulation of bone remodeling	2/175	14/17910	0.0079971045945582	0.0248415043053552	0.0142700563713003	IL6/INPP5D	2	BP
GO:0060099	regulation of phagocytosis, engulfment	2/175	14/17910	0.0079971045945582	0.0248415043053552	0.0142700563713003	CD300A/NCKAP1L	2	BP
GO:0071361	cellular response to ethanol	2/175	14/17910	0.0079971045945582	0.0248415043053552	0.0142700563713003	SPI1/CYBB	2	BP
GO:0071801	regulation of podosome assembly	2/175	14/17910	0.0079971045945582	0.0248415043053552	0.0142700563713003	HCK/LCP1	2	BP
GO:1900121	negative regulation of receptor binding	2/175	14/17910	0.0079971045945582	0.0248415043053552	0.0142700563713003	IL10/B2M	2	BP
GO:0001772	immunological synapse	3/178	36/18675	0.00482509631596441	0.0249164809758818	0.0177350390906026	GZMB/CD53/CD37	3	CC
GO:0046849	bone remodeling	4/175	81/17910	0.00817297113386818	0.0253456982095083	0.0145596876007899	IL6/CSF1R/RAC2/INPP5D	4	BP
GO:0051702	interaction with symbiont	4/175	81/17910	0.00817297113386818	0.0253456982095083	0.0145596876007899	CCL5/CCL3/CCL4/CCL8	4	BP
GO:0010008	endosome membrane	11/178	464/18675	0.00502901635810314	0.0255506476258466	0.0181864258790487	TLR8/CD68/TLR7/FCGR1A/IRF7/MRC1/NCF4/B2M/CD14/IFITM3/SLC11A1	11	CC
GO:0034358	plasma lipoprotein particle	3/178	37/18675	0.00521446981676029	0.0256649686293671	0.0182677972199004	MSR1/SAA1/PLA2G7	3	CC
GO:1990777	lipoprotein particle	3/178	37/18675	0.00521446981676029	0.0256649686293671	0.0182677972199004	MSR1/SAA1/PLA2G7	3	CC
GO:0071813	lipoprotein particle binding	3/172	34/16967	0.00486364523351326	0.0260812975647149	0.0175987163054756	TREM2/MSR1/STAB1	3	MF
GO:0071814	protein-lipid complex binding	3/172	34/16967	0.00486364523351326	0.0260812975647149	0.0175987163054756	TREM2/MSR1/STAB1	3	MF
GO:0050850	positive regulation of calcium-mediated signaling	3/175	43/17910	0.00849727082195012	0.0263077755580244	0.0151123472879054	CCL3/CCL4/TREM2	3	BP
GO:1904646	cellular response to amyloid-beta	3/175	43/17910	0.00849727082195012	0.0263077755580244	0.0151123472879054	FCGR2B/TREM2/FPR2	3	BP
GO:0033043	regulation of organelle organization	20/175	1147/17910	0.00851469413576435	0.0263399140345398	0.0151308090471421	IL1B/CSF1R/SPI1/MMP9/GZMB/CCR7/HCK/PLEK/TREM2/HCLS1/RAC2/BST2/NCKAP1L/S100A9/LCP1/WAS/S100A8/PLAUR/GMFG/GPR65	20	BP
GO:0010952	positive regulation of peptidase activity	6/175	180/17910	0.00858381004092586	0.0264879946807448	0.0152158731053758	NLRP3/LYN/LGALS9/S100A9/MEFV/S100A8	6	BP
GO:0032271	regulation of protein polymerization	6/175	180/17910	0.00858381004092586	0.0264879946807448	0.0152158731053758	CCR7/HCK/HCLS1/NCKAP1L/HSP90AA1/WAS	6	BP
GO:0043902	positive regulation of multi-organism process	6/175	180/17910	0.00858381004092586	0.0264879946807448	0.0152158731053758	CCL5/LY86/LGALS9/IFIT1/DHX58/CYBA	6	BP
GO:0001726	ruffle	6/178	168/18675	0.00551983432378862	0.0267499663383602	0.0190400762909632	AIF1/FGR/PLEK/LCP1/MEFV/SAMSN1	6	CC
GO:0030833	regulation of actin filament polymerization	5/175	129/17910	0.00875116900879472	0.0269821699034561	0.0154997491621036	CCR7/HCK/HCLS1/NCKAP1L/WAS	5	BP
GO:0014061	regulation of norepinephrine secretion	2/175	15/17910	0.00916855347546354	0.0279693230001906	0.0160668134656316	P2RY12/AGTR2	2	BP
GO:0017014	protein nitrosylation	2/175	15/17910	0.00916855347546354	0.0279693230001906	0.0160668134656316	S100A9/S100A8	2	BP
GO:0018119	peptidyl-cysteine S-nitrosylation	2/175	15/17910	0.00916855347546354	0.0279693230001906	0.0160668134656316	S100A9/S100A8	2	BP
GO:0032736	positive regulation of interleukin-13 production	2/175	15/17910	0.00916855347546354	0.0279693230001906	0.0160668134656316	NLRP3/LGALS9	2	BP
GO:0034134	toll-like receptor 2 signaling pathway	2/175	15/17910	0.00916855347546354	0.0279693230001906	0.0160668134656316	LYN/CYBA	2	BP
GO:0042535	positive regulation of tumor necrosis factor biosynthetic process	2/175	15/17910	0.00916855347546354	0.0279693230001906	0.0160668134656316	TYROBP/CYBB	2	BP
GO:0044144	modulation of growth of symbiont involved in interaction with host	2/175	15/17910	0.00916855347546354	0.0279693230001906	0.0160668134656316	IL10/IRF8	2	BP
GO:0045414	regulation of interleukin-8 biosynthetic process	2/175	15/17910	0.00916855347546354	0.0279693230001906	0.0160668134656316	TLR8/TLR7	2	BP
GO:0051044	positive regulation of membrane protein ectodomain proteolysis	2/175	15/17910	0.00916855347546354	0.0279693230001906	0.0160668134656316	IL1B/TNFRSF1B	2	BP
GO:0090197	positive regulation of chemokine secretion	2/175	15/17910	0.00916855347546354	0.0279693230001906	0.0160668134656316	CSF1R/AIF1	2	BP
GO:1901741	positive regulation of myoblast fusion	2/175	15/17910	0.00916855347546354	0.0279693230001906	0.0160668134656316	CD53/TNFSF14	2	BP
GO:1905153	regulation of membrane invagination	2/175	15/17910	0.00916855347546354	0.0279693230001906	0.0160668134656316	CD300A/NCKAP1L	2	BP
GO:2000484	positive regulation of interleukin-8 secretion	2/175	15/17910	0.00916855347546354	0.0279693230001906	0.0160668134656316	LGALS9/CD14	2	BP
GO:0050786	RAGE receptor binding	2/172	11/16967	0.00529160923655279	0.0280259304010018	0.0189108842112023	S100A9/S100A8	2	MF
GO:0000018	regulation of DNA recombination	4/175	84/17910	0.00926788521186191	0.0282262953520876	0.016214429725193	PTPRC/IL10/CD40/WAS	4	BP
GO:0030838	positive regulation of actin filament polymerization	4/175	84/17910	0.00926788521186191	0.0282262953520876	0.016214429725193	CCR7/HCK/NCKAP1L/WAS	4	BP
GO:0032994	protein-lipid complex	3/178	39/18675	0.00604859855436058	0.0288683112821755	0.0205478706870623	MSR1/SAA1/PLA2G7	3	CC
GO:0097237	cellular response to toxic substance	7/175	241/17910	0.00961152881911318	0.0291947419372424	0.0167707481829191	IL6/IL10/SPI1/CYBB/S100A9/ALOX5AP/IL18RAP	7	BP
GO:0002820	negative regulation of adaptive immune response	3/175	45/17910	0.00963270362314361	0.0291947419372424	0.0167707481829191	PTPRC/FCGR2B/SAMSN1	3	BP
GO:0002833	positive regulation of response to biotic stimulus	3/175	45/17910	0.00963270362314361	0.0291947419372424	0.0167707481829191	LY86/DHX58/CYBA	3	BP
GO:0046850	regulation of bone remodeling	3/175	45/17910	0.00963270362314361	0.0291947419372424	0.0167707481829191	IL6/CSF1R/INPP5D	3	BP
GO:0050922	negative regulation of chemotaxis	3/175	45/17910	0.00963270362314361	0.0291947419372424	0.0167707481829191	AIF1/CXCL13/SLAMF8	3	BP
GO:0061756	leukocyte adhesion to vascular endothelial cell	3/175	45/17910	0.00963270362314361	0.0291947419372424	0.0167707481829191	ITGB2/SELL/SELPLG	3	BP
GO:1902905	positive regulation of supramolecular fiber organization	6/175	185/17910	0.00974764807797286	0.0295191933697316	0.0169571274043406	CCR7/HCK/PLEK/NCKAP1L/WAS/GPR65	6	BP
GO:0033002	muscle cell proliferation	7/175	243/17910	0.0100290469354484	0.0303467925069393	0.0174325368721259	IL6/IL10/CCL5/MMP9/AIF1/IL18/CYBA	7	BP
GO:0034103	regulation of tissue remodeling	4/175	86/17910	0.0100484401487335	0.03038089422495	0.0174521264039187	IL6/CSF1R/IL18/INPP5D	4	BP
GO:0007417	central nervous system development	17/175	935/17910	0.0101977991611458	0.0308075677404566	0.0176972265010616	IL1B/IL6/TYROBP/CSF1R/FCGR2B/AIF1/C1QA/TREM2/C5AR1/LYN/FPR2/TNFRSF1B/HSP90AA1/EOMES/P2RY12/AGTR2/S100A8	17	BP
GO:0032480	negative regulation of type I interferon production	3/175	46/17910	0.0102319443163793	0.0308359965699102	0.0177135572753129	IL10/DHX58/UBE2L6	3	BP
GO:0045687	positive regulation of glial cell differentiation	3/175	46/17910	0.0102319443163793	0.0308359965699102	0.0177135572753129	C1QA/TREM2/TNFRSF1B	3	BP
GO:0071354	cellular response to interleukin-6	3/175	46/17910	0.0102319443163793	0.0308359965699102	0.0177135572753129	IL6/SPI1/SELPLG	3	BP
GO:0036020	endolysosome membrane	2/178	13/18675	0.00657644014355641	0.0309190842570189	0.0220075687443443	TLR8/TLR7	2	CC
GO:0001916	positive regulation of T cell mediated cytotoxicity	2/175	16/17910	0.0104115433609506	0.0310272288206814	0.017823409519564	PTPRC/B2M	2	BP
GO:0002295	T-helper cell lineage commitment	2/175	16/17910	0.0104115433609506	0.0310272288206814	0.017823409519564	IL6/BATF	2	BP
GO:0002739	regulation of cytokine secretion involved in immune response	2/175	16/17910	0.0104115433609506	0.0310272288206814	0.017823409519564	IL10/TNFRSF1B	2	BP
GO:0033631	cell-cell adhesion mediated by integrin	2/175	16/17910	0.0104115433609506	0.0310272288206814	0.017823409519564	CCL5/CXCL13	2	BP
GO:0034116	positive regulation of heterotypic cell-cell adhesion	2/175	16/17910	0.0104115433609506	0.0310272288206814	0.017823409519564	IL1B/IL10	2	BP
GO:0042228	interleukin-8 biosynthetic process	2/175	16/17910	0.0104115433609506	0.0310272288206814	0.017823409519564	TLR8/TLR7	2	BP
GO:0044117	growth of symbiont in host	2/175	16/17910	0.0104115433609506	0.0310272288206814	0.017823409519564	IL10/IRF8	2	BP
GO:0045072	regulation of interferon-gamma biosynthetic process	2/175	16/17910	0.0104115433609506	0.0310272288206814	0.017823409519564	TLR8/TLR7	2	BP
GO:0048243	norepinephrine secretion	2/175	16/17910	0.0104115433609506	0.0310272288206814	0.017823409519564	P2RY12/AGTR2	2	BP
GO:0060263	regulation of respiratory burst	2/175	16/17910	0.0104115433609506	0.0310272288206814	0.017823409519564	RAC2/SLAMF8	2	BP
GO:0071605	monocyte chemotactic protein-1 production	2/175	16/17910	0.0104115433609506	0.0310272288206814	0.017823409519564	IL1B/LGALS9	2	BP
GO:0071637	regulation of monocyte chemotactic protein-1 production	2/175	16/17910	0.0104115433609506	0.0310272288206814	0.017823409519564	IL1B/LGALS9	2	BP
GO:1900221	regulation of amyloid-beta clearance	2/175	16/17910	0.0104115433609506	0.0310272288206814	0.017823409519564	TREM2/C5AR1	2	BP
GO:2000251	positive regulation of actin cytoskeleton reorganization	2/175	16/17910	0.0104115433609506	0.0310272288206814	0.017823409519564	HCK/HCLS1	2	BP
GO:1904813	ficolin-1-rich granule lumen	5/178	124/18675	0.00672733347362038	0.0311633830028003	0.0221814555709155	MMP9/CTSS/HSP90AA1/TNFAIP6/GMFG	5	CC
GO:2001056	positive regulation of cysteine-type endopeptidase activity	5/175	135/17910	0.0105236096895722	0.0313362263049363	0.0180009113111104	NLRP3/LGALS9/S100A9/MEFV/S100A8	5	BP
GO:0051017	actin filament bundle assembly	5/175	136/17910	0.010841176854496	0.0322126535245775	0.0185043697843126	AIF1/PLEK/LCP1/WAS/GPR65	5	BP
GO:0042743	hydrogen peroxide metabolic process	3/175	47/17910	0.0108523912943764	0.0322126535245775	0.0185043697843126	CYBB/RAC2/CYBA	3	BP
GO:0044764	multi-organism cellular process	3/175	47/17910	0.0108523912943764	0.0322126535245775	0.0185043697843126	CCR5/IRF7/DHX58	3	BP
GO:0090630	activation of GTPase activity	3/175	47/17910	0.0108523912943764	0.0322126535245775	0.0185043697843126	CCR7/CXCL13/GPR65	3	BP
GO:0005041	low-density lipoprotein particle receptor activity	2/172	12/16967	0.00630781697367	0.0326030539964389	0.0219993616710114	CXCL16/STAB1	2	MF
GO:0070492	oligosaccharide binding	2/172	12/16967	0.00630781697367	0.0326030539964389	0.0219993616710114	SELL/LGALS9	2	MF
GO:0061572	actin filament bundle organization	5/175	137/17910	0.0111652378435212	0.033098254710242	0.0190130981884616	AIF1/PLEK/LCP1/WAS/GPR65	5	BP
GO:0001525	angiogenesis	12/175	576/17910	0.0111684485145255	0.033098254710242	0.0190130981884616	IL1B/IL6/ITGB2/IL10/CXCL10/CYBB/CD40/IL18/C3AR1/C5AR1/CXCL13/STAB1	12	BP
GO:0044089	positive regulation of cellular component biogenesis	11/175	507/17910	0.0112611326363581	0.0333465051939661	0.0191557042220334	CCR7/HCK/PLEK/CXCL13/RAC2/NCKAP1L/HSP90AA1/LCP1/WAS/P2RY12/GPR65	11	BP
GO:0002686	negative regulation of leukocyte migration	3/175	48/17910	0.0114941739884916	0.0339559326358283	0.0195057862397201	CD300A/CD200R1/SLAMF8	3	BP
GO:0032648	regulation of interferon-beta production	3/175	48/17910	0.0114941739884916	0.0339559326358283	0.0195057862397201	TLR8/TLR7/IRF7	3	BP
GO:1903307	positive regulation of regulated secretory pathway	3/175	48/17910	0.0114941739884916	0.0339559326358283	0.0195057862397201	ITGB2/FCER1G/FGR	3	BP
GO:1903827	regulation of cellular protein localization	11/175	509/17910	0.0115710476694235	0.0341560523154252	0.0196207438153062	IL1B/TYROBP/ITGB2/FCER1G/GZMB/TREM2/HCLS1/RAC2/HSP90AA1/LCP1/AGTR2	11	BP
GO:0043406	positive regulation of MAP kinase activity	7/175	250/17910	0.0115950031847688	0.034199772800501	0.0196458587913939	IL1B/PTPRC/CD40/C5AR1/NOD2/SAA1/PIK3R5	7	BP
GO:0031362	anchored component of external side of plasma membrane	2/178	14/18675	0.00762470357657917	0.0343111660946063	0.0244219828843814	CD14/FOLR2	2	CC
GO:0034362	low-density lipoprotein particle	2/178	14/18675	0.00762470357657917	0.0343111660946063	0.0244219828843814	MSR1/PLA2G7	2	CC
GO:0002643	regulation of tolerance induction	2/175	17/17910	0.0117245808043076	0.0343113710548594	0.0197099657537203	IDO1/PDCD1	2	BP
GO:0010744	positive regulation of macrophage derived foam cell differentiation	2/175	17/17910	0.0117245808043076	0.0343113710548594	0.0197099657537203	IL18/MSR1	2	BP
GO:0043373	CD4-positive, alpha-beta T cell lineage commitment	2/175	17/17910	0.0117245808043076	0.0343113710548594	0.0197099657537203	IL6/BATF	2	BP
GO:0044110	growth involved in symbiotic interaction	2/175	17/17910	0.0117245808043076	0.0343113710548594	0.0197099657537203	IL10/IRF8	2	BP
GO:0044116	growth of symbiont involved in interaction with host	2/175	17/17910	0.0117245808043076	0.0343113710548594	0.0197099657537203	IL10/IRF8	2	BP
GO:0048711	positive regulation of astrocyte differentiation	2/175	17/17910	0.0117245808043076	0.0343113710548594	0.0197099657537203	C1QA/TREM2	2	BP
GO:0050665	hydrogen peroxide biosynthetic process	2/175	17/17910	0.0117245808043076	0.0343113710548594	0.0197099657537203	CYBB/CYBA	2	BP
GO:0050711	negative regulation of interleukin-1 secretion	2/175	17/17910	0.0117245808043076	0.0343113710548594	0.0197099657537203	NLRP3/IL1R2	2	BP
GO:0070233	negative regulation of T cell apoptotic process	2/175	17/17910	0.0117245808043076	0.0343113710548594	0.0197099657537203	CCL5/IDO1	2	BP
GO:0071360	cellular response to exogenous dsRNA	2/175	17/17910	0.0117245808043076	0.0343113710548594	0.0197099657537203	IFIT1/STING1	2	BP
GO:0007565	female pregnancy	6/175	193/17910	0.0118374276598179	0.0346145265423917	0.0198841116445318	IL1B/MMP9/IDO1/TIMP1/LGALS9/PTHLH	6	BP
GO:0045596	negative regulation of cell differentiation	14/175	725/17910	0.0118537529635004	0.0346351844402277	0.0198959784527173	IL1B/IL6/CXCL10/MMP9/CCL3/FCGR2B/IL18/B2M/LYN/C1QC/INPP5D/P2RY12/LILRB3/PTHLH	14	BP
GO:0061024	membrane organization	14/175	730/17910	0.0125258131656615	0.0365702898045074	0.0210075883734871	PTPRC/ITGB2/FCER1G/CCR5/FCGR1A/FCGR2B/GZMB/AIF1/TREM2/CD300A/MSR1/NCKAP1L/HSP90AA1/DOCK2	14	BP
GO:0008347	glial cell migration	3/175	50/17910	0.0128422134072928	0.0374064471520834	0.0214879140549964	CCL3/TREM2/P2RY12	3	BP
GO:0045661	regulation of myoblast differentiation	3/175	50/17910	0.0128422134072928	0.0374064471520834	0.0214879140549964	CXCL10/IL18/TNFSF14	3	BP
GO:0070741	response to interleukin-6	3/175	50/17910	0.0128422134072928	0.0374064471520834	0.0214879140549964	IL6/SPI1/SELPLG	3	BP
GO:1901681	sulfur compound binding	7/172	221/16967	0.00739712057382656	0.0377781515020428	0.0254913302982745	PTPRC/CXCL10/SELL/CXCL11/CXCL13/CCL8/SAA1	7	MF
GO:1903829	positive regulation of cellular protein localization	8/175	318/17910	0.0130861816967121	0.0378803455479116	0.0217601422075113	IL1B/TYROBP/ITGB2/FCER1G/GZMB/TREM2/HCLS1/RAC2	8	BP
GO:0006882	cellular zinc ion homeostasis	2/175	18/17910	0.0131061944221919	0.0378803455479116	0.0217601422075113	S100A9/S100A8	2	BP
GO:0033005	positive regulation of mast cell activation	2/175	18/17910	0.0131061944221919	0.0378803455479116	0.0217601422075113	FCER1G/FGR	2	BP
GO:0042026	protein refolding	2/175	18/17910	0.0131061944221919	0.0378803455479116	0.0217601422075113	B2M/HSP90AA1	2	BP
GO:0043011	myeloid dendritic cell differentiation	2/175	18/17910	0.0131061944221919	0.0378803455479116	0.0217601422075113	SPI1/BATF	2	BP
GO:0051023	regulation of immunoglobulin secretion	2/175	18/17910	0.0131061944221919	0.0378803455479116	0.0217601422075113	IL6/CD40	2	BP
GO:0071800	podosome assembly	2/175	18/17910	0.0131061944221919	0.0378803455479116	0.0217601422075113	HCK/LCP1	2	BP
GO:0090196	regulation of chemokine secretion	2/175	18/17910	0.0131061944221919	0.0378803455479116	0.0217601422075113	CSF1R/AIF1	2	BP
GO:0098581	detection of external biotic stimulus	2/175	18/17910	0.0131061944221919	0.0378803455479116	0.0217601422075113	TREM2/NOD2	2	BP
GO:1904469	positive regulation of tumor necrosis factor secretion	2/175	18/17910	0.0131061944221919	0.0378803455479116	0.0217601422075113	LGALS9/MMP8	2	BP
GO:0050999	regulation of nitric-oxide synthase activity	3/175	51/17910	0.0135486788634497	0.0391290030496538	0.0224774261819148	IL1B/HSP90AA1/AGTR2	3	BP
GO:0007189	adenylate cyclase-activating G protein-coupled receptor signaling pathway	4/175	94/17910	0.0135926950475071	0.039225832930306	0.0225330495386306	CXCL10/CXCL11/GPR65/PTHLH	4	BP
GO:0071902	positive regulation of protein serine/threonine kinase activity	8/175	322/17910	0.0140166215547177	0.0404180143520771	0.0232178911603123	IL1B/PTPRC/CSF1R/CD40/C5AR1/NOD2/SAA1/PIK3R5	8	BP
GO:0007566	embryo implantation	3/175	52/17910	0.0142768979637208	0.0411368246412293	0.0236308075127355	IL1B/MMP9/TIMP1	3	BP
GO:0006811	ion transport	24/175	1533/17910	0.0143633778336631	0.0413541440322555	0.0237556453616193	IL1B/PTPRC/CXCL10/FCER1G/CCL5/CCR5/MMP9/CYBB/CCR1/CCL3/CCL4/CTSS/CCR7/TREM2/CXCL11/B2M/LYN/CCL8/P2RY12/SLC11A1/AGTR2/FOLR2/CD84/CYBA	24	BP
GO:0045861	negative regulation of proteolysis	8/175	324/17910	0.0144995585049931	0.0416173206741426	0.023906825639157	IL10/MMP9/TIMP1/BST2/VSIG4/IL1R2/PLAUR/TNFSF14	8	BP
GO:0002363	alpha-beta T cell lineage commitment	2/175	19/17910	0.0145549346101012	0.0416173206741426	0.023906825639157	IL6/BATF	2	BP
GO:0002710	negative regulation of T cell mediated immunity	2/175	19/17910	0.0145549346101012	0.0416173206741426	0.023906825639157	PTPRC/FCGR2B	2	BP
GO:0032303	regulation of icosanoid secretion	2/175	19/17910	0.0145549346101012	0.0416173206741426	0.023906825639157	IL1B/AGTR2	2	BP
GO:0032495	response to muramyl dipeptide	2/175	19/17910	0.0145549346101012	0.0416173206741426	0.023906825639157	NOD2/CARD9	2	BP
GO:0034104	negative regulation of tissue remodeling	2/175	19/17910	0.0145549346101012	0.0416173206741426	0.023906825639157	IL6/INPP5D	2	BP
GO:0046597	negative regulation of viral entry into host cell	2/175	19/17910	0.0145549346101012	0.0416173206741426	0.023906825639157	IFITM3/IFITM1	2	BP
GO:1900017	positive regulation of cytokine production involved in inflammatory response	2/175	19/17910	0.0145549346101012	0.0416173206741426	0.023906825639157	IL17A/NOD2	2	BP
GO:2000010	positive regulation of protein localization to cell surface	2/175	19/17910	0.0145549346101012	0.0416173206741426	0.023906825639157	TYROBP/FCER1G	2	BP
GO:0000187	activation of MAPK activity	5/175	147/17910	0.0147757709923246	0.0421842622223618	0.0242325018845597	IL1B/PTPRC/C5AR1/NOD2/SAA1	5	BP
GO:0071236	cellular response to antibiotic	5/175	147/17910	0.0147757709923246	0.0421842622223618	0.0242325018845597	IL6/IL10/SPI1/CYBB/IL18RAP	5	BP
GO:0008191	metalloendopeptidase inhibitor activity	2/172	14/16967	0.00858230151429055	0.0423196247083982	0.0285557521649111	TIMP1/BST2	2	MF
GO:0030228	lipoprotein particle receptor activity	2/172	14/16967	0.00858230151429055	0.0423196247083982	0.0285557521649111	CXCL16/STAB1	2	MF
GO:0030676	Rac guanyl-nucleotide exchange factor activity	2/172	14/16967	0.00858230151429055	0.0423196247083982	0.0285557521649111	VAV1/DOCK2	2	MF
GO:0032388	positive regulation of intracellular transport	6/175	203/17910	0.0148709023168501	0.0424234741914716	0.0243699157964519	IL1B/ITGB2/FCER1G/FGR/HCLS1/RAC2	6	BP
GO:0038066	p38MAPK cascade	3/175	53/17910	0.0150269514035063	0.0428359742752391	0.024606874048906	IL1B/LGALS9/NCF1	3	BP
GO:0046677	response to antibiotic	8/175	328/17910	0.0155016763880219	0.0441555747838552	0.0253649108172948	IL6/IL10/SPI1/CYBB/CD14/HSP90AA1/S100A8/IL18RAP	8	BP
GO:0010522	regulation of calcium ion transport into cytosol	4/175	98/17910	0.0156280744911731	0.0444479076783173	0.0255328397330272	CXCL10/CXCL11/LYN/CYBA	4	BP
GO:0050848	regulation of calcium-mediated signaling	4/175	98/17910	0.0156280744911731	0.0444479076783173	0.0255328397330272	CCL3/CCL4/PLEK/TREM2	4	BP
GO:0001568	blood vessel development	14/175	751/17910	0.0156787029990479	0.0445580161219143	0.0255960908823043	IL1B/IL6/ITGB2/IL10/CXCL10/SPI1/CYBB/CD40/IL18/C3AR1/C5AR1/CXCL13/STAB1/LOX	14	BP
GO:0031406	carboxylic acid binding	6/172	176/16967	0.00915381945065797	0.0446248698219576	0.0301112481929538	S100A9/ALOX5AP/STAB1/FOLR2/S100A8/TNFAIP6	6	MF
GO:0043177	organic acid binding	6/172	178/16967	0.00964600165764623	0.0453777734229483	0.0306192803123808	S100A9/ALOX5AP/STAB1/FOLR2/S100A8/TNFAIP6	6	MF
GO:0001846	opsonin binding	2/172	15/16967	0.0098371396930867	0.0453777734229483	0.0306192803123808	ITGB2/VSIG4	2	MF
GO:0005537	mannose binding	2/172	15/16967	0.0098371396930867	0.0453777734229483	0.0306192803123808	MRC1/CLEC6A	2	MF
GO:0048019	receptor antagonist activity	2/172	15/16967	0.0098371396930867	0.0453777734229483	0.0306192803123808	CCL5/AGTR2	2	MF
GO:0050700	CARD domain binding	2/172	15/16967	0.0098371396930867	0.0453777734229483	0.0306192803123808	NOD2/CARD9	2	MF
GO:0035239	tube morphogenesis	16/175	905/17910	0.0159829634560073	0.0453882181666418	0.0260729955750396	IL1B/IL6/ITGB2/IL10/CXCL10/CSF1R/SPI1/CYBB/CD40/IL18/C3AR1/C5AR1/CXCL13/STAB1/AGTR2/LOX	16	BP
GO:0002320	lymphoid progenitor cell differentiation	2/175	20/17910	0.0160693732612485	0.0453923383663666	0.0260753623995931	SPI1/BATF	2	BP
GO:0015874	norepinephrine transport	2/175	20/17910	0.0160693732612485	0.0453923383663666	0.0260753623995931	P2RY12/AGTR2	2	BP
GO:0032816	positive regulation of natural killer cell activation	2/175	20/17910	0.0160693732612485	0.0453923383663666	0.0260753623995931	TYROBP/IL18	2	BP
GO:0043369	CD4-positive or CD8-positive, alpha-beta T cell lineage commitment	2/175	20/17910	0.0160693732612485	0.0453923383663666	0.0260753623995931	IL6/BATF	2	BP
GO:0045655	regulation of monocyte differentiation	2/175	20/17910	0.0160693732612485	0.0453923383663666	0.0260753623995931	IRF7/INPP5D	2	BP
GO:0055069	zinc ion homeostasis	2/175	20/17910	0.0160693732612485	0.0453923383663666	0.0260753623995931	S100A9/S100A8	2	BP
GO:0090195	chemokine secretion	2/175	20/17910	0.0160693732612485	0.0453923383663666	0.0260753623995931	CSF1R/AIF1	2	BP
GO:0042802	identical protein binding	27/172	1670/16967	0.00998911529710608	0.0454859579724956	0.0306922793336677	PTPRC/TYROBP/CSF1R/FCER1G/CCL5/MMP9/CCL3/CCL4/MX1/PLEK/B2M/C1QB/NLRP3/BST2/IFIT3/CXCL5/HSP90AA1/LCP1/WAS/MEFV/SAMHD1/SLC11A1/CD84/CARD9/GBP3/SLAMF8/STING1	27	MF
GO:0004620	phospholipase activity	4/172	83/16967	0.0100726480358673	0.0454859579724956	0.0306922793336677	CCL5/CCR5/CCR1/PLA2G7	4	MF
GO:2001233	regulation of apoptotic signaling pathway	9/175	397/17910	0.0162779826901476	0.045946909631058	0.0263939326082154	IL1B/PTPRC/MMP9/GZMB/LGALS9/S100A9/AGTR2/S100A8/PLAUR	9	BP
GO:0010332	response to gamma radiation	3/175	55/17910	0.0165928389837022	0.046765047324074	0.0268639070049071	PTPRC/CXCL10/CYBA	3	BP
GO:0098586	cellular response to virus	3/175	55/17910	0.0165928389837022	0.046765047324074	0.0268639070049071	IRF7/LGALS9/DHX58	3	BP
GO:0046822	regulation of nucleocytoplasmic transport	4/175	100/17910	0.0167138360490764	0.0470705924876096	0.0270394256310755	IL1B/HCLS1/MX2/AGTR2	4	BP
GO:0097367	carbohydrate derivative binding	32/172	2090/16967	0.0109139615506913	0.0487717656796518	0.0329094235355275	PTPRC/CXCL10/CSF1R/CTSS/SELL/HCK/FGR/MX1/TREM2/CXCL11/CXCL13/NLRP3/NOD2/LYN/CCL8/OAS2/RAC2/OAS3/DHX58/CD14/OASL/MX2/MYO1F/HSP90AA1/IFI44L/SAMHD1/STAB1/SAA1/CD200R1/GBP3/STING1/TNFAIP6	32	MF
GO:0007162	negative regulation of cell adhesion	7/175	271/17910	0.0173509358691078	0.0488280663284147	0.0280489961655768	PTPRC/IL10/FCGR2B/CD300A/IDO1/LGALS9/VSIG4	7	BP
GO:0010038	response to metal ion	8/175	335/17910	0.0173749984456498	0.0488590181855113	0.0280667762782518	MMP9/CYBB/C1QA/B2M/NCF1/CD14/ALOX5AP/S100A8	8	BP
GO:0006914	autophagy	10/175	471/17910	0.0175873011450895	0.0493817614734495	0.0283670630924037	IL10/IRF8/IL10RA/TREM2/S100A9/HSP90AA1/MEFV/S100A8/CD84/STING1	10	BP
GO:0061919	process utilizing autophagic mechanism	10/175	471/17910	0.0175873011450895	0.0493817614734495	0.0283670630924037	IL10/IRF8/IL10RA/TREM2/S100A9/HSP90AA1/MEFV/S100A8/CD84/STING1	10	BP
GO:0017000	antibiotic biosynthetic process	2/175	21/17910	0.0176481034888015	0.0494781911904929	0.0284224565774827	CYBB/CYBA	2	BP
GO:1903010	regulation of bone development	2/175	21/17910	0.0176481034888015	0.0494781911904929	0.0284224565774827	TYROBP/LOX	2	BP
GO:0032587	ruffle membrane	4/178	91/18675	0.011212858422213	0.0497471887746069	0.0354090265964621	AIF1/FGR/PLEK/LCP1	4	CC
GO:0048871	multicellular organismal homeostasis	10/175	472/17910	0.0178207768095519	0.0499248728597185	0.0286790502411161	IL1B/IL6/CSF1R/IL18/B2M/NOD2/RAC2/SASH3/INPP5D/SLC11A1	10	BP
GO:0010518	positive regulation of phospholipase activity	3/175	57/17910	0.0182468098031393	0.0510801412153751	0.0293426873685845	CCL5/C5AR1/P2RY12	3	BP
GO:0070527	platelet aggregation	3/175	58/17910	0.0191069357162539	0.053447972759005	0.0307028743037234	PLEK/LYN/P2RY12	3	BP
GO:0032656	regulation of interleukin-13 production	2/175	22/17910	0.0192897393514486	0.0537182614850468	0.0308581400762681	NLRP3/LGALS9	2	BP
GO:0036037	CD8-positive, alpha-beta T cell activation	2/175	22/17910	0.0192897393514486	0.0537182614850468	0.0308581400762681	NCKAP1L/EOMES	2	BP
GO:0045649	regulation of macrophage differentiation	2/175	22/17910	0.0192897393514486	0.0537182614850468	0.0308581400762681	HCLS1/C1QC	2	BP
GO:0048305	immunoglobulin secretion	2/175	22/17910	0.0192897393514486	0.0537182614850468	0.0308581400762681	IL6/CD40	2	BP
GO:0071359	cellular response to dsRNA	2/175	22/17910	0.0192897393514486	0.0537182614850468	0.0308581400762681	IFIT1/STING1	2	BP
GO:1900016	negative regulation of cytokine production involved in inflammatory response	2/175	22/17910	0.0192897393514486	0.0537182614850468	0.0308581400762681	IL1R2/MEFV	2	BP
GO:1902532	negative regulation of intracellular signal transduction	11/175	550/17910	0.019477300129323	0.054200225062253	0.0311350012248968	IL1B/PTPRC/MMP9/PLEK/NLRP3/CD300A/LYN/DHX58/PLAUR/PARP14/RASAL3	11	BP
GO:0071900	regulation of protein serine/threonine kinase activity	10/175	479/17910	0.0195198191623091	0.0542781588602498	0.0311797698378187	IL1B/PTPRC/CSF1R/CD40/C5AR1/CD300A/NOD2/LYN/SAA1/PIK3R5	10	BP
GO:0043087	regulation of GTPase activity	9/175	410/17910	0.0196204560725304	0.0545070339083333	0.0313112457660874	CD40/CCR7/CXCL13/VAV1/NCKAP1L/DOCK2/RGS1/GPR65/RASAL3	9	BP
GO:0055076	transition metal ion homeostasis	4/175	105/17910	0.0196312766509425	0.0545070339083333	0.0313112457660874	B2M/S100A9/SLC11A1/S100A8	4	BP
GO:0019887	protein kinase regulator activity	5/172	136/16967	0.0125378117681667	0.0550416076260817	0.037140086117464	CXCL10/CCL5/RAC2/NCKAP1L/GMFG	5	MF
GO:0008329	signaling pattern recognition receptor activity	2/172	17/16967	0.0125736073364942	0.0550416076260817	0.037140086117464	CLEC7A/CD14	2	MF
GO:0043393	regulation of protein binding	6/175	217/17910	0.0199707514268605	0.0553364900011399	0.0317877219511192	IL10/MMP9/B2M/IFIT1/STING1/LOX	6	BP
GO:0010830	regulation of myotube differentiation	3/175	59/17910	0.0199891973239412	0.0553364900011399	0.0317877219511192	CXCL10/CD53/TNFSF14	3	BP
GO:0045123	cellular extravasation	3/175	59/17910	0.0199891973239412	0.0553364900011399	0.0317877219511192	ITGB2/SELL/SELPLG	3	BP
GO:1903902	positive regulation of viral life cycle	3/175	59/17910	0.0199891973239412	0.0553364900011399	0.0317877219511192	CCL5/LGALS9/IFIT1	3	BP
GO:0046488	phosphatidylinositol metabolic process	5/175	159/17910	0.0200507166262457	0.0554657397797032	0.031861968727941	CSF1R/PLEK/FPR2/INPP5D/PIK3R5	5	BP
GO:0097435	supramolecular fiber organization	11/175	553/17910	0.0201827393193806	0.055789685923491	0.0320480576892331	AIF1/CCR7/HCK/PLEK/HCLS1/RAC2/NCKAP1L/LCP1/WAS/LOX/GPR65	11	BP
GO:0019730	antimicrobial humoral response	4/175	106/17910	0.0202500775222827	0.0559344829640602	0.0321312354994784	S100A9/SLC11A1/S100A8/RNASE6	4	BP
GO:0060249	anatomical structure homeostasis	9/175	413/17910	0.0204577003885301	0.0564662726591163	0.0324367189691124	IL6/CSF1R/B2M/NOD2/RAC2/SASH3/INPP5D/HSP90AA1/LOX	9	BP
GO:0010447	response to acidic pH	2/175	23/17910	0.0209929155822538	0.0576457446972313	0.033114259759935	CTSS/GPR65	2	BP
GO:0031579	membrane raft organization	2/175	23/17910	0.0209929155822538	0.0576457446972313	0.033114259759935	PTPRC/DOCK2	2	BP
GO:0032703	negative regulation of interleukin-2 production	2/175	23/17910	0.0209929155822538	0.0576457446972313	0.033114259759935	PTPRC/VSIG4	2	BP
GO:0034123	positive regulation of toll-like receptor signaling pathway	2/175	23/17910	0.0209929155822538	0.0576457446972313	0.033114259759935	RSAD2/CYBA	2	BP
GO:0050857	positive regulation of antigen receptor-mediated signaling pathway	2/175	23/17910	0.0209929155822538	0.0576457446972313	0.033114259759935	PTPRC/CCR7	2	BP
GO:0051953	negative regulation of amine transport	2/175	23/17910	0.0209929155822538	0.0576457446972313	0.033114259759935	P2RY12/AGTR2	2	BP
GO:0071404	cellular response to low-density lipoprotein particle stimulus	2/175	23/17910	0.0209929155822538	0.0576457446972313	0.033114259759935	ITGB2/FCER1G	2	BP
GO:0033157	regulation of intracellular protein transport	6/175	220/17910	0.0212009888941751	0.0581743935907666	0.0334179390145664	IL1B/ITGB2/HCLS1/RAC2/LCP1/AGTR2	6	BP
GO:0002753	cytoplasmic pattern recognition receptor signaling pathway	3/175	61/17910	0.0218202068467706	0.0596728810398895	0.0342787363361707	IRF7/NOD2/DHX58	3	BP
GO:0030032	lamellipodium assembly	3/175	61/17910	0.0218202068467706	0.0596728810398895	0.0342787363361707	RAC2/WAS/P2RY12	3	BP
GO:0043388	positive regulation of DNA binding	3/175	61/17910	0.0218202068467706	0.0596728810398895	0.0342787363361707	MMP9/PLAUR/MMP8	3	BP
GO:0046888	negative regulation of hormone secretion	3/175	61/17910	0.0218202068467706	0.0596728810398895	0.0342787363361707	IL1B/OSM/IL11	3	BP
GO:0001944	vasculature development	14/175	784/17910	0.0218268719953393	0.0596728810398895	0.0342787363361707	IL1B/IL6/ITGB2/IL10/CXCL10/SPI1/CYBB/CD40/IL18/C3AR1/C5AR1/CXCL13/STAB1/LOX	14	BP
GO:0031233	intrinsic component of external side of plasma membrane	2/178	19/18675	0.0138878711713498	0.0607594363746555	0.0432473181213087	CD14/FOLR2	2	CC
GO:0008289	lipid binding	13/172	643/16967	0.0140318886874836	0.0608048509790956	0.0410289142908877	SELL/PLEK/TREM2/NCF4/CD300A/LYN/NCF1/CD14/S100A9/ALOX5AP/CD300LF/S100A8/PLA2G7	13	MF
GO:0045954	positive regulation of natural killer cell mediated cytotoxicity	2/175	24/17910	0.0227562873207614	0.0621683817236285	0.035712262059647	VAV1/IL18RAP	2	BP
GO:0034614	cellular response to reactive oxygen species	5/175	165/17910	0.0230980833183336	0.0630560814675676	0.0362221959682819	IL6/IL10/MMP9/NCF1/IL18RAP	5	BP
GO:0044706	multi-multicellular organism process	6/175	225/17910	0.0233638395089133	0.0637350545319734	0.0366122280607255	IL1B/MMP9/IDO1/TIMP1/LGALS9/PTHLH	6	BP
GO:0017144	drug metabolic process	14/175	792/17910	0.0235593846682101	0.0641748715652627	0.0368648783745289	IL1B/ITGB2/IL10/CYBB/AIF1/TREM2/IDO1/RAC2/HSP90AA1/AGTR2/FOLR2/CYBA/MMP8/PLA2G7	14	BP
GO:0072358	cardiovascular system development	14/175	792/17910	0.0235593846682101	0.0641748715652627	0.0368648783745289	IL1B/IL6/ITGB2/IL10/CXCL10/SPI1/CYBB/CD40/IL18/C3AR1/C5AR1/CXCL13/STAB1/LOX	14	BP
GO:0140029	exocytic process	3/175	63/17910	0.0237399218552466	0.0646195835070032	0.0371203405397674	FCER1G/PLEK/LYN	3	BP
GO:0071682	endocytic vesicle lumen	2/178	20/18675	0.0153352579887111	0.0652784630600541	0.0464638684437478	HSP90AA1/SAA1	2	CC
GO:0097038	perinuclear endoplasmic reticulum	2/178	20/18675	0.0153352579887111	0.0652784630600541	0.0464638684437478	CYBB/CYBA	2	CC
GO:0071248	cellular response to metal ion	5/175	167/17910	0.0241768624641861	0.0657610659025862	0.0377760584033714	MMP9/CYBB/B2M/NCF1/ALOX5AP	5	BP
GO:0002335	mature B cell differentiation	2/175	25/17910	0.0245785298483162	0.0663709037059223	0.0381263761507986	FCGR2B/SLAMF8	2	BP
GO:0002719	negative regulation of cytokine production involved in immune response	2/175	25/17910	0.0245785298483162	0.0663709037059223	0.0381263761507986	IL10/BST2	2	BP
GO:0003071	renal system process involved in regulation of systemic arterial blood pressure	2/175	25/17910	0.0245785298483162	0.0663709037059223	0.0381263761507986	AGTR2/CYBA	2	BP
GO:0034110	regulation of homotypic cell-cell adhesion	2/175	25/17910	0.0245785298483162	0.0663709037059223	0.0381263761507986	CCL5/LYN	2	BP
GO:0045662	negative regulation of myoblast differentiation	2/175	25/17910	0.0245785298483162	0.0663709037059223	0.0381263761507986	CXCL10/IL18	2	BP
GO:0045830	positive regulation of isotype switching	2/175	25/17910	0.0245785298483162	0.0663709037059223	0.0381263761507986	PTPRC/CD40	2	BP
GO:0050901	leukocyte tethering or rolling	2/175	25/17910	0.0245785298483162	0.0663709037059223	0.0381263761507986	SELL/SELPLG	2	BP
GO:0060561	apoptotic process involved in morphogenesis	2/175	25/17910	0.0245785298483162	0.0663709037059223	0.0381263761507986	SPI1/TNFRSF1B	2	BP
GO:1904385	cellular response to angiotensin	2/175	25/17910	0.0245785298483162	0.0663709037059223	0.0381263761507986	AGTR2/CYBA	2	BP
GO:2000482	regulation of interleukin-8 secretion	2/175	25/17910	0.0245785298483162	0.0663709037059223	0.0381263761507986	LGALS9/CD14	2	BP
GO:0019915	lipid storage	3/175	64/17910	0.0247330382065284	0.0666918261661256	0.0383107281747994	IL1B/IL6/MSR1	3	BP
GO:0032768	regulation of monooxygenase activity	3/175	64/17910	0.0247330382065284	0.0666918261661256	0.0383107281747994	IL1B/HSP90AA1/AGTR2	3	BP
GO:0043666	regulation of phosphoprotein phosphatase activity	4/175	113/17910	0.0249179359009659	0.0670936503020967	0.0385415536916913	PTPRC/CD300A/NCKAP1L/AGTR2	4	BP
GO:0051817	modification of morphology or physiology of other organism involved in symbiotic interaction	4/175	113/17910	0.0249179359009659	0.0670936503020967	0.0385415536916913	CCL5/CCL3/CCL4/CCL8	4	BP
GO:0009889	regulation of biosynthetic process	52/175	4135/17910	0.0250421457011338	0.0673795862749931	0.0387058079333692	IL1B/IL6/PTPRC/TYROBP/ITGB2/IL10/CD86/CXCL10/CCL5/SPI1/TLR8/IRF8/TLR7/CYBB/CCL3/IL17A/CCL4/CD40/AIF1/CCR7/IL18/HCK/IRF7/PLEK/TREM2/NLRP3/NOD2/HCLS1/LGALS9/NCF1/FPR2/TNFRSF1B/S100A9/INPP5D/HSP90AA1/WAS/PSMB8/EOMES/OSM/SLC11A1/AGTR2/FOLR2/IL11/S100A8/BATF/CYBA/CARD9/SP110/IL18RAP/MMP8/STING1/SPIB	52	BP
GO:0000302	response to reactive oxygen species	6/175	230/17910	0.0256704450898837	0.0690204634336196	0.0396484001880151	IL6/IL10/MMP9/CCR7/NCF1/IL18RAP	6	BP
GO:0032387	negative regulation of intracellular transport	3/175	65/17910	0.025748310136195	0.0691800861417882	0.0397400945160118	CD300A/LGALS9/CD84	3	BP
GO:0016651	oxidoreductase activity, acting on NAD(P)H	4/172	96/16967	0.0164651963221605	0.0706356922220684	0.047662410406254	CYBB/NCF2/NCF1/CYBA	4	MF
GO:0010921	regulation of phosphatase activity	5/175	171/17910	0.0264307049695879	0.070884086920726	0.0407189477639183	PTPRC/PLEK/CD300A/NCKAP1L/AGTR2	5	BP
GO:0002360	T cell lineage commitment	2/175	26/17910	0.0264583383265597	0.070884086920726	0.0407189477639183	IL6/BATF	2	BP
GO:0034114	regulation of heterotypic cell-cell adhesion	2/175	26/17910	0.0264583383265597	0.070884086920726	0.0407189477639183	IL1B/IL10	2	BP
GO:0039528	cytoplasmic pattern recognition receptor signaling pathway in response to virus	2/175	26/17910	0.0264583383265597	0.070884086920726	0.0407189477639183	IRF7/DHX58	2	BP
GO:0007010	cytoskeleton organization	18/175	1124/17910	0.0267126078467171	0.0715140682510537	0.041080836842218	TYROBP/CSF1R/CCL3/AIF1/CCR7/HCK/PLEK/HCLS1/RAC2/BST2/NCKAP1L/S100A9/LCP1/DOCK2/WAS/S100A8/GMFG/GPR65	18	BP
GO:0010517	regulation of phospholipase activity	3/175	66/17910	0.0267857165083902	0.0715561283866994	0.0411049980403191	CCL5/C5AR1/P2RY12	3	BP
GO:0015844	monoamine transport	3/175	66/17910	0.0267857165083902	0.0715561283866994	0.0411049980403191	FCER1G/P2RY12/AGTR2	3	BP
GO:0045806	negative regulation of endocytosis	3/175	66/17910	0.0267857165083902	0.0715561283866994	0.0411049980403191	FCGR2B/CD300A/CD300LF	3	BP
GO:1901653	cellular response to peptide	8/175	364/17910	0.0268907726279593	0.0717855029468721	0.041236760910376	IL1B/FCGR2B/TREM2/NOD2/LYN/FPR2/AGTR2/CYBA	8	BP
GO:0007163	establishment or maintenance of cell polarity	5/175	172/17910	0.027014427214012	0.0720641638947252	0.0413968360566097	CCL4/CCR7/NCKAP1L/HSP90AA1/DOCK2	5	BP
GO:0098655	cation transmembrane transport	13/175	730/17910	0.0271510219861063	0.0723769224718728	0.0415764983858971	PTPRC/CXCL10/CCR5/MMP9/CCL3/CTSS/CCR7/TREM2/CXCL11/LYN/P2RY12/SLC11A1/CYBA	13	BP
GO:0004175	endopeptidase activity	8/172	322/16967	0.0170796220316576	0.072428872582717	0.0488723836590533	MMP9/CTSS/GZMB/GZMK/PSMB8/MMP13/MMP8/ADAMTS4	8	MF
GO:0005540	hyaluronic acid binding	2/172	20/16967	0.0172208508238628	0.072428872582717	0.0488723836590533	STAB1/TNFAIP6	2	MF
GO:0007167	enzyme linked receptor protein signaling pathway	16/175	968/17910	0.0278528368624882	0.0731602188203997	0.0420264583767058	IL1B/CSF1R/MMP9/CYBB/NCF4/NCF2/LYN/VAV1/NCF1/NCKAP1L/HSP90AA1/AGTR2/FGF5/PLAUR/CYBA/LOX	16	BP
GO:0001704	formation of primary germ layer	4/175	117/17910	0.0278534914465168	0.0731602188203997	0.0420264583767058	ITGB2/MMP9/EOMES/MMP8	4	BP
GO:0032269	negative regulation of cellular protein metabolic process	17/175	1049/17910	0.0280024066248624	0.0731602188203997	0.0420264583767058	IL1B/PTPRC/IL10/SPI1/MMP9/CD300A/LYN/TIMP1/BST2/VSIG4/NCKAP1L/IL1R2/PLAUR/PARP14/SAMSN1/GMFG/TNFSF14	17	BP
GO:0001782	B cell homeostasis	2/175	27/17910	0.0283944275390681	0.0731602188203997	0.0420264583767058	LYN/NCKAP1L	2	BP
GO:0003081	regulation of systemic arterial blood pressure by renin-angiotensin	2/175	27/17910	0.0283944275390681	0.0731602188203997	0.0420264583767058	AGTR2/CYBA	2	BP
GO:0050858	negative regulation of antigen receptor-mediated signaling pathway	2/175	27/17910	0.0283944275390681	0.0731602188203997	0.0420264583767058	FCGR2B/CD300A	2	BP
GO:2000191	regulation of fatty acid transport	2/175	27/17910	0.0283944275390681	0.0731602188203997	0.0420264583767058	IL1B/AGTR2	2	BP
GO:0051098	regulation of binding	8/175	368/17910	0.0284410371553252	0.0731602188203997	0.0420264583767058	IL10/MMP9/B2M/IFIT1/PLAUR/MMP8/STING1/LOX	8	BP
GO:0043280	positive regulation of cysteine-type endopeptidase activity involved in apoptotic process	4/175	118/17910	0.0286182433877915	0.0731602188203997	0.0420264583767058	NLRP3/LGALS9/S100A9/S100A8	4	BP
GO:0046879	hormone secretion	7/175	301/17910	0.028708301952143	0.0731602188203997	0.0420264583767058	IL1B/IL6/CCL5/LYN/OSM/AGTR2/IL11	7	BP
GO:0010821	regulation of mitochondrion organization	5/175	175/17910	0.0288147424043168	0.0731602188203997	0.0420264583767058	MMP9/GZMB/TREM2/RAC2/PLAUR	5	BP
GO:0022900	electron transport chain	5/175	175/17910	0.0288147424043168	0.0731602188203997	0.0420264583767058	CYBB/NCF2/IDO1/NCF1/CYBA	5	BP
GO:0001798	positive regulation of type IIa hypersensitivity	1/175	3/17910	0.0290293488581479	0.0731602188203997	0.0420264583767058	FCER1G	1	BP
GO:0002019	regulation of renal output by angiotensin	1/175	3/17910	0.0290293488581479	0.0731602188203997	0.0420264583767058	CYBA	1	BP
GO:0002266	follicular dendritic cell activation	1/175	3/17910	0.0290293488581479	0.0731602188203997	0.0420264583767058	FCGR2B	1	BP
GO:0002277	myeloid dendritic cell activation involved in immune response	1/175	3/17910	0.0290293488581479	0.0731602188203997	0.0420264583767058	DOCK2	1	BP
GO:0002282	microglial cell activation involved in immune response	1/175	3/17910	0.0290293488581479	0.0731602188203997	0.0420264583767058	TYROBP	1	BP
GO:0002351	serotonin production involved in inflammatory response	1/175	3/17910	0.0290293488581479	0.0731602188203997	0.0420264583767058	FCER1G	1	BP
GO:0002434	immune complex clearance	1/175	3/17910	0.0290293488581479	0.0731602188203997	0.0420264583767058	FCGR2B	1	BP
GO:0002442	serotonin secretion involved in inflammatory response	1/175	3/17910	0.0290293488581479	0.0731602188203997	0.0420264583767058	FCER1G	1	BP
GO:0002477	antigen processing and presentation of exogenous peptide antigen via MHC class Ib	1/175	3/17910	0.0290293488581479	0.0731602188203997	0.0420264583767058	B2M	1	BP
GO:0002519	natural killer cell tolerance induction	1/175	3/17910	0.0290293488581479	0.0731602188203997	0.0420264583767058	LGALS9	1	BP
GO:0002554	serotonin secretion by platelet	1/175	3/17910	0.0290293488581479	0.0731602188203997	0.0420264583767058	FCER1G	1	BP
GO:0002774	Fc receptor mediated inhibitory signaling pathway	1/175	3/17910	0.0290293488581479	0.0731602188203997	0.0420264583767058	LYN	1	BP
GO:0002874	regulation of chronic inflammatory response to antigenic stimulus	1/175	3/17910	0.0290293488581479	0.0731602188203997	0.0420264583767058	IL10	1	BP
GO:0002894	positive regulation of type II hypersensitivity	1/175	3/17910	0.0290293488581479	0.0731602188203997	0.0420264583767058	FCER1G	1	BP
GO:0002904	positive regulation of B cell apoptotic process	1/175	3/17910	0.0290293488581479	0.0731602188203997	0.0420264583767058	IL10	1	BP
GO:0006203	dGTP catabolic process	1/175	3/17910	0.0290293488581479	0.0731602188203997	0.0420264583767058	SAMHD1	1	BP
GO:0030886	negative regulation of myeloid dendritic cell activation	1/175	3/17910	0.0290293488581479	0.0731602188203997	0.0420264583767058	IL10	1	BP
GO:0032632	interleukin-3 production	1/175	3/17910	0.0290293488581479	0.0731602188203997	0.0420264583767058	SLC11A1	1	BP
GO:0032641	lymphotoxin A production	1/175	3/17910	0.0290293488581479	0.0731602188203997	0.0420264583767058	CD86	1	BP
GO:0032765	positive regulation of mast cell cytokine production	1/175	3/17910	0.0290293488581479	0.0731602188203997	0.0420264583767058	FCER1G	1	BP
GO:0032829	regulation of CD4-positive, CD25-positive, alpha-beta regulatory T cell differentiation	1/175	3/17910	0.0290293488581479	0.0731602188203997	0.0420264583767058	LGALS9	1	BP
GO:0032831	positive regulation of CD4-positive, CD25-positive, alpha-beta regulatory T cell differentiation	1/175	3/17910	0.0290293488581479	0.0731602188203997	0.0420264583767058	LGALS9	1	BP
GO:0033023	mast cell homeostasis	1/175	3/17910	0.0290293488581479	0.0731602188203997	0.0420264583767058	FCER1G	1	BP
GO:0033024	mast cell apoptotic process	1/175	3/17910	0.0290293488581479	0.0731602188203997	0.0420264583767058	FCER1G	1	BP
GO:0033025	regulation of mast cell apoptotic process	1/175	3/17910	0.0290293488581479	0.0731602188203997	0.0420264583767058	FCER1G	1	BP
GO:0034155	regulation of toll-like receptor 7 signaling pathway	1/175	3/17910	0.0290293488581479	0.0731602188203997	0.0420264583767058	RSAD2	1	BP
GO:0034165	positive regulation of toll-like receptor 9 signaling pathway	1/175	3/17910	0.0290293488581479	0.0731602188203997	0.0420264583767058	RSAD2	1	BP
GO:0034242	negative regulation of syncytium formation by plasma membrane fusion	1/175	3/17910	0.0290293488581479	0.0731602188203997	0.0420264583767058	CXCL10	1	BP
GO:0034441	plasma lipoprotein particle oxidation	1/175	3/17910	0.0290293488581479	0.0731602188203997	0.0420264583767058	PLA2G7	1	BP
GO:0034769	basement membrane disassembly	1/175	3/17910	0.0290293488581479	0.0731602188203997	0.0420264583767058	CTSS	1	BP
GO:0035633	maintenance of permeability of blood-brain barrier	1/175	3/17910	0.0290293488581479	0.0731602188203997	0.0420264583767058	IL6	1	BP
GO:0038123	toll-like receptor TLR1:TLR2 signaling pathway	1/175	3/17910	0.0290293488581479	0.0731602188203997	0.0420264583767058	CD14	1	BP
GO:0042097	interleukin-4 biosynthetic process	1/175	3/17910	0.0290293488581479	0.0731602188203997	0.0420264583767058	CD86	1	BP
GO:0042109	lymphotoxin A biosynthetic process	1/175	3/17910	0.0290293488581479	0.0731602188203997	0.0420264583767058	CD86	1	BP
GO:0042235	interleukin-17 biosynthetic process	1/175	3/17910	0.0290293488581479	0.0731602188203997	0.0420264583767058	IL6	1	BP
GO:0043316	cytotoxic T cell degranulation	1/175	3/17910	0.0290293488581479	0.0731602188203997	0.0420264583767058	FCGR2B	1	BP
GO:0045079	negative regulation of chemokine biosynthetic process	1/175	3/17910	0.0290293488581479	0.0731602188203997	0.0420264583767058	IL6	1	BP
GO:0045378	regulation of interleukin-17 biosynthetic process	1/175	3/17910	0.0290293488581479	0.0731602188203997	0.0420264583767058	IL6	1	BP
GO:0045402	regulation of interleukin-4 biosynthetic process	1/175	3/17910	0.0290293488581479	0.0731602188203997	0.0420264583767058	CD86	1	BP
GO:0045658	regulation of neutrophil differentiation	1/175	3/17910	0.0290293488581479	0.0731602188203997	0.0420264583767058	INPP5D	1	BP
GO:0045728	respiratory burst after phagocytosis	1/175	3/17910	0.0290293488581479	0.0731602188203997	0.0420264583767058	HCK	1	BP
GO:0046061	dATP catabolic process	1/175	3/17910	0.0290293488581479	0.0731602188203997	0.0420264583767058	SAMHD1	1	BP
GO:0060557	positive regulation of vitamin D biosynthetic process	1/175	3/17910	0.0290293488581479	0.0731602188203997	0.0420264583767058	IL1B	1	BP
GO:0060559	positive regulation of calcidiol 1-monooxygenase activity	1/175	3/17910	0.0290293488581479	0.0731602188203997	0.0420264583767058	IL1B	1	BP
GO:0060584	regulation of prostaglandin-endoperoxide synthase activity	1/175	3/17910	0.0290293488581479	0.0731602188203997	0.0420264583767058	NOD2	1	BP
GO:0060585	positive regulation of prostaglandin-endoperoxide synthase activity	1/175	3/17910	0.0290293488581479	0.0731602188203997	0.0420264583767058	NOD2	1	BP
GO:0070101	positive regulation of chemokine-mediated signaling pathway	1/175	3/17910	0.0290293488581479	0.0731602188203997	0.0420264583767058	TREM2	1	BP
GO:0070447	positive regulation of oligodendrocyte progenitor proliferation	1/175	3/17910	0.0290293488581479	0.0731602188203997	0.0420264583767058	LYN	1	BP
GO:0070666	regulation of mast cell proliferation	1/175	3/17910	0.0290293488581479	0.0731602188203997	0.0420264583767058	LYN	1	BP
GO:0071641	negative regulation of macrophage inflammatory protein 1 alpha production	1/175	3/17910	0.0290293488581479	0.0731602188203997	0.0420264583767058	MEFV	1	BP
GO:0071725	response to triacyl bacterial lipopeptide	1/175	3/17910	0.0290293488581479	0.0731602188203997	0.0420264583767058	CD14	1	BP
GO:0071727	cellular response to triacyl bacterial lipopeptide	1/175	3/17910	0.0290293488581479	0.0731602188203997	0.0420264583767058	CD14	1	BP
GO:0090634	microglial cell mediated cytotoxicity	1/175	3/17910	0.0290293488581479	0.0731602188203997	0.0420264583767058	TYROBP	1	BP
GO:0110025	DNA strand resection involved in replication fork processing	1/175	3/17910	0.0290293488581479	0.0731602188203997	0.0420264583767058	SAMHD1	1	BP
GO:0150062	complement-mediated synapse pruning	1/175	3/17910	0.0290293488581479	0.0731602188203997	0.0420264583767058	C1QA	1	BP
GO:0150064	vertebrate eye-specific patterning	1/175	3/17910	0.0290293488581479	0.0731602188203997	0.0420264583767058	C1QA	1	BP
GO:1901252	regulation of intracellular transport of viral material	1/175	3/17910	0.0290293488581479	0.0731602188203997	0.0420264583767058	BST2	1	BP
GO:1902523	positive regulation of protein K63-linked ubiquitination	1/175	3/17910	0.0290293488581479	0.0731602188203997	0.0420264583767058	NOD2	1	BP
GO:1902685	positive regulation of receptor localization to synapse	1/175	3/17910	0.0290293488581479	0.0731602188203997	0.0420264583767058	TYROBP	1	BP
GO:1903615	positive regulation of protein tyrosine phosphatase activity	1/175	3/17910	0.0290293488581479	0.0731602188203997	0.0420264583767058	PTPRC	1	BP
GO:1904149	regulation of microglial cell mediated cytotoxicity	1/175	3/17910	0.0290293488581479	0.0731602188203997	0.0420264583767058	TYROBP	1	BP
GO:1904151	positive regulation of microglial cell mediated cytotoxicity	1/175	3/17910	0.0290293488581479	0.0731602188203997	0.0420264583767058	TYROBP	1	BP
GO:1905289	regulation of CAMKK-AMPK signaling cascade	1/175	3/17910	0.0290293488581479	0.0731602188203997	0.0420264583767058	TREM2	1	BP
GO:2000520	regulation of immunological synapse formation	1/175	3/17910	0.0290293488581479	0.0731602188203997	0.0420264583767058	CCR7	1	BP
GO:2000523	regulation of T cell costimulation	1/175	3/17910	0.0290293488581479	0.0731602188203997	0.0420264583767058	CCR7	1	BP
GO:2000547	regulation of dendritic cell dendrite assembly	1/175	3/17910	0.0290293488581479	0.0731602188203997	0.0420264583767058	CCR7	1	BP
GO:2000676	positive regulation of type B pancreatic cell apoptotic process	1/175	3/17910	0.0290293488581479	0.0731602188203997	0.0420264583767058	IL6	1	BP
GO:2001183	negative regulation of interleukin-12 secretion	1/175	3/17910	0.0290293488581479	0.0731602188203997	0.0420264583767058	TLR8	1	BP
GO:2001190	positive regulation of T cell activation via T cell receptor contact with antigen bound to MHC molecule on antigen presenting cell	1/175	3/17910	0.0290293488581479	0.0731602188203997	0.0420264583767058	LGALS9	1	BP
GO:0035577	azurophil granule membrane	3/178	58/18675	0.0179087760306991	0.0752168593289361	0.0535378146601951	CD68/C3AR1/BST2	3	CC
GO:0032720	negative regulation of tumor necrosis factor production	3/175	69/17910	0.0300304343849887	0.0756322051177492	0.0434464763989097	IL10/TREM2/LGALS9	3	BP
GO:0002717	positive regulation of natural killer cell mediated immunity	2/175	28/17910	0.0303855316360942	0.0762697237040218	0.0438126952096562	VAV1/IL18RAP	2	BP
GO:0032770	positive regulation of monooxygenase activity	2/175	28/17910	0.0303855316360942	0.0762697237040218	0.0438126952096562	IL1B/AGTR2	2	BP
GO:0032814	regulation of natural killer cell activation	2/175	28/17910	0.0303855316360942	0.0762697237040218	0.0438126952096562	TYROBP/IL18	2	BP
GO:0070229	negative regulation of lymphocyte apoptotic process	2/175	28/17910	0.0303855316360942	0.0762697237040218	0.0438126952096562	CCL5/IDO1	2	BP
GO:0090200	positive regulation of release of cytochrome c from mitochondria	2/175	28/17910	0.0303855316360942	0.0762697237040218	0.0438126952096562	MMP9/PLAUR	2	BP
GO:0042629	mast cell granule	2/178	22/18675	0.0184141484942898	0.0763217996802801	0.0543242884942344	LYN/SRGN	2	CC
GO:0044853	plasma membrane raft	4/178	106/18675	0.018686888843997	0.0764463634527149	0.0544129504274963	ITGB2/HCK/SELPLG/P2RY12	4	CC
GO:0007369	gastrulation	5/175	178/17910	0.0306894132017401	0.0769808218474232	0.0442211813652099	ITGB2/IL10/MMP9/EOMES/MMP8	5	BP
GO:0016298	lipase activity	4/172	100/16967	0.0188444686072158	0.0772537800979314	0.0521280567462425	CCL5/CCR5/CCR1/PLA2G7	4	MF
GO:0030547	receptor inhibitor activity	2/172	21/16967	0.018908267856137	0.0772537800979314	0.0521280567462425	CCL5/AGTR2	2	MF
GO:0051861	glycolipid binding	2/172	21/16967	0.018908267856137	0.0772537800979314	0.0521280567462425	SELL/LYN	2	MF
GO:0043500	muscle adaptation	4/175	121/17910	0.0309870577109135	0.0776753323316465	0.0446201388372898	IL1B/AIF1/TNFRSF1B/CYBA	4	BP
GO:0060193	positive regulation of lipase activity	3/175	70/17910	0.0311560396498752	0.0780466097056486	0.0448334169460256	CCL5/C5AR1/P2RY12	3	BP
GO:0030500	regulation of bone mineralization	3/175	71/17910	0.0323035795201281	0.0806984101930169	0.0463567281744857	CCR1/CCL3/SRGN	3	BP
GO:0043407	negative regulation of MAP kinase activity	3/175	71/17910	0.0323035795201281	0.0806984101930169	0.0463567281744857	IL1B/CD300A/LYN	3	BP
GO:1903556	negative regulation of tumor necrosis factor superfamily cytokine production	3/175	71/17910	0.0323035795201281	0.0806984101930169	0.0463567281744857	IL10/TREM2/LGALS9	3	BP
GO:0033554	cellular response to stress	27/175	1914/17910	0.0323160591690358	0.0806984101930169	0.0463567281744857	IL1B/IL6/IL10/CXCL10/MMP9/CYBB/FCGR2B/AIF1/CCR7/IRF7/NCF4/NCF2/NOD2/LYN/LGALS9/NCF1/TNFRSF1B/HSP90AA1/WAS/PSMB8/UBE2L6/SAMHD1/BATF/CYBA/CARD9/IL18RAP/MMP8	27	BP
GO:0006929	substrate-dependent cell migration	2/175	29/17910	0.0324304038823809	0.0806984101930169	0.0463567281744857	PTPRC/P2RY12	2	BP
GO:0070102	interleukin-6-mediated signaling pathway	2/175	29/17910	0.0324304038823809	0.0806984101930169	0.0463567281744857	IL6/SPI1	2	BP
GO:0070528	protein kinase C signaling	2/175	29/17910	0.0324304038823809	0.0806984101930169	0.0463567281744857	CD40/PLEK	2	BP
GO:0070723	response to cholesterol	2/175	29/17910	0.0324304038823809	0.0806984101930169	0.0463567281744857	CCR5/CCL3	2	BP
GO:0072606	interleukin-8 secretion	2/175	29/17910	0.0324304038823809	0.0806984101930169	0.0463567281744857	LGALS9/CD14	2	BP
GO:1904467	regulation of tumor necrosis factor secretion	2/175	29/17910	0.0324304038823809	0.0806984101930169	0.0463567281744857	LGALS9/MMP8	2	BP
GO:0051099	positive regulation of binding	5/175	181/17910	0.0326391941677791	0.0811639535821104	0.0466241568424113	MMP9/B2M/PLAUR/MMP8/STING1	5	BP
GO:0006310	DNA recombination	6/175	244/17910	0.0329221342134198	0.0818131441582659	0.0469970805592516	PTPRC/IL10/CD40/WAS/SAMHD1/BATF	6	BP
GO:0019207	kinase regulator activity	5/172	154/16967	0.0203947419312	0.08254098385363	0.0556956706164845	CXCL10/CCL5/RAC2/NCKAP1L/GMFG	5	MF
GO:0009914	hormone transport	7/175	311/17910	0.0334067874657905	0.0829624071195594	0.0476572679231693	IL1B/IL6/CCL5/LYN/OSM/AGTR2/IL11	7	BP
GO:0007193	adenylate cyclase-inhibiting G protein-coupled receptor signaling pathway	3/175	72/17910	0.0334729963645365	0.0830716698097985	0.0477200332343931	FPR2/P2RY12/RGS1	3	BP
GO:1904062	regulation of cation transmembrane transport	7/175	312/17910	0.0339032168234429	0.084083574880422	0.0483013161640702	CXCL10/MMP9/CTSS/TREM2/CXCL11/LYN/CYBA	7	BP
GO:1902903	regulation of supramolecular fiber organization	7/175	313/17910	0.0344045479825116	0.0852369857200959	0.0489638862523827	CCR7/HCK/PLEK/HCLS1/NCKAP1L/WAS/GPR65	7	BP
GO:0007202	activation of phospholipase C activity	2/175	30/17910	0.0345278164080068	0.0852369857200959	0.0489638862523827	C5AR1/P2RY12	2	BP
GO:0010543	regulation of platelet activation	2/175	30/17910	0.0345278164080068	0.0852369857200959	0.0489638862523827	PLEK/LYN	2	BP
GO:0010743	regulation of macrophage derived foam cell differentiation	2/175	30/17910	0.0345278164080068	0.0852369857200959	0.0489638862523827	IL18/MSR1	2	BP
GO:0021772	olfactory bulb development	2/175	30/17910	0.0345278164080068	0.0852369857200959	0.0489638862523827	CSF1R/EOMES	2	BP
GO:0032689	negative regulation of interferon-gamma production	2/175	30/17910	0.0345278164080068	0.0852369857200959	0.0489638862523827	IL10/LGALS9	2	BP
GO:1902895	positive regulation of pri-miRNA transcription by RNA polymerase II	2/175	30/17910	0.0345278164080068	0.0852369857200959	0.0489638862523827	IL10/SPI1	2	BP
GO:0010720	positive regulation of cell development	10/175	528/17910	0.0348943546680474	0.0860850174528346	0.0494510331047665	IL1B/IL6/TYROBP/CCL3/C1QA/TREM2/LYN/TNFRSF1B/S100A9/P2RY12	10	BP
GO:0035580	specific granule lumen	3/178	62/18675	0.0213554171445153	0.0862430307759271	0.0613860168931411	B2M/DOCK2/MMP8	3	CC
GO:0050769	positive regulation of neurogenesis	9/175	455/17910	0.0350364655097529	0.0863786295362398	0.0496196968430806	IL1B/IL6/CCL3/C1QA/TREM2/LYN/TNFRSF1B/S100A9/P2RY12	9	BP
GO:0051668	localization within membrane	4/175	126/17910	0.0351850281930812	0.0866877506206349	0.0497972696360022	PTPRC/TYROBP/ITGB2/DOCK2	4	BP
GO:0032535	regulation of cellular component size	7/175	315/17910	0.0354219810861015	0.087214094313377	0.0500996246815656	CCR7/HCK/PLEK/HCLS1/VAV1/NCKAP1L/WAS	7	BP
GO:0033293	monocarboxylic acid binding	3/172	59/16967	0.0219895947223687	0.0878028691136343	0.0592462004815346	S100A9/ALOX5AP/S100A8	3	MF
GO:0008528	G protein-coupled peptide receptor activity	4/172	105/16967	0.022104218797838	0.0878028691136343	0.0592462004815346	CCR5/CCR1/CCR7/AGTR2	4	MF
GO:0030193	regulation of blood coagulation	3/175	74/17910	0.0358772030418116	0.0882768022212995	0.0507100910030038	PLEK/LYN/PLAUR	3	BP
GO:0045471	response to ethanol	4/175	127/17910	0.0360622807471271	0.0886738527246912	0.0509381743346735	SPI1/CYBB/CD14/S100A8	4	BP
GO:0001653	peptide receptor activity	4/172	106/16967	0.0227948830202542	0.0897156405109088	0.0605368694405593	CCR5/CCR1/CCR7/AGTR2	4	MF
GO:0010591	regulation of lamellipodium assembly	2/175	31/17910	0.0366765599622336	0.0897711611641059	0.0515685167283817	RAC2/WAS	2	BP
GO:0018198	peptidyl-cysteine modification	2/175	31/17910	0.0366765599622336	0.0897711611641059	0.0515685167283817	S100A9/S100A8	2	BP
GO:0021988	olfactory lobe development	2/175	31/17910	0.0366765599622336	0.0897711611641059	0.0515685167283817	CSF1R/EOMES	2	BP
GO:0030866	cortical actin cytoskeleton organization	2/175	31/17910	0.0366765599622336	0.0897711611641059	0.0515685167283817	PLEK/NCKAP1L	2	BP
GO:0033198	response to ATP	2/175	31/17910	0.0366765599622336	0.0897711611641059	0.0515685167283817	IL1B/P2RY12	2	BP
GO:0045648	positive regulation of erythrocyte differentiation	2/175	31/17910	0.0366765599622336	0.0897711611641059	0.0515685167283817	NCKAP1L/INPP5D	2	BP
GO:0051385	response to mineralocorticoid	2/175	31/17910	0.0366765599622336	0.0897711611641059	0.0515685167283817	CYBB/CYBA	2	BP
GO:0007568	aging	7/175	318/17910	0.0369852960868305	0.0902058208761332	0.0518182044492508	ITGB2/IL10/CD68/C1QA/TIMP1/TNFRSF1B/INPP5D	7	BP
GO:0006919	activation of cysteine-type endopeptidase activity involved in apoptotic process	3/175	75/17910	0.0371118506648328	0.0902058208761332	0.0518182044492508	NLRP3/S100A9/S100A8	3	BP
GO:0031100	animal organ regeneration	3/175	75/17910	0.0371118506648328	0.0902058208761332	0.0518182044492508	IL10/C5AR1/LCP1	3	BP
GO:1900046	regulation of hemostasis	3/175	75/17910	0.0371118506648328	0.0902058208761332	0.0518182044492508	PLEK/LYN/PLAUR	3	BP
GO:0001766	membrane raft polarization	1/175	4/17910	0.0385183678981778	0.0902058208761332	0.0518182044492508	DOCK2	1	BP
GO:0002018	renin-angiotensin regulation of aldosterone production	1/175	4/17910	0.0385183678981778	0.0902058208761332	0.0518182044492508	AGTR2	1	BP
GO:0002035	brain renin-angiotensin system	1/175	4/17910	0.0385183678981778	0.0902058208761332	0.0518182044492508	AGTR2	1	BP
GO:0002378	immunoglobulin biosynthetic process	1/175	4/17910	0.0385183678981778	0.0902058208761332	0.0518182044492508	PTPRC	1	BP
GO:0002408	myeloid dendritic cell chemotaxis	1/175	4/17910	0.0385183678981778	0.0902058208761332	0.0518182044492508	CCR7	1	BP
GO:0002439	chronic inflammatory response to antigenic stimulus	1/175	4/17910	0.0385183678981778	0.0902058208761332	0.0518182044492508	IL10	1	BP
GO:0002586	regulation of antigen processing and presentation of peptide antigen via MHC class II	1/175	4/17910	0.0385183678981778	0.0902058208761332	0.0518182044492508	TREM2	1	BP
GO:0002677	negative regulation of chronic inflammatory response	1/175	4/17910	0.0385183678981778	0.0902058208761332	0.0518182044492508	IL10	1	BP
GO:0002678	positive regulation of chronic inflammatory response	1/175	4/17910	0.0385183678981778	0.0902058208761332	0.0518182044492508	IDO1	1	BP
GO:0003105	negative regulation of glomerular filtration	1/175	4/17910	0.0385183678981778	0.0902058208761332	0.0518182044492508	CYBA	1	BP
GO:0003332	negative regulation of extracellular matrix constituent secretion	1/175	4/17910	0.0385183678981778	0.0902058208761332	0.0518182044492508	TNFRSF1B	1	BP
GO:0006933	negative regulation of cell adhesion involved in substrate-bound cell migration	1/175	4/17910	0.0385183678981778	0.0902058208761332	0.0518182044492508	PTPRC	1	BP
GO:0008626	granzyme-mediated apoptotic signaling pathway	1/175	4/17910	0.0385183678981778	0.0902058208761332	0.0518182044492508	SRGN	1	BP
GO:0014738	regulation of muscle hyperplasia	1/175	4/17910	0.0385183678981778	0.0902058208761332	0.0518182044492508	AIF1	1	BP
GO:0015691	cadmium ion transport	1/175	4/17910	0.0385183678981778	0.0902058208761332	0.0518182044492508	SLC11A1	1	BP
GO:0019441	tryptophan catabolic process to kynurenine	1/175	4/17910	0.0385183678981778	0.0902058208761332	0.0518182044492508	IDO1	1	BP
GO:0030451	regulation of complement activation, alternative pathway	1/175	4/17910	0.0385183678981778	0.0902058208761332	0.0518182044492508	VSIG4	1	BP
GO:0031394	positive regulation of prostaglandin biosynthetic process	1/175	4/17910	0.0385183678981778	0.0902058208761332	0.0518182044492508	IL1B	1	BP
GO:0032304	negative regulation of icosanoid secretion	1/175	4/17910	0.0385183678981778	0.0902058208761332	0.0518182044492508	AGTR2	1	BP
GO:0032497	detection of lipopolysaccharide	1/175	4/17910	0.0385183678981778	0.0902058208761332	0.0518182044492508	TREM2	1	BP
GO:0032690	negative regulation of interleukin-1 alpha production	1/175	4/17910	0.0385183678981778	0.0902058208761332	0.0518182044492508	IL1R2	1	BP
GO:0033366	protein localization to secretory granule	1/175	4/17910	0.0385183678981778	0.0902058208761332	0.0518182044492508	SRGN	1	BP
GO:0033590	response to cobalamin	1/175	4/17910	0.0385183678981778	0.0902058208761332	0.0518182044492508	CD40	1	BP
GO:0034465	response to carbon monoxide	1/175	4/17910	0.0385183678981778	0.0902058208761332	0.0518182044492508	IL10	1	BP
GO:0035564	regulation of kidney size	1/175	4/17910	0.0385183678981778	0.0902058208761332	0.0518182044492508	AGTR2	1	BP
GO:0035585	calcium-mediated signaling using extracellular calcium source	1/175	4/17910	0.0385183678981778	0.0902058208761332	0.0518182044492508	P2RY12	1	BP
GO:0035915	pore formation in membrane of other organism	1/175	4/17910	0.0385183678981778	0.0902058208761332	0.0518182044492508	MPEG1	1	BP
GO:0038116	chemokine (C-C motif) ligand 21 signaling pathway	1/175	4/17910	0.0385183678981778	0.0902058208761332	0.0518182044492508	CCR7	1	BP
GO:0038124	toll-like receptor TLR6:TLR2 signaling pathway	1/175	4/17910	0.0385183678981778	0.0902058208761332	0.0518182044492508	CD14	1	BP
GO:0038165	oncostatin-M-mediated signaling pathway	1/175	4/17910	0.0385183678981778	0.0902058208761332	0.0518182044492508	OSM	1	BP
GO:0039534	negative regulation of MDA-5 signaling pathway	1/175	4/17910	0.0385183678981778	0.0902058208761332	0.0518182044492508	DHX58	1	BP
GO:0042091	interleukin-10 biosynthetic process	1/175	4/17910	0.0385183678981778	0.0902058208761332	0.0518182044492508	TYROBP	1	BP
GO:0042253	granulocyte macrophage colony-stimulating factor biosynthetic process	1/175	4/17910	0.0385183678981778	0.0902058208761332	0.0518182044492508	IL18	1	BP
GO:0043315	positive regulation of neutrophil degranulation	1/175	4/17910	0.0385183678981778	0.0902058208761332	0.0518182044492508	ITGB2	1	BP
GO:0043378	positive regulation of CD8-positive, alpha-beta T cell differentiation	1/175	4/17910	0.0385183678981778	0.0902058208761332	0.0518182044492508	NCKAP1L	1	BP
GO:0045074	regulation of interleukin-10 biosynthetic process	1/175	4/17910	0.0385183678981778	0.0902058208761332	0.0518182044492508	TYROBP	1	BP
GO:0045914	negative regulation of catecholamine metabolic process	1/175	4/17910	0.0385183678981778	0.0902058208761332	0.0518182044492508	ITGB2	1	BP
GO:0045963	negative regulation of dopamine metabolic process	1/175	4/17910	0.0385183678981778	0.0902058208761332	0.0518182044492508	ITGB2	1	BP
GO:0046070	dGTP metabolic process	1/175	4/17910	0.0385183678981778	0.0902058208761332	0.0518182044492508	SAMHD1	1	BP
GO:0046136	positive regulation of vitamin metabolic process	1/175	4/17910	0.0385183678981778	0.0902058208761332	0.0518182044492508	IL1B	1	BP
GO:0050705	regulation of interleukin-1 alpha secretion	1/175	4/17910	0.0385183678981778	0.0902058208761332	0.0518182044492508	IL1R2	1	BP
GO:0051387	negative regulation of neurotrophin TRK receptor signaling pathway	1/175	4/17910	0.0385183678981778	0.0902058208761332	0.0518182044492508	AGTR2	1	BP
GO:0060300	regulation of cytokine activity	1/175	4/17910	0.0385183678981778	0.0902058208761332	0.0518182044492508	IL10	1	BP
GO:0060355	positive regulation of cell adhesion molecule production	1/175	4/17910	0.0385183678981778	0.0902058208761332	0.0518182044492508	IL1B	1	BP
GO:0060753	regulation of mast cell chemotaxis	1/175	4/17910	0.0385183678981778	0.0902058208761332	0.0518182044492508	RAC2	1	BP
GO:0070164	negative regulation of adiponectin secretion	1/175	4/17910	0.0385183678981778	0.0902058208761332	0.0518182044492508	IL1B	1	BP
GO:0070574	cadmium ion transmembrane transport	1/175	4/17910	0.0385183678981778	0.0902058208761332	0.0518182044492508	SLC11A1	1	BP
GO:0070662	mast cell proliferation	1/175	4/17910	0.0385183678981778	0.0902058208761332	0.0518182044492508	LYN	1	BP
GO:0071593	lymphocyte aggregation	1/175	4/17910	0.0385183678981778	0.0902058208761332	0.0518182044492508	RAC2	1	BP
GO:0071650	negative regulation of chemokine (C-C motif) ligand 5 production	1/175	4/17910	0.0385183678981778	0.0902058208761332	0.0518182044492508	IL10	1	BP
GO:0071673	positive regulation of smooth muscle cell chemotaxis	1/175	4/17910	0.0385183678981778	0.0902058208761332	0.0518182044492508	AIF1	1	BP
GO:0071724	response to diacyl bacterial lipopeptide	1/175	4/17910	0.0385183678981778	0.0902058208761332	0.0518182044492508	CD14	1	BP
GO:0071726	cellular response to diacyl bacterial lipopeptide	1/175	4/17910	0.0385183678981778	0.0902058208761332	0.0518182044492508	CD14	1	BP
GO:0097021	lymphocyte migration into lymphoid organs	1/175	4/17910	0.0385183678981778	0.0902058208761332	0.0518182044492508	CCR7	1	BP
GO:0097026	dendritic cell dendrite assembly	1/175	4/17910	0.0385183678981778	0.0902058208761332	0.0518182044492508	CCR7	1	BP
GO:0097029	mature conventional dendritic cell differentiation	1/175	4/17910	0.0385183678981778	0.0902058208761332	0.0518182044492508	CCR7	1	BP
GO:0110088	hippocampal neuron apoptotic process	1/175	4/17910	0.0385183678981778	0.0902058208761332	0.0518182044492508	TYROBP	1	BP
GO:0110089	regulation of hippocampal neuron apoptotic process	1/175	4/17910	0.0385183678981778	0.0902058208761332	0.0518182044492508	TYROBP	1	BP
GO:1900245	positive regulation of MDA-5 signaling pathway	1/175	4/17910	0.0385183678981778	0.0902058208761332	0.0518182044492508	DHX58	1	BP
GO:1902262	apoptotic process involved in blood vessel morphogenesis	1/175	4/17910	0.0385183678981778	0.0902058208761332	0.0518182044492508	SPI1	1	BP
GO:1902566	regulation of eosinophil activation	1/175	4/17910	0.0385183678981778	0.0902058208761332	0.0518182044492508	CD300A	1	BP
GO:1902623	negative regulation of neutrophil migration	1/175	4/17910	0.0385183678981778	0.0902058208761332	0.0518182044492508	SLAMF8	1	BP
GO:2000545	negative regulation of endothelial cell chemotaxis to fibroblast growth factor	1/175	4/17910	0.0385183678981778	0.0902058208761332	0.0518182044492508	CXCL13	1	BP
GO:2001200	positive regulation of dendritic cell differentiation	1/175	4/17910	0.0385183678981778	0.0902058208761332	0.0518182044492508	LGALS9	1	BP
GO:2001206	positive regulation of osteoclast development	1/175	4/17910	0.0385183678981778	0.0902058208761332	0.0518182044492508	TYROBP	1	BP
GO:0001505	regulation of neurotransmitter levels	7/175	321/17910	0.038593576762451	0.0903253924227578	0.0518868916225299	IL1B/ITGB2/IL10/AIF1/HSP90AA1/AGTR2/MMP8	7	BP
GO:1900745	positive regulation of p38MAPK cascade	2/175	32/17910	0.0388754436703183	0.0908713495793691	0.0522005135073156	IL1B/NCF1	2	BP
GO:1990774	tumor necrosis factor secretion	2/175	32/17910	0.0388754436703183	0.0908713495793691	0.0522005135073156	LGALS9/MMP8	2	BP
GO:0030279	negative regulation of ossification	3/175	77/17910	0.0396458408028269	0.0926142689585087	0.0532017233167229	CCR1/CCL3/SRGN	3	BP
GO:0031667	response to nutrient levels	9/175	466/17910	0.0398069087857439	0.0929324836820737	0.0533845198973016	IL1B/CXCL10/CD68/CYBB/CD40/NOD2/P2RY12/FOLR2/CYBA	9	BP
GO:0031326	regulation of cellular biosynthetic process	50/175	4060/17910	0.0398372140598243	0.0929452155856164	0.0533918336645773	IL1B/IL6/PTPRC/TYROBP/ITGB2/IL10/CD86/CXCL10/CCL5/SPI1/TLR8/IRF8/TLR7/CYBB/CCL3/IL17A/CCL4/CD40/AIF1/CCR7/IL18/HCK/IRF7/PLEK/TREM2/NLRP3/NOD2/HCLS1/LGALS9/NCF1/FPR2/TNFRSF1B/S100A9/INPP5D/HSP90AA1/WAS/PSMB8/EOMES/OSM/SLC11A1/AGTR2/IL11/S100A8/BATF/CARD9/SP110/IL18RAP/MMP8/STING1/SPIB	50	BP
GO:0044092	negative regulation of molecular function	17/175	1096/17910	0.0399415603402277	0.0931305708681119	0.0534983099188901	IL1B/PTPRC/IL10/MMP9/B2M/NLRP3/CD300A/LYN/TIMP1/IFIT1/BST2/NCKAP1L/EOMES/AGTR2/PLAUR/GMFG/TNFSF14	17	BP
GO:0005518	collagen binding	3/172	61/16967	0.0239915920290664	0.0935672089133589	0.0631357684975431	MMP9/CTSS/MMP13	3	MF
GO:0010039	response to iron ion	2/175	33/17910	0.0411232947932563	0.0956474642579469	0.0549441245568448	C1QA/B2M	2	BP
GO:0036314	response to sterol	2/175	33/17910	0.0411232947932563	0.0956474642579469	0.0549441245568448	CCR5/CCL3	2	BP
GO:0048147	negative regulation of fibroblast proliferation	2/175	33/17910	0.0411232947932563	0.0956474642579469	0.0549441245568448	CD300A/AGTR2	2	BP
GO:1902742	apoptotic process involved in development	2/175	33/17910	0.0411232947932563	0.0956474642579469	0.0549441245568448	SPI1/TNFRSF1B	2	BP
GO:0048029	monosaccharide binding	3/172	62/16967	0.0250283975690705	0.0967313743885697	0.0652708329207623	MRC1/LGALS9/CLEC6A	3	MF
GO:0071241	cellular response to inorganic substance	5/175	194/17910	0.0419713986712106	0.0975593729212726	0.0560424092688763	MMP9/CYBB/B2M/NCF1/ALOX5AP	5	BP
GO:0043154	negative regulation of cysteine-type endopeptidase activity involved in apoptotic process	3/175	79/17910	0.042265509271014	0.0980601765965212	0.0563300930012665	MMP9/PLAUR/TNFSF14	3	BP
GO:0050818	regulation of coagulation	3/175	79/17910	0.042265509271014	0.0980601765965212	0.0563300930012665	PLEK/LYN/PLAUR	3	BP
GO:0097581	lamellipodium organization	3/175	79/17910	0.042265509271014	0.0980601765965212	0.0563300930012665	RAC2/WAS/P2RY12	3	BP

## Sheet: KEGG-1
term	enrichment	pvalue	count
Viral protein interaction with cytokine and cytokine receptor	0.164062	3.19316326370506e-18	21
Cytokine-cytokine receptor interaction	0.234375	1.72740435963289e-16	30
Chemokine signaling pathway	0.171875	2.03584718217437e-13	22
Tuberculosis	0.132812	3.43192336816578e-09	17
Toll-like receptor signaling pathway	0.101562	9.85927149640892e-09	13
Fc gamma R-mediated phagocytosis	0.09375	2.61571770243512e-08	12
NOD-like receptor signaling pathway	0.125	2.88662803469688e-08	16
Pertussis	0.0859375	3.02041185388917e-08	11
Staphylococcus aureus infection	0.09375	3.76465357715717e-08	12
Osteoclast differentiation	0.101562	1.22919753234421e-07	13
Phagosome	0.109375	1.34862735595511e-07	14
IL-17 signaling pathway	0.0859375	2.54812771610772e-07	11
Rheumatoid arthritis	0.0859375	2.54812771610772e-07	11
Leishmaniasis	0.078125	3.32790369531366e-07	10
Complement and coagulation cascades	0.0703125	4.52476901013256e-06	9
C-type lectin receptor signaling pathway	0.078125	6.20879337846786e-06	10
Cytosolic DNA-sensing pathway	0.0625	6.90694919473184e-06	8
Inflammatory bowel disease (IBD)	0.0625	8.7612164627144e-06	8
Prion diseases	0.046875	1.75869857527281e-05	6
Influenza A	0.09375	1.78991255264723e-05	12

## Sheet: GO-1
term	enrichment	pvalue	count	class
immune system process	0.828571	8.74598017509671e-82	145	BP
immune response	0.731429	1.71001639702586e-79	128	BP
defense response	0.651429	6.79509159666597e-74	114	BP
immune effector process	0.502857	2.10544699078045e-56	88	BP
regulation of immune system process	0.554286	2.32108939818573e-56	97	BP
innate immune response	0.451429	6.73727307523574e-56	79	BP
cell activation	0.497143	4.40544824239469e-51	87	BP
response to external stimulus	0.605714	1.01259118139618e-49	106	BP
regulation of immune response	0.434286	1.37233576766196e-47	76	BP
leukocyte activation	0.457143	1.38037176968782e-47	80	BP
secretory granule	0.224719	3.79984258191117e-18	40	CC
plasma membrane part	0.370787	1.20511433041353e-17	66	CC
secretory vesicle	0.224719	4.03663750760719e-16	40	CC
cytoplasmic vesicle part	0.280899	4.24667308029712e-16	50	CC
secretory granule membrane	0.134831	7.21462560713801e-16	24	CC
intrinsic component of plasma membrane	0.252809	2.2426294156264e-15	45	CC
cell surface	0.185393	5.50874991718875e-15	33	CC
cytoplasmic vesicle	0.337079	6.59108902305013e-15	60	CC
intracellular vesicle	0.337079	7.01738463024282e-15	60	CC
external side of plasma membrane	0.106742	5.5734804948892e-14	19	CC
cytokine activity	0.0872093	4.80775662099597e-11	15	MF
cytokine receptor binding	0.0872093	3.74319333520836e-09	15	MF
signaling receptor activity	0.22093	5.1178477592206e-09	38	MF
molecular transducer activity	0.22093	1.0719883692682e-08	38	MF
signaling receptor binding	0.22093	1.18199271325727e-08	38	MF
receptor regulator activity	0.110465	6.56462258791245e-08	19	MF
receptor ligand activity	0.104651	1.20677761720281e-07	18	MF
chemokine receptor binding	0.0406977	4.35138623654575e-07	7	MF
chemokine activity	0.0348837	4.8259462353633e-07	6	MF
superoxide-generating NADPH oxidase activity	0.0232558	6.91637909583532e-07	4	MF
